# Supplementary material for: Small RNA and PARE sequencing in flower bud reveal the involvement of sRNAs in endodormancy release of Japanese pear (Pyrus pyrifolia 'Kosui')
Source: BMC Genomics. 2016 Mar 15;17:230. doi: 10.1186/s12864-016-2514-8 (PMC4791883; doi:10.1186/s12864-016-2514-8)
Supplement: Additional file 1: Table S1. — Information of sRNA clusers annotated by ShortStack. (XLSX 28366 kb) [file 12864_2016_2514_MOESM1_ESM.xlsx]

## Sheet: Results
Table S1: information of sRNA clusers annotated by ShortStack
#Locus	Name	FlagOverlap	HP	Strand	Frac_Watson	Total	Uniques	UI	DicerCall	PhaseOffset	Phase_pval	Pairs	FracPaired	StemLength	LoopLength	dGperStem	FracCovHP	HPSizeResult	PrecisionResult	DuplexResult	StarResult	Short	Long
scaffold1.0:4116-4263	Cluster_1	.	.	+	0.9213	788	788	1	24	ND	ND	NA	NA	NA	NA	NA	NA	NA	NA	NA	NA	0	7
scaffold1.0:5208-5308	Cluster_2	.	.	+	0.9374	3322	3318	0.9991	24	ND	ND	NA	NA	NA	NA	NA	NA	NA	NA	NA	NA	10	9
scaffold1.0:7788-8156	Cluster_3	.	.	.	0.2221	671	650	0.9797	24	ND	ND	NA	NA	NA	NA	NA	NA	NA	NA	NA	NA	0	2
scaffold1.0:9080-9205	Cluster_4	.	.	.	0.7065	310	199	0.7663	24	ND	ND	NA	NA	NA	NA	NA	NA	NA	NA	NA	NA	1	1
scaffold1.0:10234-10256	Cluster_5	.	.	+	1	39	32	0.8739	23	ND	ND	NA	NA	NA	NA	NA	NA	NA	NA	NA	NA	0	0
scaffold1.0:10949-11009	Cluster_6	.	HP	-	0.0667	90	0	0.2162	24	ND	ND	23	0.902	25.5	10	-0.8471	0.9205	1	1	1	0	1	0
scaffold1.0:17230-17251	Cluster_7	.	.	+	0.9667	30	0	0.4306	N	ND	ND	NA	NA	NA	NA	NA	NA	NA	NA	NA	NA	0	11
scaffold1.0:17525-17790	Cluster_8	.	.	+	0.871	186	154	0.8985	24	ND	ND	NA	NA	NA	NA	NA	NA	NA	NA	NA	NA	2	0
scaffold1.0:19843-19978	Cluster_9	.	.	.	0.6465	99	41	0.59	24	ND	ND	NA	NA	NA	NA	NA	NA	NA	NA	NA	NA	1	0
scaffold1.0:21161-21178	Cluster_10	.	.	+	0.931	29	15	0.7529	24	ND	ND	NA	NA	NA	NA	NA	NA	NA	NA	NA	NA	0	0
scaffold1.0:23714-23806	Cluster_11	.	.	+	0.9041	73	20	0.5051	24	ND	ND	NA	NA	NA	NA	NA	NA	NA	NA	NA	NA	0	1
scaffold1.0:24314-24362	Cluster_12	.	HP	-	0	32	10	0.5417	24	ND	ND	16	0.8421	19	11	-0.5	0.8801	1	1	0	0	0	1
scaffold1.0:26797-27013	Cluster_13	.	.	.	0.7038	341	341	1	24	ND	ND	NA	NA	NA	NA	NA	NA	NA	NA	NA	NA	1	1
scaffold1.0:28263-28333	Cluster_14	.	HP	+	0.9552	134	102	0.8228	24	ND	ND	22	0.6875	32	7	-0.6312	0.9083	1	1	0	0	0	0
scaffold1.0:30108-30218	Cluster_15	.	.	+	0.9453	128	28	0.4706	24	ND	ND	NA	NA	NA	NA	NA	NA	NA	NA	NA	NA	0	1
scaffold1.0:32341-32409	Cluster_16	.	.	.	0.4	95	89	0.9605	24	ND	ND	NA	NA	NA	NA	NA	NA	NA	NA	NA	NA	1	0
scaffold1.0:37062-37145	Cluster_17	.	.	.	0.6154	390	237	0.6549	24	ND	ND	NA	NA	NA	NA	NA	NA	NA	NA	NA	NA	2	0
scaffold1.0:37600-37728	Cluster_18	.	.	+	0.8971	807	807	1	24	ND	ND	NA	NA	NA	NA	NA	NA	NA	NA	NA	NA	2	3
scaffold1.0:38121-38418	Cluster_19	.	.	.	0.3348	233	226	0.9817	24	ND	ND	NA	NA	NA	NA	NA	NA	NA	NA	NA	NA	0	2
scaffold1.0:40840-40922	Cluster_20	.	HP	-	0.0663	166	166	1	23	ND	ND	27	0.7397	36.5	10	-0.5123	0.7497	1	1	0	0	0	1
scaffold1.0:44396-44608	Cluster_21	.	HP	+	0.9417	103	92	0.9442	24	ND	ND	73	0.7122	102.5	8	-0.6605	1	1	1	0	0	0	1
scaffold1.0:44862-44887	Cluster_22	.	.	-	0.1731	52	52	1	24	ND	ND	NA	NA	NA	NA	NA	NA	NA	NA	NA	NA	0	0
scaffold1.0:46156-46209	Cluster_23	.	HP	-	0.1176	51	8	0.5112	24	ND	ND	19	0.7917	24	6	-0.7417	0.863	1	1	0	0	0	0
scaffold1.0:52356-52401	Cluster_24	.	.	.	0.4423	52	29	0.6029	24	ND	ND	NA	NA	NA	NA	NA	NA	NA	NA	NA	NA	0	0
scaffold1.0:57476-57791	Cluster_25	.	MIRNA	-	0.0099	505	505	1	24	ND	ND	118	0.8223	143.5	29	-0.9721	0.9967	1	1	2	1	4	2
scaffold1.0:60430-60462	Cluster_26	.	.	+	0.84	125	123	0.9873	24	ND	ND	NA	NA	NA	NA	NA	NA	NA	NA	NA	NA	1	1
scaffold1.0:61196-61209	Cluster_27	.	.	+	0.8065	31	15	0.5575	24	ND	ND	NA	NA	NA	NA	NA	NA	NA	NA	NA	NA	0	0
scaffold1.0:61499-61521	Cluster_28	.	.	+	1	33	1	0.0688	24	ND	ND	NA	NA	NA	NA	NA	NA	NA	NA	NA	NA	0	0
scaffold1.0:62276-62298	Cluster_29	.	.	-	0.0312	32	0	0.0961	24	ND	ND	NA	NA	NA	NA	NA	NA	NA	NA	NA	NA	0	0
scaffold1.0:72735-72761	Cluster_30	.	.	+	0.9891	92	0	0.269	24	ND	ND	NA	NA	NA	NA	NA	NA	NA	NA	NA	NA	1	1
scaffold1.0:73556-73573	Cluster_31	.	.	.	0.6818	22	22	1	24	ND	ND	NA	NA	NA	NA	NA	NA	NA	NA	NA	NA	0	0
scaffold1.0:74666-74715	Cluster_32	.	HP	+	0.8372	43	0	0.1046	24	ND	ND	18	0.8182	22	6	-0.5818	0.7114	1	1	0	0	0	0
scaffold1.0:75032-75052	Cluster_33	.	.	.	0.4138	29	29	1	24	ND	ND	NA	NA	NA	NA	NA	NA	NA	NA	NA	NA	0	1
scaffold1.0:75451-75476	Cluster_34	.	.	.	0.6344	93	93	1	24	ND	ND	NA	NA	NA	NA	NA	NA	NA	NA	NA	NA	0	3
scaffold1.0:81576-81753	Cluster_35	.	.	.	0.5837	245	244	0.9973	24	ND	ND	NA	NA	NA	NA	NA	NA	NA	NA	NA	NA	1	2
scaffold1.0:83862-83883	Cluster_36	.	.	+	0.9091	33	0	0.4667	24	ND	ND	NA	NA	NA	NA	NA	NA	NA	NA	NA	NA	0	0
scaffold1.0:84517-84596	Cluster_37	.	.	+	1	154	136	0.9338	24	ND	ND	NA	NA	NA	NA	NA	NA	NA	NA	NA	NA	1	3
scaffold1.0:85873-86001	Cluster_38	.	.	.	0.2361	72	31	0.6522	24	ND	ND	NA	NA	NA	NA	NA	NA	NA	NA	NA	NA	0	0
scaffold1.0:88232-88255	Cluster_39	.	.	.	0.7097	31	4	0.4339	24	ND	ND	NA	NA	NA	NA	NA	NA	NA	NA	NA	NA	0	0
scaffold1.0:88742-88766	Cluster_40	.	.	+	0.814	43	2	0.3779	24	ND	ND	NA	NA	NA	NA	NA	NA	NA	NA	NA	NA	0	0
scaffold1.0:90335-90346	Cluster_41	.	.	.	0.6154	26	0	0.1319	24	ND	ND	NA	NA	NA	NA	NA	NA	NA	NA	NA	NA	0	0
scaffold1.0:91378-91401	Cluster_42	.	.	+	1	43	26	0.7326	24	ND	ND	NA	NA	NA	NA	NA	NA	NA	NA	NA	NA	0	0
scaffold1.0:91618-91622	Cluster_43	.	.	+	1	20	12	0.7333	24	ND	ND	NA	NA	NA	NA	NA	NA	NA	NA	NA	NA	0	0
scaffold1.0:92367-92469	Cluster_44	.	HP	-	0.1081	37	14	0.6892	24	ND	ND	28	0.6914	40.5	22	-0.5506	0.7194	1	1	0	0	0	0
scaffold1.0:93193-93206	Cluster_45	.	.	+	0.95	20	0	0.0093	24	ND	ND	NA	NA	NA	NA	NA	NA	NA	NA	NA	NA	0	0
scaffold1.0:93907-93947	Cluster_46	.	.	-	0.1818	132	3	0.2959	24	ND	ND	NA	NA	NA	NA	NA	NA	NA	NA	NA	NA	0	3
scaffold1.0:94568-94583	Cluster_47	.	.	.	0.6786	28	13	0.6292	24	ND	ND	NA	NA	NA	NA	NA	NA	NA	NA	NA	NA	0	1
scaffold1.0:95195-95221	Cluster_48	.	.	-	0.1087	46	11	0.433	24	ND	ND	NA	NA	NA	NA	NA	NA	NA	NA	NA	NA	3	0
scaffold1.0:95726-95938	Cluster_49	.	.	.	0.7246	69	65	0.9582	24	ND	ND	NA	NA	NA	NA	NA	NA	NA	NA	NA	NA	0	0
scaffold1.0:96171-96361	Cluster_50	.	.	+	0.9366	268	268	1	24	ND	ND	NA	NA	NA	NA	NA	NA	NA	NA	NA	NA	1	3
scaffold1.0:99018-99283	Cluster_51	.	.	.	0.2018	332	332	1	24	ND	ND	NA	NA	NA	NA	NA	NA	NA	NA	NA	NA	0	3
scaffold1.0:108671-108695	Cluster_52	.	.	+	1	44	0	0.4853	24	ND	ND	NA	NA	NA	NA	NA	NA	NA	NA	NA	NA	0	0
scaffold1.0:110629-110684	Cluster_53	.	HP	-	0	190	189	0.9974	24	ND	ND	19	0.7308	26	4	-0.6923	0.9123	1	1	0	0	0	1
scaffold1.0:116063-116184	Cluster_54	.	HP	-	0	22	0	0.2061	24	ND	ND	24	0.7619	31.5	59	-0.673	1	1	1	0	0	0	0
scaffold1.0:120544-120563	Cluster_55	.	.	-	0.0645	31	31	1	24	ND	ND	NA	NA	NA	NA	NA	NA	NA	NA	NA	NA	0	0
scaffold1.0:122015-122371	Cluster_56	.	.	.	0.2427	1533	1384	0.9304	24	ND	ND	NA	NA	NA	NA	NA	NA	NA	NA	NA	NA	20	4
scaffold1.0:123526-123564	Cluster_57	.	.	.	0.7416	89	85	0.9747	24	ND	ND	NA	NA	NA	NA	NA	NA	NA	NA	NA	NA	0	1
scaffold1.0:124789-125091	Cluster_58	.	.	.	0.3802	605	339	0.692	24	ND	ND	NA	NA	NA	NA	NA	NA	NA	NA	NA	NA	3	0
scaffold1.0:126554-126669	Cluster_59	.	HP	+	0.9643	56	53	0.9589	24	ND	ND	42	0.8077	52	12	-0.6827	1	1	0	0	0	1	0
scaffold1.0:127043-127272	Cluster_60	.	.	.	0.4298	121	76	0.7438	24	ND	ND	NA	NA	NA	NA	NA	NA	NA	NA	NA	NA	4	0
scaffold1.0:127668-127954	Cluster_61	.	.	.	0.4643	224	129	0.7088	24	ND	ND	NA	NA	NA	NA	NA	NA	NA	NA	NA	NA	2	1
scaffold1.0:135693-135854	Cluster_62	.	HP	+	0.925	40	30	0.815	24	ND	ND	25	0.7692	32.5	97	-0.8123	0.6977	1	1	0	0	0	0
scaffold1.0:136298-136319	Cluster_63	.	.	-	0.0476	21	20	0.9683	23	ND	ND	NA	NA	NA	NA	NA	NA	NA	NA	NA	NA	0	0
scaffold1.0:140528-140551	Cluster_64	.	.	-	0	40	0	0.0273	24	ND	ND	NA	NA	NA	NA	NA	NA	NA	NA	NA	NA	0	0
scaffold1.0:147948-147970	Cluster_65	.	.	+	0.9583	24	0	0.0092	24	ND	ND	NA	NA	NA	NA	NA	NA	NA	NA	NA	NA	1	0
scaffold1.0:149411-149424	Cluster_66	.	.	+	1	23	14	0.6928	24	ND	ND	NA	NA	NA	NA	NA	NA	NA	NA	NA	NA	0	0
scaffold1.0:152181-152356	Cluster_67	.	.	.	0.6437	87	3	0.3147	24	ND	ND	NA	NA	NA	NA	NA	NA	NA	NA	NA	NA	0	0
scaffold1.0:154432-154466	Cluster_68	.	.	+	0.9874	159	137	0.8962	24	ND	ND	NA	NA	NA	NA	NA	NA	NA	NA	NA	NA	5	3
scaffold1.0:155358-155381	Cluster_69	.	.	-	0	32	0	0.3047	24	ND	ND	NA	NA	NA	NA	NA	NA	NA	NA	NA	NA	0	0
scaffold1.0:155824-155849	Cluster_70	.	.	+	0.9758	330	4	0.2846	24	ND	ND	NA	NA	NA	NA	NA	NA	NA	NA	NA	NA	3	0
scaffold1.0:157343-157367	Cluster_71	.	.	+	0.9792	48	1	0.2894	24	ND	ND	NA	NA	NA	NA	NA	NA	NA	NA	NA	NA	0	2
scaffold1.0:165712-165734	Cluster_72	.	.	-	0	31	28	0.9355	23	ND	ND	NA	NA	NA	NA	NA	NA	NA	NA	NA	NA	0	0
scaffold1.0:166025-166044	Cluster_73	.	.	+	0.9286	28	28	1	24	ND	ND	NA	NA	NA	NA	NA	NA	NA	NA	NA	NA	0	0
scaffold1.0:166382-166395	Cluster_74	.	.	.	0.5455	22	18	0.8807	24	ND	ND	NA	NA	NA	NA	NA	NA	NA	NA	NA	NA	0	0
scaffold1.0:167169-167192	Cluster_75	.	.	-	0	52	44	0.8916	24	ND	ND	NA	NA	NA	NA	NA	NA	NA	NA	NA	NA	1	0
scaffold1.0:167563-167602	Cluster_76	.	.	+	0.9737	76	76	1	24	ND	ND	NA	NA	NA	NA	NA	NA	NA	NA	NA	NA	0	0
scaffold1.0:170895-171052	Cluster_77	.	.	.	0.5969	1109	888	0.8342	24	ND	ND	NA	NA	NA	NA	NA	NA	NA	NA	NA	NA	8	5
scaffold1.0:184794-184810	Cluster_78	.	.	+	1	27	27	1	24	ND	ND	NA	NA	NA	NA	NA	NA	NA	NA	NA	NA	0	0
scaffold1.0:185489-185515	Cluster_79	.	.	-	0.0097	206	66	0.5563	24	ND	ND	NA	NA	NA	NA	NA	NA	NA	NA	NA	NA	0	1
scaffold1.0:186138-186379	Cluster_80	.	.	+	0.8431	153	123	0.8845	24	ND	ND	NA	NA	NA	NA	NA	NA	NA	NA	NA	NA	1	6
scaffold1.0:196629-197008	Cluster_81	.	.	.	0.7344	1943	1907	0.9843	24	ND	ND	NA	NA	NA	NA	NA	NA	NA	NA	NA	NA	14	78
scaffold1.0:200915-200942	Cluster_82	.	.	-	0.048	125	125	1	24	ND	ND	NA	NA	NA	NA	NA	NA	NA	NA	NA	NA	1	1
scaffold1.0:201308-201340	Cluster_83	.	.	.	0.4419	1713	1711	0.9994	24	ND	ND	NA	NA	NA	NA	NA	NA	NA	NA	NA	NA	7	6
scaffold1.0:204494-204550	Cluster_84	.	.	+	0.822	264	264	1	24	ND	ND	NA	NA	NA	NA	NA	NA	NA	NA	NA	NA	0	0
scaffold1.0:209375-209388	Cluster_85	.	.	.	0.6923	26	26	1	24	ND	ND	NA	NA	NA	NA	NA	NA	NA	NA	NA	NA	0	0
scaffold1.0:213846-213957	Cluster_86	.	.	.	0.5167	60	45	0.8397	24	ND	ND	NA	NA	NA	NA	NA	NA	NA	NA	NA	NA	1	0
scaffold1.0:214213-214429	Cluster_87	.	HP	-	0.1042	96	41	0.5577	24	ND	ND	50	0.7042	71	75	-0.7042	0.7487	1	0	0	0	1	1
scaffold1.0:214599-214643	Cluster_88	.	.	-	0.113	115	75	0.7633	24	ND	ND	NA	NA	NA	NA	NA	NA	NA	NA	NA	NA	2	0
scaffold1.0:214869-214891	Cluster_89	.	.	+	0.9429	35	0	0.4327	24	ND	ND	NA	NA	NA	NA	NA	NA	NA	NA	NA	NA	0	1
scaffold1.0:215115-215142	Cluster_90	.	.	.	0.3191	235	233	0.9957	24	ND	ND	NA	NA	NA	NA	NA	NA	NA	NA	NA	NA	0	4
scaffold1.0:217960-217988	Cluster_91	.	.	-	0.1833	60	60	1	24	ND	ND	NA	NA	NA	NA	NA	NA	NA	NA	NA	NA	1	1
scaffold1.0:219274-219326	Cluster_92	.	.	-	0.0853	129	129	1	24	ND	ND	NA	NA	NA	NA	NA	NA	NA	NA	NA	NA	0	1
scaffold1.0:220703-220725	Cluster_93	.	.	.	0.5	38	38	1	24	ND	ND	NA	NA	NA	NA	NA	NA	NA	NA	NA	NA	0	0
scaffold1.0:221379-221589	Cluster_94	.	.	.	0.5149	134	113	0.9103	24	ND	ND	NA	NA	NA	NA	NA	NA	NA	NA	NA	NA	0	1
scaffold1.0:222350-222373	Cluster_95	.	.	-	0	34	33	0.9853	24	ND	ND	NA	NA	NA	NA	NA	NA	NA	NA	NA	NA	2	0
scaffold1.0:223614-223659	Cluster_96	.	.	-	0.1314	586	376	0.7367	23	ND	ND	NA	NA	NA	NA	NA	NA	NA	NA	NA	NA	2	3
scaffold1.0:227647-227697	Cluster_97	.	HP	-	0.0455	22	8	0.5758	24	ND	ND	22	0.9565	23	5	-0.8783	0.8802	1	1	2	0	0	0
scaffold1.0:227993-228019	Cluster_98	.	.	-	0.1273	55	55	1	24	ND	ND	NA	NA	NA	NA	NA	NA	NA	NA	NA	NA	1	0
scaffold1.0:228239-228260	Cluster_99	.	.	+	1	33	33	1	24	ND	ND	NA	NA	NA	NA	NA	NA	NA	NA	NA	NA	0	0
scaffold1.0:228425-228597	Cluster_100	.	HP	-	0.08	25	25	1	24	ND	ND	27	0.7105	38	97	-0.5026	1	1	1	0	0	0	1
scaffold1.0:231119-231206	Cluster_101	.	.	.	0.7295	281	245	0.8819	24	ND	ND	NA	NA	NA	NA	NA	NA	NA	NA	NA	NA	0	0
scaffold1.0:231424-231449	Cluster_102	.	.	.	0.6007	283	163	0.7788	24	ND	ND	NA	NA	NA	NA	NA	NA	NA	NA	NA	NA	0	1
scaffold1.0:236664-236715	Cluster_103	.	.	.	0.2353	119	119	1	24	ND	ND	NA	NA	NA	NA	NA	NA	NA	NA	NA	NA	1	0
scaffold1.0:241195-241287	Cluster_104	.	.	.	0.7755	98	17	0.3038	24	ND	ND	NA	NA	NA	NA	NA	NA	NA	NA	NA	NA	0	1
scaffold1.0:242038-242061	Cluster_105	.	.	-	0.0345	29	29	1	24	ND	ND	NA	NA	NA	NA	NA	NA	NA	NA	NA	NA	0	0
scaffold1.0:244608-244608	Cluster_106	.	.	+	0.95	20	20	1	24	ND	ND	NA	NA	NA	NA	NA	NA	NA	NA	NA	NA	0	0
scaffold1.0:245329-245418	Cluster_107	.	HP	-	0.1	40	40	1	24	ND	ND	27	0.7013	38.5	13	-0.574	0.9949	1	1	1	0	0	0
scaffold1.0:245879-245897	Cluster_108	.	.	-	0	26	26	1	24	ND	ND	NA	NA	NA	NA	NA	NA	NA	NA	NA	NA	0	0
scaffold1.0:246484-246659	Cluster_109	.	.	.	0.6867	83	72	0.8819	23	ND	ND	NA	NA	NA	NA	NA	NA	NA	NA	NA	NA	0	1
scaffold1.0:247432-247545	Cluster_110	.	.	-	0.1677	155	154	0.9968	24	ND	ND	NA	NA	NA	NA	NA	NA	NA	NA	NA	NA	0	1
scaffold1.0:252201-252228	Cluster_111	.	.	-	0.0583	120	120	1	24	ND	ND	NA	NA	NA	NA	NA	NA	NA	NA	NA	NA	0	0
scaffold1.0:252620-252642	Cluster_112	.	.	-	0.1333	30	30	1	24	ND	ND	NA	NA	NA	NA	NA	NA	NA	NA	NA	NA	0	0
scaffold1.0:253139-253299	Cluster_113	.	.	.	0.2982	493	262	0.5605	24	ND	ND	NA	NA	NA	NA	NA	NA	NA	NA	NA	NA	1	4
scaffold1.0:253506-253787	Cluster_114	.	.	-	0.128	289	0	0.0838	24	ND	ND	NA	NA	NA	NA	NA	NA	NA	NA	NA	NA	1	1
scaffold1.0:254443-254563	Cluster_115	.	.	.	0.2824	170	170	1	24	ND	ND	NA	NA	NA	NA	NA	NA	NA	NA	NA	NA	0	1
scaffold1.0:258718-258756	Cluster_116	.	.	.	0.3789	95	0	0.1832	24	ND	ND	NA	NA	NA	NA	NA	NA	NA	NA	NA	NA	0	0
scaffold1.0:264283-264307	Cluster_117	.	.	-	0	67	15	0.3172	24	ND	ND	NA	NA	NA	NA	NA	NA	NA	NA	NA	NA	0	0
scaffold1.0:264724-264776	Cluster_118	.	.	.	0.2481	133	32	0.3846	24	ND	ND	NA	NA	NA	NA	NA	NA	NA	NA	NA	NA	0	0
scaffold1.0:269180-269403	Cluster_119	.	.	.	0.4882	254	254	1	24	ND	ND	NA	NA	NA	NA	NA	NA	NA	NA	NA	NA	5	1
scaffold1.0:270879-270905	Cluster_120	.	.	+	0.9615	52	41	0.8579	24	ND	ND	NA	NA	NA	NA	NA	NA	NA	NA	NA	NA	0	0
scaffold1.0:272903-272926	Cluster_121	.	.	-	0.1552	58	58	1	24	ND	ND	NA	NA	NA	NA	NA	NA	NA	NA	NA	NA	0	0
scaffold1.0:275716-275748	Cluster_122	.	.	.	0.6688	468	468	1	24	ND	ND	NA	NA	NA	NA	NA	NA	NA	NA	NA	NA	3	8
scaffold1.0:276001-276136	Cluster_123	.	.	.	0.5311	305	204	0.7757	24	ND	ND	NA	NA	NA	NA	NA	NA	NA	NA	NA	NA	1	1
scaffold1.0:276463-276487	Cluster_124	.	.	.	0.3409	44	44	1	24	ND	ND	NA	NA	NA	NA	NA	NA	NA	NA	NA	NA	0	0
scaffold1.0:293913-293965	Cluster_125	.	.	.	0.2857	56	50	0.933	24	ND	ND	NA	NA	NA	NA	NA	NA	NA	NA	NA	NA	0	0
scaffold1.0:295001-295071	Cluster_126	.	.	.	0.6419	2826	2825	0.9998	24	ND	ND	NA	NA	NA	NA	NA	NA	NA	NA	NA	NA	9	4
scaffold1.0:299384-299394	Cluster_127	.	.	-	0.0455	22	22	1	24	ND	ND	NA	NA	NA	NA	NA	NA	NA	NA	NA	NA	0	0
scaffold1.0:300907-300944	Cluster_128	.	.	+	0.8269	208	208	1	24	ND	ND	NA	NA	NA	NA	NA	NA	NA	NA	NA	NA	0	1
scaffold1.0:301456-301618	Cluster_129	.	.	.	0.4124	97	96	0.9931	24	ND	ND	NA	NA	NA	NA	NA	NA	NA	NA	NA	NA	1	0
scaffold1.0:301948-302058	Cluster_130	.	HP	-	0.0153	590	494	0.8649	24	ND	ND	39	0.729	53.5	4	-0.615	0.8568	1	0	0	0	3	2
scaffold1.0:303798-304016	Cluster_131	.	.	.	0.7831	83	10	0.145	24	ND	ND	NA	NA	NA	NA	NA	NA	NA	NA	NA	NA	0	1
scaffold1.0:304244-304265	Cluster_132	.	.	-	0.0417	24	1	0.2589	24	ND	ND	NA	NA	NA	NA	NA	NA	NA	NA	NA	NA	1	0
scaffold1.0:305107-305172	Cluster_133	.	.	.	0.5621	169	169	1	24	ND	ND	NA	NA	NA	NA	NA	NA	NA	NA	NA	NA	0	2
scaffold1.0:311077-311216	Cluster_134	.	HP	+	0.913	23	17	0.8696	24	ND	ND	25	0.7246	34.5	71	-0.5739	0.9521	1	1	1	0	0	1
scaffold1.0:311618-311640	Cluster_135	.	.	.	0.7647	34	34	1	24	ND	ND	NA	NA	NA	NA	NA	NA	NA	NA	NA	NA	0	0
scaffold1.0:315593-315603	Cluster_136	.	.	.	0.3704	27	5	0.4512	24	ND	ND	NA	NA	NA	NA	NA	NA	NA	NA	NA	NA	0	0
scaffold1.0:316016-316178	Cluster_137	.	.	.	0.4381	226	212	0.9657	24	ND	ND	NA	NA	NA	NA	NA	NA	NA	NA	NA	NA	4	1
scaffold1.0:317739-317835	Cluster_138	.	.	.	0.5633	577	335	0.6466	24	ND	ND	NA	NA	NA	NA	NA	NA	NA	NA	NA	NA	0	1
scaffold1.0:318006-318169	Cluster_139	.	HP	+	0.9512	82	82	1	24	ND	ND	55	0.7006	78.5	7	-0.5108	0.9546	1	0	0	0	1	1
scaffold1.0:321982-322005	Cluster_140	.	.	+	0.8077	26	4	0.5397	24	ND	ND	NA	NA	NA	NA	NA	NA	NA	NA	NA	NA	0	0
scaffold1.0:325855-325927	Cluster_141	.	.	.	0.381	63	63	1	24	ND	ND	NA	NA	NA	NA	NA	NA	NA	NA	NA	NA	0	2
scaffold1.0:329067-329153	Cluster_142	.	.	.	0.712	191	191	1	24	ND	ND	NA	NA	NA	NA	NA	NA	NA	NA	NA	NA	1	1
scaffold1.0:333598-333728	Cluster_143	.	.	-	0.0533	150	88	0.7684	24	ND	ND	NA	NA	NA	NA	NA	NA	NA	NA	NA	NA	0	0
scaffold1.0:334053-334076	Cluster_144	.	.	+	0.9796	49	46	0.966	24	ND	ND	NA	NA	NA	NA	NA	NA	NA	NA	NA	NA	0	0
scaffold1.0:336294-336585	Cluster_145	.	.	.	0.3324	1790	230	0.4109	24	ND	ND	NA	NA	NA	NA	NA	NA	NA	NA	NA	NA	8	9
scaffold1.0:337498-337536	Cluster_146	.	.	-	0.119	546	525	0.9718	24	ND	ND	NA	NA	NA	NA	NA	NA	NA	NA	NA	NA	1	7
scaffold1.0:341863-341970	Cluster_147	.	.	.	0.4457	267	224	0.9039	24	ND	ND	NA	NA	NA	NA	NA	NA	NA	NA	NA	NA	2	2
scaffold1.0:346285-346356	Cluster_148	.	.	+	0.9833	419	2	0.1332	20	ND	ND	NA	NA	NA	NA	NA	NA	NA	NA	NA	NA	55	8
scaffold1.0:346600-346800	Cluster_149	.	.	+	0.8289	608	608	1	24	ND	ND	NA	NA	NA	NA	NA	NA	NA	NA	NA	NA	2	1
scaffold1.0:348313-348335	Cluster_150	.	.	+	0.8158	38	37	0.9825	24	ND	ND	NA	NA	NA	NA	NA	NA	NA	NA	NA	NA	0	0
scaffold1.0:351843-351861	Cluster_151	.	.	-	0	203	7	0.0684	N	ND	ND	NA	NA	NA	NA	NA	NA	NA	NA	NA	NA	194	1
scaffold1.0:356029-356247	Cluster_152	.	HP	-	0.1926	135	22	0.3804	24	ND	ND	82	0.7773	105.5	8	-0.8294	0.9398	1	1	1	0	2	1
scaffold1.0:358238-358253	Cluster_153	.	.	.	0.3704	27	27	1	24	ND	ND	NA	NA	NA	NA	NA	NA	NA	NA	NA	NA	0	0
scaffold1.0:359301-359318	Cluster_154	.	.	-	0	36	4	0.2564	24	ND	ND	NA	NA	NA	NA	NA	NA	NA	NA	NA	NA	0	1
scaffold1.0:359874-359893	Cluster_155	.	.	.	0.4615	26	26	1	24	ND	ND	NA	NA	NA	NA	NA	NA	NA	NA	NA	NA	0	0
scaffold1.0:362902-363011	Cluster_156	.	HP	+	0.9432	176	151	0.8754	24	ND	ND	39	0.7358	53	4	-0.6151	0.8796	1	1	0	0	2	6
scaffold1.0:366302-366397	Cluster_157	.	.	.	0.3043	138	90	0.758	24	ND	ND	NA	NA	NA	NA	NA	NA	NA	NA	NA	NA	0	1
scaffold1.0:379512-379692	Cluster_158	.	HP	+	0.964	111	103	0.9528	24	ND	ND	60	0.8696	69	43	-0.8072	0.978	1	0	0	0	2	0
scaffold1.0:380275-380299	Cluster_159	.	.	-	0.0196	51	51	1	24	ND	ND	NA	NA	NA	NA	NA	NA	NA	NA	NA	NA	0	1
scaffold1.0:382814-383032	Cluster_160	.	.	.	0.7863	655	26	0.1964	24	ND	ND	NA	NA	NA	NA	NA	NA	NA	NA	NA	NA	0	1
scaffold1.0:384949-385038	Cluster_161	.	HP	-	0.1263	95	21	0.2836	24	ND	ND	33	0.7765	42.5	5	-0.72	0.8862	1	1	0	0	1	1
scaffold1.0:386265-386281	Cluster_162	.	.	-	0	20	0	0.0045	24	ND	ND	NA	NA	NA	NA	NA	NA	NA	NA	NA	NA	0	0
scaffold1.0:388230-388323	Cluster_163	.	.	.	0.7814	183	170	0.9515	24	ND	ND	NA	NA	NA	NA	NA	NA	NA	NA	NA	NA	0	1
scaffold1.0:388732-388759	Cluster_164	.	.	.	0.2683	82	75	0.9472	24	ND	ND	NA	NA	NA	NA	NA	NA	NA	NA	NA	NA	0	2
scaffold1.0:389464-390283	Cluster_165	.	.	.	0.5216	347	299	0.8997	24	ND	ND	NA	NA	NA	NA	NA	NA	NA	NA	NA	NA	1	2
scaffold1.0:393020-393043	Cluster_166	.	.	+	1	37	37	1	24	ND	ND	NA	NA	NA	NA	NA	NA	NA	NA	NA	NA	1	0
scaffold1.0:393801-393824	Cluster_167	.	.	-	0.1923	52	52	1	24	ND	ND	NA	NA	NA	NA	NA	NA	NA	NA	NA	NA	0	1
scaffold1.0:394566-394642	Cluster_168	.	.	.	0.486	107	105	0.9875	24	ND	ND	NA	NA	NA	NA	NA	NA	NA	NA	NA	NA	1	1
scaffold1.0:395904-396015	Cluster_169	.	HP	-	0.0112	356	356	1	24	ND	ND	24	0.8136	29.5	53	-0.5288	0.7318	1	1	0	0	1	1
scaffold1.0:398436-398532	Cluster_170	.	.	.	0.6446	121	42	0.5317	24	ND	ND	NA	NA	NA	NA	NA	NA	NA	NA	NA	NA	1	1
scaffold1.0:398806-398989	Cluster_171	.	.	.	0.2333	90	89	0.9926	24	ND	ND	NA	NA	NA	NA	NA	NA	NA	NA	NA	NA	0	0
scaffold1.0:399313-399835	Cluster_172	.	.	.	0.2938	599	493	0.8769	24	ND	ND	NA	NA	NA	NA	NA	NA	NA	NA	NA	NA	2	6
scaffold1.0:404969-404992	Cluster_173	.	.	-	0.0405	74	2	0.1422	24	ND	ND	NA	NA	NA	NA	NA	NA	NA	NA	NA	NA	1	0
scaffold1.0:405367-405608	Cluster_174	.	.	.	0.5459	218	109	0.5697	24	ND	ND	NA	NA	NA	NA	NA	NA	NA	NA	NA	NA	1	0
scaffold1.0:405927-406069	Cluster_175	.	.	.	0.2339	248	123	0.6047	24	ND	ND	NA	NA	NA	NA	NA	NA	NA	NA	NA	NA	0	0
scaffold1.0:410668-410803	Cluster_176	.	.	.	0.2068	237	135	0.6493	24	ND	ND	NA	NA	NA	NA	NA	NA	NA	NA	NA	NA	3	1
scaffold1.0:411357-411428	Cluster_177	.	.	-	0.007	142	34	0.4088	24	ND	ND	NA	NA	NA	NA	NA	NA	NA	NA	NA	NA	3	1
scaffold1.0:411633-411694	Cluster_178	.	.	+	0.9804	102	42	0.426	24	ND	ND	NA	NA	NA	NA	NA	NA	NA	NA	NA	NA	0	1
scaffold1.0:413699-414114	Cluster_179	.	.	+	0.8382	377	258	0.7806	24	ND	ND	NA	NA	NA	NA	NA	NA	NA	NA	NA	NA	1	2
scaffold1.0:414426-414448	Cluster_180	.	.	.	0.5	38	28	0.859	24	ND	ND	NA	NA	NA	NA	NA	NA	NA	NA	NA	NA	0	0
scaffold1.0:414737-414750	Cluster_181	.	.	-	0.05	20	20	1	24	ND	ND	NA	NA	NA	NA	NA	NA	NA	NA	NA	NA	0	0
scaffold1.0:415157-415325	Cluster_182	.	.	.	0.6471	119	118	0.9923	24	ND	ND	NA	NA	NA	NA	NA	NA	NA	NA	NA	NA	1	1
scaffold1.0:417177-417293	Cluster_183	.	HP	-	0.0805	87	86	0.9943	24	ND	ND	43	0.7611	56.5	4	-0.5487	0.9882	1	1	0	0	0	0
scaffold1.0:419771-419861	Cluster_184	.	HP	-	0.0667	45	45	1	24	ND	ND	30	0.7595	39.5	12	-0.6025	0.8987	1	1	1	0	1	0
scaffold1.0:420547-420570	Cluster_185	.	.	+	0.9767	43	43	1	24	ND	ND	NA	NA	NA	NA	NA	NA	NA	NA	NA	NA	0	0
scaffold1.0:421617-421689	Cluster_186	.	HP	-	0.0758	277	277	1	21	ND	ND	26	0.7536	34.5	4	-0.5275	0.8079	1	1	1	0	2	1
scaffold1.0:425153-425162	Cluster_187	.	.	.	0.3182	22	22	1	24	ND	ND	NA	NA	NA	NA	NA	NA	NA	NA	NA	NA	0	0
scaffold1.0:428963-428977	Cluster_188	.	.	.	0.72	25	0	0.0325	24	ND	ND	NA	NA	NA	NA	NA	NA	NA	NA	NA	NA	0	0
scaffold1.0:434503-434673	Cluster_189	.	HP	+	0.8333	36	35	0.9861	24	ND	ND	25	0.7812	32	107	-0.6656	0.9932	1	1	1	0	0	1
scaffold1.0:435171-435296	Cluster_190	.	.	+	0.9037	270	237	0.9079	24	ND	ND	NA	NA	NA	NA	NA	NA	NA	NA	NA	NA	1	0
scaffold1.0:438672-438876	Cluster_191	.	.	.	0.2007	822	816	0.9958	24	ND	ND	NA	NA	NA	NA	NA	NA	NA	NA	NA	NA	9	6
scaffold1.0:440871-441072	Cluster_192	.	.	+	0.9	50	6	0.1336	24	ND	ND	NA	NA	NA	NA	NA	NA	NA	NA	NA	NA	0	1
scaffold1.0:446588-446593	Cluster_193	.	.	+	1	20	20	1	23	ND	ND	NA	NA	NA	NA	NA	NA	NA	NA	NA	NA	0	0
scaffold1.0:447455-447477	Cluster_194	.	.	+	0.8387	31	5	0.5806	23	ND	ND	NA	NA	NA	NA	NA	NA	NA	NA	NA	NA	0	0
scaffold1.0:451868-451918	Cluster_195	.	.	+	0.8889	81	57	0.8519	24	ND	ND	NA	NA	NA	NA	NA	NA	NA	NA	NA	NA	7	1
scaffold1.0:454318-454336	Cluster_196	.	.	.	0.2857	21	7	0.5516	24	ND	ND	NA	NA	NA	NA	NA	NA	NA	NA	NA	NA	0	0
scaffold1.0:454735-454883	Cluster_197	.	.	.	0.4972	181	172	0.9659	24	ND	ND	NA	NA	NA	NA	NA	NA	NA	NA	NA	NA	3	0
scaffold1.0:455363-455763	Cluster_198	.	.	.	0.7909	220	178	0.8662	24	ND	ND	NA	NA	NA	NA	NA	NA	NA	NA	NA	NA	2	0
scaffold1.0:456352-456415	Cluster_199	.	HP	+	0.8293	41	41	1	24	ND	ND	23	0.8214	28	8	-0.6143	0.8089	1	1	0	0	0	0
scaffold1.0:462641-462660	Cluster_200	.	.	-	0	28	0	0.5	N	ND	ND	NA	NA	NA	NA	NA	NA	NA	NA	NA	NA	2	9
scaffold1.0:463550-463568	Cluster_201	.	.	-	0.0435	23	23	1	24	ND	ND	NA	NA	NA	NA	NA	NA	NA	NA	NA	NA	0	0
scaffold1.0:465667-465769	Cluster_202	.	HP	+	0.8387	31	17	0.724	24	ND	ND	16	0.8649	18.5	66	-0.5243	0.785	1	1	0	0	0	0
scaffold1.0:468820-468842	Cluster_203	.	.	+	1	21	19	0.9524	24	ND	ND	NA	NA	NA	NA	NA	NA	NA	NA	NA	NA	0	0
scaffold1.0:469533-469653	Cluster_204	.	HP	-	0.0758	330	249	0.8773	24	ND	ND	43	0.735	58.5	4	-0.5043	0.8508	1	1	0	0	1	0
scaffold1.0:470119-470205	Cluster_205	.	HP	+	1	56	55	0.9911	24	ND	ND	34	0.85	40	7	-0.5375	0.8552	1	0	0	0	0	1
scaffold1.0:471843-471884	Cluster_206	.	.	.	0.6744	86	54	0.7519	24	ND	ND	NA	NA	NA	NA	NA	NA	NA	NA	NA	NA	0	0
scaffold1.0:482019-482122	Cluster_207	.	.	+	0.8364	220	215	0.9856	24	ND	ND	NA	NA	NA	NA	NA	NA	NA	NA	NA	NA	0	3
scaffold1.0:482776-482896	Cluster_208	.	.	.	0.5364	110	110	1	24	ND	ND	NA	NA	NA	NA	NA	NA	NA	NA	NA	NA	1	1
scaffold1.0:483419-483563	Cluster_209	.	.	.	0.6982	434	422	0.9852	24	ND	ND	NA	NA	NA	NA	NA	NA	NA	NA	NA	NA	0	6
scaffold1.0:484352-484381	Cluster_210	.	.	+	1	318	317	0.9979	24	ND	ND	NA	NA	NA	NA	NA	NA	NA	NA	NA	NA	0	1
scaffold1.0:486138-486147	Cluster_211	.	.	-	0	20	20	1	24	ND	ND	NA	NA	NA	NA	NA	NA	NA	NA	NA	NA	0	0
scaffold1.0:486889-487215	Cluster_212	.	.	.	0.757	1066	1009	0.9595	24	ND	ND	NA	NA	NA	NA	NA	NA	NA	NA	NA	NA	4	1
scaffold1.0:488171-488212	Cluster_213	.	.	.	0.2571	175	175	1	24	ND	ND	NA	NA	NA	NA	NA	NA	NA	NA	NA	NA	0	2
scaffold1.0:494829-495070	Cluster_214	.	.	-	0.1023	303	302	0.9968	24	ND	ND	NA	NA	NA	NA	NA	NA	NA	NA	NA	NA	1	1
scaffold1.0:498578-498601	Cluster_215	.	.	+	1	36	35	0.9762	24	ND	ND	NA	NA	NA	NA	NA	NA	NA	NA	NA	NA	0	0
scaffold1.0:501333-501365	Cluster_216	.	.	.	0.569	232	232	1	24	ND	ND	NA	NA	NA	NA	NA	NA	NA	NA	NA	NA	0	0
scaffold1.0:502406-502526	Cluster_217	.	.	.	0.4308	65	65	1	24	ND	ND	NA	NA	NA	NA	NA	NA	NA	NA	NA	NA	0	0
scaffold1.0:502838-502891	Cluster_218	.	HP	-	0.0217	92	91	0.9913	24	ND	ND	17	0.8293	20.5	13	-0.522	0.8971	1	1	0	0	0	0
scaffold1.0:504123-504146	Cluster_219	.	.	+	1	46	17	0.5727	24	ND	ND	NA	NA	NA	NA	NA	NA	NA	NA	NA	NA	1	0
scaffold1.0:508366-508437	Cluster_220	.	HP	+	0.9516	62	62	1	24	ND	ND	24	0.7273	33	6	-0.5667	0.8429	1	1	0	0	1	1
scaffold1.0:508721-508868	Cluster_221	.	.	+	0.8885	278	278	1	24	ND	ND	NA	NA	NA	NA	NA	NA	NA	NA	NA	NA	0	1
scaffold1.0:509333-509380	Cluster_222	.	.	.	0.5772	816	816	1	24	ND	ND	NA	NA	NA	NA	NA	NA	NA	NA	NA	NA	2	2
scaffold1.0:512012-512106	Cluster_223	.	.	.	0.7648	472	417	0.93	24	ND	ND	NA	NA	NA	NA	NA	NA	NA	NA	NA	NA	3	3
scaffold1.0:512591-512870	Cluster_224	.	.	.	0.5558	1022	530	0.6118	24	ND	ND	NA	NA	NA	NA	NA	NA	NA	NA	NA	NA	6	8
scaffold1.0:514163-514196	Cluster_225	.	.	+	0.9314	204	204	1	24	ND	ND	NA	NA	NA	NA	NA	NA	NA	NA	NA	NA	0	0
scaffold1.0:514733-514855	Cluster_226	.	.	.	0.2213	122	122	1	24	ND	ND	NA	NA	NA	NA	NA	NA	NA	NA	NA	NA	0	2
scaffold1.0:515523-515693	Cluster_227	.	.	.	0.3687	537	365	0.7603	23	ND	ND	NA	NA	NA	NA	NA	NA	NA	NA	NA	NA	8	1
scaffold1.0:522002-522034	Cluster_228	.	.	+	0.9655	58	47	0.8882	24	ND	ND	NA	NA	NA	NA	NA	NA	NA	NA	NA	NA	0	2
scaffold1.0:522233-522300	Cluster_229	.	HP	+	0.9688	64	40	0.8125	24	ND	ND	24	0.8	30	8	-0.5267	0.683	1	1	0	0	0	0
scaffold1.0:523314-523498	Cluster_230	.	.	+	0.88	50	26	0.5358	24	ND	ND	NA	NA	NA	NA	NA	NA	NA	NA	NA	NA	0	0
scaffold1.0:527688-527701	Cluster_231	.	.	.	0.3913	23	23	1	24	ND	ND	NA	NA	NA	NA	NA	NA	NA	NA	NA	NA	0	2
scaffold1.0:530925-531030	Cluster_232	.	.	.	0.6875	128	40	0.6406	24	ND	ND	NA	NA	NA	NA	NA	NA	NA	NA	NA	NA	1	1
scaffold1.0:531902-531984	Cluster_233	.	HP	+	0.9756	41	32	0.8006	24	ND	ND	28	0.7089	39.5	4	-0.6557	0.8306	1	1	0	0	0	0
scaffold1.0:532198-532225	Cluster_234	.	.	-	0.0127	79	78	0.9916	24	ND	ND	NA	NA	NA	NA	NA	NA	NA	NA	NA	NA	1	1
scaffold1.0:532736-532761	Cluster_235	.	.	-	0.1122	98	98	1	24	ND	ND	NA	NA	NA	NA	NA	NA	NA	NA	NA	NA	0	2
scaffold1.0:533997-534025	Cluster_236	.	.	+	0.9038	52	52	1	24	ND	ND	NA	NA	NA	NA	NA	NA	NA	NA	NA	NA	0	0
scaffold1.0:534921-534931	Cluster_237	.	.	+	0.8261	23	22	0.9783	24	ND	ND	NA	NA	NA	NA	NA	NA	NA	NA	NA	NA	0	2
scaffold1.0:535451-535929	Cluster_238	.	.	.	0.2318	1579	630	0.604	24	ND	ND	NA	NA	NA	NA	NA	NA	NA	NA	NA	NA	1	6
scaffold1.0:536278-536298	Cluster_239	.	.	.	0.2258	31	16	0.6348	24	ND	ND	NA	NA	NA	NA	NA	NA	NA	NA	NA	NA	0	0
scaffold1.0:538249-538327	Cluster_240	.	HP	+	0.98	2498	2421	0.9742	24	ND	ND	25	0.7246	34.5	10	-0.7304	0.8087	1	1	0	0	2	19
scaffold1.0:544031-544501	Cluster_241	.	.	-	0.1742	419	321	0.8303	24	ND	ND	NA	NA	NA	NA	NA	NA	NA	NA	NA	NA	4	2
scaffold1.0:548339-548552	Cluster_242	.	.	+	0.92	350	350	1	23	ND	ND	NA	NA	NA	NA	NA	NA	NA	NA	NA	NA	1	7
scaffold1.0:551868-551964	Cluster_243	.	.	.	0.5345	116	111	0.9784	24	ND	ND	NA	NA	NA	NA	NA	NA	NA	NA	NA	NA	1	0
scaffold1.0:555034-555066	Cluster_244	.	.	.	0.7755	147	147	1	24	ND	ND	NA	NA	NA	NA	NA	NA	NA	NA	NA	NA	0	0
scaffold1.0:556279-556297	Cluster_245	.	.	.	0.6923	26	26	1	24	ND	ND	NA	NA	NA	NA	NA	NA	NA	NA	NA	NA	0	1
scaffold1.0:557235-557406	Cluster_246	.	.	-	0.1481	297	220	0.8647	24	ND	ND	NA	NA	NA	NA	NA	NA	NA	NA	NA	NA	2	0
scaffold1.0:558844-559011	Cluster_247	.	HP	+	0.9793	290	283	0.9828	24	ND	ND	49	0.6806	72	24	-0.5042	0.9013	1	0	0	0	3	0
scaffold1.0:559907-560198	Cluster_248	.	HP	-	0.0476	63	16	0.339	24	ND	ND	75	0.7614	98.5	95	-0.5056	0.8105	1	0	0	0	0	0
scaffold1.0:560609-560681	Cluster_249	.	HP	+	1	26	25	0.9744	24	ND	ND	28	0.8116	34.5	4	-0.7275	1	1	0	0	0	1	1
scaffold1.0:562215-562291	Cluster_250	.	.	.	0.6593	135	134	0.9963	24	ND	ND	NA	NA	NA	NA	NA	NA	NA	NA	NA	NA	0	0
scaffold1.0:563576-563642	Cluster_251	.	HP	-	0.0244	41	10	0.5996	24	ND	ND	22	0.7097	31	5	-0.529	0.7642	1	1	0	0	0	0
scaffold1.0:565788-566020	Cluster_252	.	HP	-	0.0789	38	38	1	24	ND	ND	86	0.7544	114	5	-0.6079	0.9743	1	1	1	0	0	1
scaffold1.0:566085-566119	Cluster_253	.	.	.	0.3826	149	149	1	24	ND	ND	NA	NA	NA	NA	NA	NA	NA	NA	NA	NA	3	1
scaffold1.0:566861-566956	Cluster_254	.	.	.	0.3108	74	21	0.4706	24	ND	ND	NA	NA	NA	NA	NA	NA	NA	NA	NA	NA	2	0
scaffold1.0:569237-569240	Cluster_255	.	.	+	0.9048	21	0	0.0273	24	ND	ND	NA	NA	NA	NA	NA	NA	NA	NA	NA	NA	0	0
scaffold1.0:570109-570222	Cluster_256	.	.	-	0.0667	90	34	0.5285	24	ND	ND	NA	NA	NA	NA	NA	NA	NA	NA	NA	NA	0	2
scaffold1.0:574515-574611	Cluster_257	.	.	.	0.5211	71	0	0.5	24	ND	ND	NA	NA	NA	NA	NA	NA	NA	NA	NA	NA	0	0
scaffold1.0:580321-580417	Cluster_258	.	.	.	0.4795	73	12	0.5822	24	ND	ND	NA	NA	NA	NA	NA	NA	NA	NA	NA	NA	0	0
scaffold1.0:580632-580655	Cluster_259	.	.	-	0	63	52	0.9127	24	ND	ND	NA	NA	NA	NA	NA	NA	NA	NA	NA	NA	0	0
scaffold1.0:580995-581017	Cluster_260	.	.	.	0.3333	57	55	0.9795	23	ND	ND	NA	NA	NA	NA	NA	NA	NA	NA	NA	NA	0	0
scaffold1.0:581381-581405	Cluster_261	.	.	-	0.0517	58	58	1	24	ND	ND	NA	NA	NA	NA	NA	NA	NA	NA	NA	NA	0	0
scaffold1.0:583334-583462	Cluster_262	.	.	.	0.7753	89	18	0.4383	24	ND	ND	NA	NA	NA	NA	NA	NA	NA	NA	NA	NA	2	0
scaffold1.0:583888-583950	Cluster_263	.	HP	+	0.8167	60	10	0.4368	24	ND	ND	28	0.9655	29	5	-1.4138	0.7451	1	1	1	0	0	6
scaffold1.0:585288-585318	Cluster_264	.	.	-	0.0033	604	7	0.3453	24	ND	ND	NA	NA	NA	NA	NA	NA	NA	NA	NA	NA	0	1
scaffold1.0:586185-586188	Cluster_265	.	.	.	0.3043	23	0	0.0669	24	ND	ND	NA	NA	NA	NA	NA	NA	NA	NA	NA	NA	1	0
scaffold1.0:587420-587438	Cluster_266	.	.	+	1	25	0	0.33	24	ND	ND	NA	NA	NA	NA	NA	NA	NA	NA	NA	NA	0	0
scaffold1.0:590596-590757	Cluster_267	.	.	.	0.3193	119	12	0.1598	24	ND	ND	NA	NA	NA	NA	NA	NA	NA	NA	NA	NA	0	1
scaffold1.0:594964-595195	Cluster_268	.	.	.	0.2524	313	96	0.3606	24	ND	ND	NA	NA	NA	NA	NA	NA	NA	NA	NA	NA	1	0
scaffold1.0:597716-597926	Cluster_269	.	.	+	0.9381	97	0	0.128	24	ND	ND	NA	NA	NA	NA	NA	NA	NA	NA	NA	NA	0	1
scaffold1.0:601105-601410	Cluster_270	.	.	-	0.0216	139	0	0.0148	22	ND	ND	NA	NA	NA	NA	NA	NA	NA	NA	NA	NA	2	0
scaffold1.0:602064-602157	Cluster_271	.	.	+	0.8393	56	0	0.0133	24	ND	ND	NA	NA	NA	NA	NA	NA	NA	NA	NA	NA	0	0
scaffold1.0:602651-602672	Cluster_272	.	.	+	1	29	0	0.0167	24	ND	ND	NA	NA	NA	NA	NA	NA	NA	NA	NA	NA	0	0
scaffold1.0:605048-605134	Cluster_273	.	.	.	0.234	141	141	1	24	ND	ND	NA	NA	NA	NA	NA	NA	NA	NA	NA	NA	1	1
scaffold1.0:608675-608759	Cluster_274	.	HP	-	0.069	841	841	1	24	ND	ND	30	0.75	40	5	-0.56	0.7559	1	1	0	0	7	5
scaffold1.0:609389-609577	Cluster_275	.	.	.	0.4762	105	84	0.8976	24	ND	ND	NA	NA	NA	NA	NA	NA	NA	NA	NA	NA	2	0
scaffold1.0:613021-613161	Cluster_276	.	HP	+	1	31	30	0.9839	24	ND	ND	33	0.6735	49	43	-0.5265	1	1	0	0	0	0	0
scaffold1.0:613532-613543	Cluster_277	.	.	+	1	23	23	1	N	ND	ND	NA	NA	NA	NA	NA	NA	NA	NA	NA	NA	0	7
scaffold1.0:618387-618654	Cluster_278	.	.	.	0.4188	234	218	0.9523	24	ND	ND	NA	NA	NA	NA	NA	NA	NA	NA	NA	NA	0	1
scaffold1.0:620044-620066	Cluster_279	.	.	+	0.973	37	32	0.8857	23	ND	ND	NA	NA	NA	NA	NA	NA	NA	NA	NA	NA	0	0
scaffold1.0:620760-620925	Cluster_280	.	.	.	0.5455	77	77	1	24	ND	ND	NA	NA	NA	NA	NA	NA	NA	NA	NA	NA	0	0
scaffold1.0:621751-621860	Cluster_281	.	.	.	0.4237	118	78	0.8185	24	ND	ND	NA	NA	NA	NA	NA	NA	NA	NA	NA	NA	1	0
scaffold1.0:624235-624251	Cluster_282	.	.	-	0.0714	28	28	1	24	ND	ND	NA	NA	NA	NA	NA	NA	NA	NA	NA	NA	0	0
scaffold1.0:627663-627686	Cluster_283	.	.	+	0.9167	36	34	0.9653	24	ND	ND	NA	NA	NA	NA	NA	NA	NA	NA	NA	NA	0	0
scaffold1.0:628745-629088	Cluster_284	.	.	.	0.4645	155	50	0.5645	24	ND	ND	NA	NA	NA	NA	NA	NA	NA	NA	NA	NA	0	0
scaffold1.0:629326-629554	Cluster_285	.	HP	+	0.9805	154	101	0.7511	24	ND	ND	78	0.6903	113	3	-0.615	0.9931	1	0	0	0	1	0
scaffold1.0:632013-632235	Cluster_286	.	HP	-	0.1843	613	451	0.8166	24	ND	ND	90	0.8182	110	3	-0.93	0.8196	1	1	1	0	0	1
scaffold1.0:636430-636621	Cluster_287	.	HP	-	0.1594	69	69	1	24	ND	ND	52	0.6933	75	42	-0.6093	0.8037	1	1	0	0	1	1
scaffold1.0:640112-640160	Cluster_288	.	.	.	0.2828	99	55	0.6404	24	ND	ND	NA	NA	NA	NA	NA	NA	NA	NA	NA	NA	0	0
scaffold1.0:642612-642638	Cluster_289	.	.	-	0.0217	46	44	0.9674	24	ND	ND	NA	NA	NA	NA	NA	NA	NA	NA	NA	NA	1	0
scaffold1.0:643419-643421	Cluster_290	.	.	+	0.95	20	2	0.2284	24	ND	ND	NA	NA	NA	NA	NA	NA	NA	NA	NA	NA	0	0
scaffold1.0:644081-644104	Cluster_291	.	.	+	1	50	2	0.2169	24	ND	ND	NA	NA	NA	NA	NA	NA	NA	NA	NA	NA	0	0
scaffold1.0:648304-648363	Cluster_292	.	HP	+	0.9524	21	19	0.9298	24	ND	ND	24	0.8421	28.5	3	-0.6421	1	1	1	0	0	0	0
scaffold1.0:653802-653817	Cluster_293	.	.	.	0.6	25	24	0.9733	24	ND	ND	NA	NA	NA	NA	NA	NA	NA	NA	NA	NA	0	0
scaffold1.0:658281-658443	Cluster_294	.	.	.	0.4468	235	234	0.9966	24	ND	ND	NA	NA	NA	NA	NA	NA	NA	NA	NA	NA	2	2
scaffold1.0:662209-662292	Cluster_295	.	HP	-	0.1022	225	225	1	24	ND	ND	34	0.85	40	4	-0.92	0.9251	1	1	0	0	0	0
scaffold1.0:669486-669501	Cluster_296	.	.	+	0.8636	22	4	0.3739	24	ND	ND	NA	NA	NA	NA	NA	NA	NA	NA	NA	NA	0	0
scaffold1.0:675892-675932	Cluster_297	.	.	+	0.9427	262	262	1	24	ND	ND	NA	NA	NA	NA	NA	NA	NA	NA	NA	NA	2	0
scaffold1.0:676146-676300	Cluster_298	.	HP	+	0.9048	231	231	1	24	ND	ND	27	0.8182	33	89	-0.7788	0.752	1	1	0	0	0	2
scaffold1.0:678345-678498	Cluster_299	.	HP	-	0.0638	94	93	0.9929	24	ND	ND	17	0.7234	23.5	107	-0.583	0.87	1	1	0	0	0	5
scaffold1.0:679356-679383	Cluster_300	.	.	+	1	59	28	0.5666	24	ND	ND	NA	NA	NA	NA	NA	NA	NA	NA	NA	NA	1	0
scaffold1.0:679743-679865	Cluster_301	.	HP	-	0.1974	76	49	0.7456	24	ND	ND	43	0.7414	58	7	-0.6241	0.9668	1	0	0	0	0	1
scaffold1.0:680919-681172	Cluster_302	.	HP	+	0.8148	216	185	0.9088	24	ND	ND	92	0.736	125	4	-0.5744	0.8137	1	1	1	0	3	1
scaffold1.0:689275-689315	Cluster_303	.	.	.	0.3365	211	211	1	24	ND	ND	NA	NA	NA	NA	NA	NA	NA	NA	NA	NA	0	0
scaffold1.0:690972-691051	Cluster_304	.	.	-	0.0666	1501	1488	0.9948	24	ND	ND	NA	NA	NA	NA	NA	NA	NA	NA	NA	NA	1	1
scaffold1.0:691668-691699	Cluster_305	.	.	+	0.88	75	75	1	24	ND	ND	NA	NA	NA	NA	NA	NA	NA	NA	NA	NA	0	1
scaffold1.0:691923-691989	Cluster_306	.	.	-	0.026	1384	1384	1	24	ND	ND	NA	NA	NA	NA	NA	NA	NA	NA	NA	NA	2	5
scaffold1.0:697351-697369	Cluster_307	.	.	.	0.7857	28	3	0.265	24	ND	ND	NA	NA	NA	NA	NA	NA	NA	NA	NA	NA	1	0
scaffold1.0:703572-703785	Cluster_308	.	.	.	0.6192	239	239	1	24	ND	ND	NA	NA	NA	NA	NA	NA	NA	NA	NA	NA	1	11
scaffold1.0:704341-704360	Cluster_309	.	.	.	0.5862	29	29	1	24	ND	ND	NA	NA	NA	NA	NA	NA	NA	NA	NA	NA	0	0
scaffold1.0:710442-711362	Cluster_310	.	.	.	0.3193	1090	772	0.8119	24	ND	ND	NA	NA	NA	NA	NA	NA	NA	NA	NA	NA	3	6
scaffold1.0:711724-711753	Cluster_311	.	.	-	0.2	85	85	1	24	ND	ND	NA	NA	NA	NA	NA	NA	NA	NA	NA	NA	0	1
scaffold1.0:712368-712474	Cluster_312	.	.	+	0.9751	241	128	0.6812	24	ND	ND	NA	NA	NA	NA	NA	NA	NA	NA	NA	NA	3	0
scaffold1.0:713131-713141	Cluster_313	.	.	+	0.8889	27	27	1	23	ND	ND	NA	NA	NA	NA	NA	NA	NA	NA	NA	NA	0	0
scaffold1.0:714941-714961	Cluster_314	.	.	+	1	28	0	0.1832	24	ND	ND	NA	NA	NA	NA	NA	NA	NA	NA	NA	NA	0	0
scaffold1.0:721122-721486	Cluster_315	.	.	.	0.2523	321	0	0.0185	24	ND	ND	NA	NA	NA	NA	NA	NA	NA	NA	NA	NA	2	2
scaffold1.0:721843-721942	Cluster_316	.	.	.	0.7927	632	614	0.9853	24	ND	ND	NA	NA	NA	NA	NA	NA	NA	NA	NA	NA	4	0
scaffold1.0:727417-727564	Cluster_317	.	HP	+	0.9565	23	23	1	24	ND	ND	25	0.7353	34	80	-0.6676	1	1	1	0	0	0	0
scaffold1.0:729883-730006	Cluster_318	.	HP	+	0.9444	216	211	0.9858	24	ND	ND	16	0.7273	22	80	-0.6273	0.9327	1	1	0	0	1	0
scaffold1.0:730602-730611	Cluster_319	.	.	-	0.04	25	25	1	24	ND	ND	NA	NA	NA	NA	NA	NA	NA	NA	NA	NA	0	0
scaffold1.0:731456-731463	Cluster_320	.	.	+	0.9048	21	18	0.9286	24	ND	ND	NA	NA	NA	NA	NA	NA	NA	NA	NA	NA	0	0
scaffold1.0:732545-732844	Cluster_321	.	.	.	0.5081	372	263	0.7994	24	ND	ND	NA	NA	NA	NA	NA	NA	NA	NA	NA	NA	0	0
scaffold1.0:734703-734737	Cluster_322	.	.	+	0.974	77	77	1	24	ND	ND	NA	NA	NA	NA	NA	NA	NA	NA	NA	NA	0	1
scaffold1.0:735335-735398	Cluster_323	.	.	.	0.6932	88	88	1	24	ND	ND	NA	NA	NA	NA	NA	NA	NA	NA	NA	NA	1	0
scaffold1.0:736929-737117	Cluster_324	.	HP	-	0.0973	113	64	0.7467	24	ND	ND	66	0.7293	90.5	8	-0.5923	0.7153	1	1	2	0	0	0
scaffold1.0:737427-737558	Cluster_325	.	.	.	0.3854	192	84	0.5495	24	ND	ND	NA	NA	NA	NA	NA	NA	NA	NA	NA	NA	2	1
scaffold1.0:739378-739534	Cluster_326	.	.	.	0.2691	249	119	0.5728	24	ND	ND	NA	NA	NA	NA	NA	NA	NA	NA	NA	NA	0	1
scaffold1.0:739963-740003	Cluster_327	.	.	.	0.5581	43	17	0.479	24	ND	ND	NA	NA	NA	NA	NA	NA	NA	NA	NA	NA	0	0
scaffold1.0:743719-743738	Cluster_328	.	.	+	1	23	23	1	24	ND	ND	NA	NA	NA	NA	NA	NA	NA	NA	NA	NA	0	0
scaffold1.0:746924-746975	Cluster_329	.	HP	-	0.0235	213	197	0.9613	24	ND	ND	20	0.8696	23	6	-0.6261	0.7464	1	1	0	0	1	0
scaffold1.0:747239-747304	Cluster_330	.	HP	+	0.9697	33	33	1	24	ND	ND	22	0.6984	31.5	3	-0.6254	0.9666	1	0	0	0	0	0
scaffold1.0:749567-749947	Cluster_331	.	.	+	0.8162	457	405	0.9202	24	ND	ND	NA	NA	NA	NA	NA	NA	NA	NA	NA	NA	1	6
scaffold1.0:758966-758991	Cluster_332	.	.	+	0.9914	347	347	1	24	ND	ND	NA	NA	NA	NA	NA	NA	NA	NA	NA	NA	0	0
scaffold1.0:759689-759711	Cluster_333	.	.	-	0.1	30	30	1	23	ND	ND	NA	NA	NA	NA	NA	NA	NA	NA	NA	NA	0	0
scaffold1.0:763511-763565	Cluster_334	.	.	.	0.7901	81	77	0.9614	24	ND	ND	NA	NA	NA	NA	NA	NA	NA	NA	NA	NA	2	1
scaffold1.0:765357-765370	Cluster_335	.	.	-	0	21	16	0.8064	24	ND	ND	NA	NA	NA	NA	NA	NA	NA	NA	NA	NA	0	0
scaffold1.0:766712-766743	Cluster_336	.	.	.	0.5	42	42	1	24	ND	ND	NA	NA	NA	NA	NA	NA	NA	NA	NA	NA	1	0
scaffold1.0:771732-771837	Cluster_337	.	HP	-	0.0813	160	160	1	24	ND	ND	36	0.7347	49	8	-0.9041	0.8848	1	1	0	0	0	0
scaffold1.0:772119-772389	Cluster_338	.	.	.	0.3333	474	421	0.8955	24	ND	ND	NA	NA	NA	NA	NA	NA	NA	NA	NA	NA	8	2
scaffold1.0:772880-773254	Cluster_339	.	.	.	0.3736	348	196	0.7317	24	ND	ND	NA	NA	NA	NA	NA	NA	NA	NA	NA	NA	2	1
scaffold1.0:774403-774433	Cluster_340	.	.	.	0.639	241	204	0.9131	24	ND	ND	NA	NA	NA	NA	NA	NA	NA	NA	NA	NA	0	0
scaffold1.0:776487-776566	Cluster_341	.	HP	+	0.8729	236	236	1	24	ND	ND	25	0.6944	36	8	-0.7667	0.7839	1	0	0	0	1	1
scaffold1.0:778908-778931	Cluster_342	.	.	-	0	44	44	1	24	ND	ND	NA	NA	NA	NA	NA	NA	NA	NA	NA	NA	1	0
scaffold1.0:781917-781945	Cluster_343	.	.	-	0.1851	281	279	0.9953	24	ND	ND	NA	NA	NA	NA	NA	NA	NA	NA	NA	NA	0	0
scaffold1.0:783025-783202	Cluster_344	.	.	+	0.9693	261	254	0.9817	24	ND	ND	NA	NA	NA	NA	NA	NA	NA	NA	NA	NA	0	1
scaffold1.0:787228-787246	Cluster_345	.	.	+	0.88	25	25	1	24	ND	ND	NA	NA	NA	NA	NA	NA	NA	NA	NA	NA	0	0
scaffold1.0:789522-789544	Cluster_346	.	.	-	0.2	35	11	0.524	24	ND	ND	NA	NA	NA	NA	NA	NA	NA	NA	NA	NA	0	0
scaffold1.0:790509-790646	Cluster_347	.	.	.	0.2251	311	311	1	24	ND	ND	NA	NA	NA	NA	NA	NA	NA	NA	NA	NA	1	6
scaffold1.0:792768-792891	Cluster_348	.	.	.	0.585	147	58	0.5214	24	ND	ND	NA	NA	NA	NA	NA	NA	NA	NA	NA	NA	1	2
scaffold1.0:793148-793171	Cluster_349	.	.	-	0	46	23	0.6649	24	ND	ND	NA	NA	NA	NA	NA	NA	NA	NA	NA	NA	1	0
scaffold1.0:794943-794943	Cluster_350	.	.	-	0	20	20	1	24	ND	ND	NA	NA	NA	NA	NA	NA	NA	NA	NA	NA	0	0
scaffold1.0:798318-798346	Cluster_351	.	.	-	0.0435	69	67	0.9855	24	ND	ND	NA	NA	NA	NA	NA	NA	NA	NA	NA	NA	0	0
scaffold1.0:798784-798931	Cluster_352	.	.	.	0.3892	185	156	0.8977	24	ND	ND	NA	NA	NA	NA	NA	NA	NA	NA	NA	NA	0	0
scaffold1.0:801480-801505	Cluster_353	.	.	+	0.9844	64	63	0.9863	23	ND	ND	NA	NA	NA	NA	NA	NA	NA	NA	NA	NA	0	0
scaffold1.0:801816-801829	Cluster_354	.	.	-	0.08	25	23	0.96	24	ND	ND	NA	NA	NA	NA	NA	NA	NA	NA	NA	NA	0	0
scaffold1.0:802283-802390	Cluster_355	.	.	-	0.198	197	196	0.9966	24	ND	ND	NA	NA	NA	NA	NA	NA	NA	NA	NA	NA	0	1
scaffold1.0:808345-808735	Cluster_356	.	.	+	0.8821	492	490	0.9973	24	ND	ND	NA	NA	NA	NA	NA	NA	NA	NA	NA	NA	2	1
scaffold1.0:810083-810248	Cluster_357	.	HP	-	0.125	120	118	0.9917	23	ND	ND	18	0.6923	26	114	-0.5923	0.6976	1	1	0	0	0	1
scaffold1.0:812942-813101	Cluster_358	.	.	-	0.1304	299	292	0.9869	24	ND	ND	NA	NA	NA	NA	NA	NA	NA	NA	NA	NA	1	5
scaffold1.0:815747-816019	Cluster_359	.	.	+	0.9721	932	566	0.7636	24	ND	ND	NA	NA	NA	NA	NA	NA	NA	NA	NA	NA	1	4
scaffold1.0:817610-817729	Cluster_360	.	HP	-	0.1092	238	237	0.9972	24	ND	ND	41	0.7009	58.5	3	-0.5265	0.8944	1	1	0	0	4	0
scaffold1.0:820894-821069	Cluster_361	.	HP	-	0.0323	31	4	0.322	23	ND	ND	50	0.9009	55.5	65	-0.8685	0.9716	1	1	2	0	0	0
scaffold1.0:822404-822667	Cluster_362	.	.	.	0.3799	179	176	0.9895	24	ND	ND	NA	NA	NA	NA	NA	NA	NA	NA	NA	NA	0	0
scaffold1.0:823314-823348	Cluster_363	.	.	+	1	6224	0	0.056	N	ND	ND	NA	NA	NA	NA	NA	NA	NA	NA	NA	NA	2673	189
scaffold1.0:823602-823625	Cluster_364	.	.	+	0.8372	43	43	1	24	ND	ND	NA	NA	NA	NA	NA	NA	NA	NA	NA	NA	0	0
scaffold1.0:826069-826094	Cluster_365	.	.	+	1	52	52	1	24	ND	ND	NA	NA	NA	NA	NA	NA	NA	NA	NA	NA	0	0
scaffold1.0:828902-828970	Cluster_366	.	.	.	0.5032	157	157	1	24	ND	ND	NA	NA	NA	NA	NA	NA	NA	NA	NA	NA	1	0
scaffold1.0:829532-829865	Cluster_367	.	.	.	0.5317	630	621	0.9925	24	ND	ND	NA	NA	NA	NA	NA	NA	NA	NA	NA	NA	1	1
scaffold1.0:833413-833529	Cluster_368	.	.	.	0.697	99	62	0.8015	24	ND	ND	NA	NA	NA	NA	NA	NA	NA	NA	NA	NA	0	1
scaffold1.0:834783-834805	Cluster_369	.	.	+	0.9333	30	0	0.2028	24	ND	ND	NA	NA	NA	NA	NA	NA	NA	NA	NA	NA	0	0
scaffold1.0:835898-835972	Cluster_370	.	.	.	0.5472	53	47	0.9114	24	ND	ND	NA	NA	NA	NA	NA	NA	NA	NA	NA	NA	1	0
scaffold1.0:838610-838624	Cluster_371	.	.	+	1	24	24	1	N	ND	ND	NA	NA	NA	NA	NA	NA	NA	NA	NA	NA	4	4
scaffold1.0:845715-845815	Cluster_372	.	.	.	0.5604	91	61	0.7153	24	ND	ND	NA	NA	NA	NA	NA	NA	NA	NA	NA	NA	1	0
scaffold1.0:846221-846296	Cluster_373	.	.	.	0.4714	70	40	0.7123	24	ND	ND	NA	NA	NA	NA	NA	NA	NA	NA	NA	NA	0	0
scaffold1.0:847589-847612	Cluster_374	.	.	+	1	33	33	1	24	ND	ND	NA	NA	NA	NA	NA	NA	NA	NA	NA	NA	1	1
scaffold1.0:848054-848243	Cluster_375	.	HP	+	0.8429	70	60	0.9211	24	ND	ND	54	0.8571	63	64	-0.9905	0.8822	1	1	0	0	0	1
scaffold1.0:852116-852223	Cluster_376	.	.	.	0.72	150	148	0.9933	24	ND	ND	NA	NA	NA	NA	NA	NA	NA	NA	NA	NA	0	1
scaffold1.0:856567-856597	Cluster_377	.	.	-	0.0364	55	40	0.7945	24	ND	ND	NA	NA	NA	NA	NA	NA	NA	NA	NA	NA	0	1
scaffold1.0:861150-861346	Cluster_378	.	.	.	0.7788	217	217	1	24	ND	ND	NA	NA	NA	NA	NA	NA	NA	NA	NA	NA	1	0
scaffold1.0:863952-864019	Cluster_379	.	.	.	0.5556	45	10	0.3623	24	ND	ND	NA	NA	NA	NA	NA	NA	NA	NA	NA	NA	0	0
scaffold1.0:865607-865719	Cluster_380	.	.	.	0.6735	147	105	0.758	24	ND	ND	NA	NA	NA	NA	NA	NA	NA	NA	NA	NA	0	3
scaffold1.0:866153-866412	Cluster_381	.	.	.	0.5567	203	171	0.8718	24	ND	ND	NA	NA	NA	NA	NA	NA	NA	NA	NA	NA	0	0
scaffold1.0:867158-867195	Cluster_382	.	.	+	1	127	127	1	24	ND	ND	NA	NA	NA	NA	NA	NA	NA	NA	NA	NA	0	0
scaffold1.0:867980-868137	Cluster_383	.	.	.	0.3723	188	46	0.341	24	ND	ND	NA	NA	NA	NA	NA	NA	NA	NA	NA	NA	1	1
scaffold1.0:868437-869273	Cluster_384	.	.	.	0.5283	1130	641	0.6562	24	ND	ND	NA	NA	NA	NA	NA	NA	NA	NA	NA	NA	9	13
scaffold1.0:869563-869849	Cluster_385	.	HP	-	0.1631	558	469	0.8685	24	ND	ND	96	0.6784	141.5	4	-0.5993	0.8747	1	0	0	0	0	4
scaffold1.0:877612-877893	Cluster_386	.	.	.	0.2281	399	399	1	24	ND	ND	NA	NA	NA	NA	NA	NA	NA	NA	NA	NA	3	1
scaffold1.0:878644-878685	Cluster_387	.	.	.	0.3137	102	102	1	24	ND	ND	NA	NA	NA	NA	NA	NA	NA	NA	NA	NA	0	1
scaffold1.0:878923-878981	Cluster_388	.	.	-	0.156	141	0	0.0113	24	ND	ND	NA	NA	NA	NA	NA	NA	NA	NA	NA	NA	0	0
scaffold1.0:879352-879377	Cluster_389	.	.	-	0	42	0	0.0141	24	ND	ND	NA	NA	NA	NA	NA	NA	NA	NA	NA	NA	0	0
scaffold1.0:879657-879676	Cluster_390	.	.	-	0.0333	30	0	0.0088	24	ND	ND	NA	NA	NA	NA	NA	NA	NA	NA	NA	NA	1	0
scaffold1.0:880045-880114	Cluster_391	.	.	.	0.4522	115	0	0.0109	24	ND	ND	NA	NA	NA	NA	NA	NA	NA	NA	NA	NA	0	0
scaffold1.0:880546-880570	Cluster_392	.	.	+	0.961	77	0	0.0095	24	ND	ND	NA	NA	NA	NA	NA	NA	NA	NA	NA	NA	1	0
scaffold1.0:882009-882056	Cluster_393	.	.	+	0.8039	51	0	0.0159	24	ND	ND	NA	NA	NA	NA	NA	NA	NA	NA	NA	NA	0	1
scaffold1.0:883313-883578	Cluster_394	.	.	.	0.6316	228	1	0.0271	24	ND	ND	NA	NA	NA	NA	NA	NA	NA	NA	NA	NA	1	3
scaffold1.0:886384-886664	Cluster_395	.	.	.	0.6269	469	308	0.7478	24	ND	ND	NA	NA	NA	NA	NA	NA	NA	NA	NA	NA	0	3
scaffold1.0:893979-894158	Cluster_396	.	.	-	0.0991	1544	1544	1	24	ND	ND	NA	NA	NA	NA	NA	NA	NA	NA	NA	NA	4	1
scaffold1.0:894485-894507	Cluster_397	.	.	.	0.2051	39	39	1	24	ND	ND	NA	NA	NA	NA	NA	NA	NA	NA	NA	NA	1	0
scaffold1.0:894780-894802	Cluster_398	.	.	-	0.1176	34	34	1	24	ND	ND	NA	NA	NA	NA	NA	NA	NA	NA	NA	NA	0	0
scaffold1.0:895355-895559	Cluster_399	.	.	.	0.7386	176	176	1	24	ND	ND	NA	NA	NA	NA	NA	NA	NA	NA	NA	NA	0	2
scaffold1.0:896335-896336	Cluster_400	.	.	-	0.1	20	20	1	24	ND	ND	NA	NA	NA	NA	NA	NA	NA	NA	NA	NA	0	0
scaffold1.0:896854-897031	Cluster_401	.	HP	+	0.8824	51	48	0.9592	24	ND	ND	63	0.875	72	34	-0.9653	1	1	1	1	0	0	1
scaffold1.0:897295-897483	Cluster_402	.	.	+	0.9722	72	15	0.5544	24	ND	ND	NA	NA	NA	NA	NA	NA	NA	NA	NA	NA	0	0
scaffold1.0:897973-898047	Cluster_403	.	.	-	0.0656	122	16	0.5105	24	ND	ND	NA	NA	NA	NA	NA	NA	NA	NA	NA	NA	0	0
scaffold1.0:898621-900379	Cluster_404	.	HP	+	0.953	8059	7491	0.9648	24	ND	ND	727	0.9025	805.5	148	-1.1744	0.9159	0	0	0	0	35	181
scaffold1.0:902332-902348	Cluster_405	.	.	-	0.1818	22	10	0.6645	24	ND	ND	NA	NA	NA	NA	NA	NA	NA	NA	NA	NA	2	0
scaffold1.0:910265-910440	Cluster_406	.	.	.	0.6329	1561	1561	1	24	ND	ND	NA	NA	NA	NA	NA	NA	NA	NA	NA	NA	2	6
scaffold1.0:911021-911105	Cluster_407	.	.	+	0.8716	148	147	0.9955	24	ND	ND	NA	NA	NA	NA	NA	NA	NA	NA	NA	NA	1	0
scaffold1.0:912151-912185	Cluster_408	.	.	-	0.0796	201	201	1	24	ND	ND	NA	NA	NA	NA	NA	NA	NA	NA	NA	NA	1	0
scaffold1.0:913214-913270	Cluster_409	.	.	+	1	124	102	0.9113	N	ND	ND	NA	NA	NA	NA	NA	NA	NA	NA	NA	NA	25	22
scaffold1.0:913703-913728	Cluster_410	.	.	+	1	58	38	0.8276	N	ND	ND	NA	NA	NA	NA	NA	NA	NA	NA	NA	NA	4	11
scaffold1.0:914538-914552	Cluster_411	.	.	+	1	30	30	1	N	ND	ND	NA	NA	NA	NA	NA	NA	NA	NA	NA	NA	5	3
scaffold1.0:914716-914862	Cluster_412	.	HP	+	0.9778	45	45	1	N	ND	ND	57	0.8143	70	7	-0.5614	1	1	0	0	0	5	5
scaffold1.0:915702-915727	Cluster_413	.	.	-	0.1702	47	45	0.9787	24	ND	ND	NA	NA	NA	NA	NA	NA	NA	NA	NA	NA	0	1
scaffold1.0:916370-916488	Cluster_414	.	HP	+	0.9375	336	293	0.936	24	ND	ND	21	0.7	30	59	-0.5333	0.8225	1	1	0	0	4	0
scaffold1.0:921143-921367	Cluster_415	.	.	+	0.9181	1135	1134	0.9994	24	ND	ND	NA	NA	NA	NA	NA	NA	NA	NA	NA	NA	5	1
scaffold1.0:922131-922263	Cluster_416	.	.	.	0.3692	195	143	0.7812	24	ND	ND	NA	NA	NA	NA	NA	NA	NA	NA	NA	NA	0	4
scaffold1.0:922645-922797	Cluster_417	.	.	.	0.7297	148	148	1	24	ND	ND	NA	NA	NA	NA	NA	NA	NA	NA	NA	NA	2	3
scaffold1.0:923231-923368	Cluster_418	.	.	.	0.5984	254	37	0.3439	24	ND	ND	NA	NA	NA	NA	NA	NA	NA	NA	NA	NA	0	2
scaffold1.0:927607-927629	Cluster_419	.	.	.	0.5143	35	3	0.4078	24	ND	ND	NA	NA	NA	NA	NA	NA	NA	NA	NA	NA	1	0
scaffold1.0:927889-928410	Cluster_420	.	.	.	0.4517	735	517	0.7915	24	ND	ND	NA	NA	NA	NA	NA	NA	NA	NA	NA	NA	3	5
scaffold1.0:929152-929383	Cluster_421	.	.	+	0.925	80	77	0.9812	23	ND	ND	NA	NA	NA	NA	NA	NA	NA	NA	NA	NA	0	0
scaffold1.0:930384-930404	Cluster_422	.	.	+	1	24	24	1	24	ND	ND	NA	NA	NA	NA	NA	NA	NA	NA	NA	NA	0	0
scaffold1.0:934429-934435	Cluster_423	.	.	.	0.3077	26	7	0.6346	24	ND	ND	NA	NA	NA	NA	NA	NA	NA	NA	NA	NA	0	0
scaffold1.0:934658-934849	Cluster_424	.	HP	-	0.1013	79	0	0.4008	24	ND	ND	63	0.8129	77.5	37	-0.5832	0.947	1	1	1	0	0	1
scaffold1.0:935193-935277	Cluster_425	.	.	.	0.6413	92	0	0.3848	24	ND	ND	NA	NA	NA	NA	NA	NA	NA	NA	NA	NA	3	0
scaffold1.0:936185-936357	Cluster_426	.	.	.	0.5843	267	95	0.6754	24	ND	ND	NA	NA	NA	NA	NA	NA	NA	NA	NA	NA	0	2
scaffold1.0:939574-939666	Cluster_427	.	.	-	0.1853	529	159	0.4828	24	ND	ND	NA	NA	NA	NA	NA	NA	NA	NA	NA	NA	0	4
scaffold1.0:940013-940147	Cluster_428	.	.	.	0.6301	73	6	0.305	23	ND	ND	NA	NA	NA	NA	NA	NA	NA	NA	NA	NA	1	2
scaffold1.0:943212-943235	Cluster_429	.	.	.	0.5278	36	0	0.344	24	ND	ND	NA	NA	NA	NA	NA	NA	NA	NA	NA	NA	0	0
scaffold1.0:944084-944148	Cluster_430	.	HP	+	0.9783	92	67	0.8641	24	ND	ND	21	0.8936	23.5	18	-0.6043	0.717	1	1	0	0	0	2
scaffold1.0:947416-947497	Cluster_431	.	.	.	0.7887	71	26	0.543	24	ND	ND	NA	NA	NA	NA	NA	NA	NA	NA	NA	NA	1	1
scaffold1.0:949393-949599	Cluster_432	.	HP	-	0.128	164	0	0.4939	24	ND	ND	78	0.8	97.5	12	-0.8656	0.8847	1	0	0	0	1	9
scaffold1.0:952603-952630	Cluster_433	.	.	+	0.9286	70	18	0.4791	24	ND	ND	NA	NA	NA	NA	NA	NA	NA	NA	NA	NA	1	0
scaffold1.0:952849-953101	Cluster_434	.	.	.	0.417	259	143	0.6331	24	ND	ND	NA	NA	NA	NA	NA	NA	NA	NA	NA	NA	0	4
scaffold1.0:954183-954319	Cluster_435	.	.	-	0.0048	2072	1429	0.792	24	ND	ND	NA	NA	NA	NA	NA	NA	NA	NA	NA	NA	3	4
scaffold1.0:954641-954664	Cluster_436	.	.	.	0.6774	31	17	0.7581	24	ND	ND	NA	NA	NA	NA	NA	NA	NA	NA	NA	NA	0	0
scaffold1.0:959491-959552	Cluster_437	.	.	-	0.0504	139	126	0.9286	24	ND	ND	NA	NA	NA	NA	NA	NA	NA	NA	NA	NA	1	3
scaffold1.0:959891-960013	Cluster_438	.	HP	-	0	32	32	1	24	ND	ND	49	0.8235	59.5	4	-0.5429	1	1	1	0	0	0	0
scaffold1.0:961841-961849	Cluster_439	.	.	.	0.2273	22	17	0.8447	24	ND	ND	NA	NA	NA	NA	NA	NA	NA	NA	NA	NA	0	0
scaffold1.0:967068-967614	Cluster_440	.	.	-	0.1933	300	1	0.097	24	ND	ND	NA	NA	NA	NA	NA	NA	NA	NA	NA	NA	1	3
scaffold1.0:967973-967992	Cluster_441	.	.	+	1	31	30	0.9839	24	ND	ND	NA	NA	NA	NA	NA	NA	NA	NA	NA	NA	0	1
scaffold1.0:970261-970268	Cluster_442	.	.	.	0.44	25	3	0.4167	24	ND	ND	NA	NA	NA	NA	NA	NA	NA	NA	NA	NA	0	0
scaffold1.0:976807-976827	Cluster_443	.	.	+	0.8846	26	0	0.1927	24	ND	ND	NA	NA	NA	NA	NA	NA	NA	NA	NA	NA	0	0
scaffold1.0:977534-977556	Cluster_444	.	.	.	0.2105	38	14	0.5411	24	ND	ND	NA	NA	NA	NA	NA	NA	NA	NA	NA	NA	1	0
scaffold1.0:978839-978862	Cluster_445	.	.	+	1	62	11	0.3264	24	ND	ND	NA	NA	NA	NA	NA	NA	NA	NA	NA	NA	0	0
scaffold1.0:979786-979829	Cluster_446	.	.	-	0.0761	92	91	0.9918	24	ND	ND	NA	NA	NA	NA	NA	NA	NA	NA	NA	NA	0	0
scaffold1.0:985624-986318	Cluster_447	.	.	.	0.4399	416	3	0.0535	24	ND	ND	NA	NA	NA	NA	NA	NA	NA	NA	NA	NA	4	2
scaffold1.0:987447-987452	Cluster_448	.	.	+	1	20	0	0.0013	24	ND	ND	NA	NA	NA	NA	NA	NA	NA	NA	NA	NA	0	0
scaffold1.0:988429-988436	Cluster_449	.	.	+	1	23	0	0.0028	24	ND	ND	NA	NA	NA	NA	NA	NA	NA	NA	NA	NA	0	0
scaffold1.0:990229-990235	Cluster_450	.	.	+	1	21	0	0.0012	24	ND	ND	NA	NA	NA	NA	NA	NA	NA	NA	NA	NA	1	0
scaffold1.0:991254-991420	Cluster_451	.	.	-	0.0632	95	2	0.2869	24	ND	ND	NA	NA	NA	NA	NA	NA	NA	NA	NA	NA	0	1
scaffold1.0:993005-993035	Cluster_452	.	.	.	0.3704	54	0	0.4938	24	ND	ND	NA	NA	NA	NA	NA	NA	NA	NA	NA	NA	0	0
scaffold1.0:993367-993469	Cluster_453	.	.	.	0.6875	80	0	0.01	24	ND	ND	NA	NA	NA	NA	NA	NA	NA	NA	NA	NA	1	1
scaffold1.0:994281-994297	Cluster_454	.	.	-	0.0741	27	27	1	24	ND	ND	NA	NA	NA	NA	NA	NA	NA	NA	NA	NA	0	0
scaffold1.0:994984-995038	Cluster_455	.	.	+	0.8642	81	21	0.4046	24	ND	ND	NA	NA	NA	NA	NA	NA	NA	NA	NA	NA	2	2
scaffold1.0:995265-995283	Cluster_456	.	.	.	0.4242	33	23	0.8308	24	ND	ND	NA	NA	NA	NA	NA	NA	NA	NA	NA	NA	0	0
scaffold1.0:998154-998203	Cluster_457	.	HP	+	1	45	44	0.9792	24	ND	ND	16	0.7273	22	6	-0.8591	0.8225	1	1	0	0	0	0
scaffold1.0:998730-998999	Cluster_458	.	HP	+	0.8784	222	120	0.723	24	ND	ND	79	0.7524	105	60	-0.8914	0.9083	1	1	1	0	3	0
scaffold1.0:999895-999984	Cluster_459	.	.	.	0.2339	171	121	0.8117	24	ND	ND	NA	NA	NA	NA	NA	NA	NA	NA	NA	NA	0	2
scaffold1.0:1001208-1001386	Cluster_460	.	HP	-	0.1853	340	314	0.9613	24	ND	ND	59	0.6782	87	5	-0.5207	0.7531	1	0	0	0	2	3
scaffold1.0:1004255-1004312	Cluster_461	.	HP	+	0.931	29	5	0.2737	24	ND	ND	20	0.7547	26.5	5	-0.6642	0.8641	1	1	0	0	0	0
scaffold1.0:1010627-1010762	Cluster_462	.	.	.	0.2299	87	30	0.6686	24	ND	ND	NA	NA	NA	NA	NA	NA	NA	NA	NA	NA	0	4
scaffold1.0:1011735-1011742	Cluster_463	.	.	-	0.0833	24	0	0.5	24	ND	ND	NA	NA	NA	NA	NA	NA	NA	NA	NA	NA	0	1
scaffold1.0:1017691-1017901	Cluster_464	.	.	.	0.3293	167	10	0.5299	24	ND	ND	NA	NA	NA	NA	NA	NA	NA	NA	NA	NA	2	2
scaffold1.0:1022932-1023207	Cluster_465	.	.	.	0.4433	97	11	0.5567	24	ND	ND	NA	NA	NA	NA	NA	NA	NA	NA	NA	NA	0	2
scaffold1.0:1023424-1023495	Cluster_466	.	.	.	0.3058	278	0	0.4012	24	ND	ND	NA	NA	NA	NA	NA	NA	NA	NA	NA	NA	2	1
scaffold1.0:1026647-1026856	Cluster_467	.	.	.	0.7435	191	99	0.7183	24	ND	ND	NA	NA	NA	NA	NA	NA	NA	NA	NA	NA	0	0
scaffold1.0:1027125-1027162	Cluster_468	.	.	.	0.7339	109	0	0.1707	24	ND	ND	NA	NA	NA	NA	NA	NA	NA	NA	NA	NA	1	1
scaffold1.0:1027599-1027626	Cluster_469	.	.	.	0.4211	57	46	0.9035	24	ND	ND	NA	NA	NA	NA	NA	NA	NA	NA	NA	NA	0	1
scaffold1.0:1030383-1030408	Cluster_470	.	.	-	0.0044	458	0	0.444	24	ND	ND	NA	NA	NA	NA	NA	NA	NA	NA	NA	NA	0	1
scaffold1.0:1035239-1035279	Cluster_471	.	.	-	0.0698	43	0	0.2253	24	ND	ND	NA	NA	NA	NA	NA	NA	NA	NA	NA	NA	0	0
scaffold1.0:1037614-1037808	Cluster_472	.	HP	+	0.9041	73	66	0.9266	24	ND	ND	54	0.7714	70	55	-0.72	0.886	1	1	1	0	0	1
scaffold1.0:1038663-1038691	Cluster_473	.	.	.	0.5472	53	26	0.674	24	ND	ND	NA	NA	NA	NA	NA	NA	NA	NA	NA	NA	1	1
scaffold1.0:1039191-1039482	Cluster_474	.	.	.	0.5047	212	198	0.95	24	ND	ND	NA	NA	NA	NA	NA	NA	NA	NA	NA	NA	1	0
scaffold1.0:1040189-1040395	Cluster_475	.	.	+	0.869	229	115	0.684	24	ND	ND	NA	NA	NA	NA	NA	NA	NA	NA	NA	NA	0	1
scaffold1.0:1041043-1041191	Cluster_476	.	HP	+	0.9474	38	38	1	24	ND	ND	44	0.8381	52.5	44	-0.5314	1	1	0	0	0	0	0
scaffold1.0:1042212-1042230	Cluster_477	.	.	+	0.871	31	31	1	24	ND	ND	NA	NA	NA	NA	NA	NA	NA	NA	NA	NA	1	1
scaffold1.0:1042676-1042718	Cluster_478	.	.	+	0.9592	343	0	0.1203	N	ND	ND	NA	NA	NA	NA	NA	NA	NA	NA	NA	NA	99	21
scaffold1.0:1044239-1044359	Cluster_479	.	.	-	0.0157	127	122	0.9618	24	ND	ND	NA	NA	NA	NA	NA	NA	NA	NA	NA	NA	0	1
scaffold1.0:1052183-1052476	Cluster_480	.	.	.	0.3219	379	379	1	24	ND	ND	NA	NA	NA	NA	NA	NA	NA	NA	NA	NA	2	2
scaffold1.0:1054173-1054225	Cluster_481	.	.	.	0.6232	1433	1418	0.9946	24	ND	ND	NA	NA	NA	NA	NA	NA	NA	NA	NA	NA	0	1
scaffold1.0:1054700-1054834	Cluster_482	.	.	-	0.1906	619	609	0.99	24	ND	ND	NA	NA	NA	NA	NA	NA	NA	NA	NA	NA	1	7
scaffold1.0:1055775-1055956	Cluster_483	.	HP	-	0.1028	1362	1224	0.9402	24	ND	ND	62	0.8105	76.5	29	-0.6484	0.8743	1	1	1	0	1	3
scaffold1.0:1064543-1064989	Cluster_484	.	.	+	0.9217	1329	1283	0.9731	24	ND	ND	NA	NA	NA	NA	NA	NA	NA	NA	NA	NA	2	13
scaffold1.0:1065249-1065419	Cluster_485	.	.	-	0.1269	323	323	1	24	ND	ND	NA	NA	NA	NA	NA	NA	NA	NA	NA	NA	1	3
scaffold1.0:1065913-1066126	Cluster_486	.	.	.	0.6852	108	33	0.4144	24	ND	ND	NA	NA	NA	NA	NA	NA	NA	NA	NA	NA	0	1
scaffold1.0:1066418-1066438	Cluster_487	.	.	.	0.4194	31	27	0.9163	24	ND	ND	NA	NA	NA	NA	NA	NA	NA	NA	NA	NA	0	0
scaffold1.0:1069086-1069175	Cluster_488	.	.	-	0.0714	1288	1263	0.9888	24	ND	ND	NA	NA	NA	NA	NA	NA	NA	NA	NA	NA	5	11
scaffold1.0:1070158-1070196	Cluster_489	.	.	-	0.0255	667	395	0.7684	24	ND	ND	NA	NA	NA	NA	NA	NA	NA	NA	NA	NA	5	2
scaffold1.0:1070465-1070479	Cluster_490	.	.	.	0.7857	28	28	1	24	ND	ND	NA	NA	NA	NA	NA	NA	NA	NA	NA	NA	0	0
scaffold1.0:1070806-1070901	Cluster_491	.	HP	-	0.0385	26	26	1	24	ND	ND	32	0.6957	46	4	-0.5978	0.9542	1	1	0	0	0	1
scaffold1.0:1071097-1071241	Cluster_492	.	.	.	0.6643	417	410	0.9869	24	ND	ND	NA	NA	NA	NA	NA	NA	NA	NA	NA	NA	0	1
scaffold1.0:1071901-1071942	Cluster_493	.	.	.	0.6475	122	41	0.4827	24	ND	ND	NA	NA	NA	NA	NA	NA	NA	NA	NA	NA	0	2
scaffold1.0:1072486-1072546	Cluster_494	.	.	+	0.9844	64	61	0.9614	24	ND	ND	NA	NA	NA	NA	NA	NA	NA	NA	NA	NA	0	0
scaffold1.0:1073273-1073293	Cluster_495	.	.	+	0.9615	26	23	0.9423	24	ND	ND	NA	NA	NA	NA	NA	NA	NA	NA	NA	NA	0	0
scaffold1.0:1073810-1073922	Cluster_496	.	.	.	0.6552	87	69	0.8411	24	ND	ND	NA	NA	NA	NA	NA	NA	NA	NA	NA	NA	0	0
scaffold1.0:1074229-1074351	Cluster_497	.	.	.	0.3303	872	830	0.9759	24	ND	ND	NA	NA	NA	NA	NA	NA	NA	NA	NA	NA	4	1
scaffold1.0:1077613-1077654	Cluster_498	.	.	+	0.8966	319	292	0.954	24	ND	ND	NA	NA	NA	NA	NA	NA	NA	NA	NA	NA	1	2
scaffold1.0:1078143-1078371	Cluster_499	.	HP	-	0.1081	37	34	0.9448	24	ND	ND	85	0.7944	107	15	-0.6196	0.8977	1	1	1	0	0	0
scaffold1.0:1080530-1080738	Cluster_500	.	.	+	0.8167	60	24	0.4957	24	ND	ND	NA	NA	NA	NA	NA	NA	NA	NA	NA	NA	0	0
scaffold1.0:1081652-1081658	Cluster_501	.	.	-	0.087	23	19	0.8928	24	ND	ND	NA	NA	NA	NA	NA	NA	NA	NA	NA	NA	2	0
scaffold1.0:1084621-1084644	Cluster_502	.	.	-	0.0444	45	3	0.3126	24	ND	ND	NA	NA	NA	NA	NA	NA	NA	NA	NA	NA	0	0
scaffold1.0:1085862-1085875	Cluster_503	.	.	.	0.4167	24	23	0.9625	24	ND	ND	NA	NA	NA	NA	NA	NA	NA	NA	NA	NA	0	0
scaffold1.0:1086688-1086705	Cluster_504	.	.	.	0.48	25	6	0.3918	24	ND	ND	NA	NA	NA	NA	NA	NA	NA	NA	NA	NA	0	0
scaffold1.0:1087382-1087534	Cluster_505	.	.	.	0.6372	113	86	0.8151	24	ND	ND	NA	NA	NA	NA	NA	NA	NA	NA	NA	NA	1	0
scaffold1.0:1091262-1091285	Cluster_506	.	.	.	0.7857	42	40	0.9591	24	ND	ND	NA	NA	NA	NA	NA	NA	NA	NA	NA	NA	0	0
scaffold1.0:1091585-1091647	Cluster_507	.	.	-	0.1649	97	82	0.8696	24	ND	ND	NA	NA	NA	NA	NA	NA	NA	NA	NA	NA	0	0
scaffold1.0:1092734-1093281	Cluster_508	.	.	.	0.7187	1628	1454	0.9235	24	ND	ND	NA	NA	NA	NA	NA	NA	NA	NA	NA	NA	12	11
scaffold1.0:1094347-1094736	Cluster_509	.	.	.	0.538	855	825	0.9794	24	ND	ND	NA	NA	NA	NA	NA	NA	NA	NA	NA	NA	4	5
scaffold1.0:1098584-1098641	Cluster_510	.	HP	+	0.9679	716	716	1	24	ND	ND	22	0.8148	27	4	-0.8556	0.7401	1	1	0	0	5	1
scaffold1.0:1099500-1099679	Cluster_511	.	.	.	0.2031	384	381	0.9961	24	ND	ND	NA	NA	NA	NA	NA	NA	NA	NA	NA	NA	0	1
scaffold1.0:1100403-1100582	Cluster_512	.	.	.	0.6029	1763	1758	0.9983	24	ND	ND	NA	NA	NA	NA	NA	NA	NA	NA	NA	NA	10	13
scaffold1.0:1103158-1103274	Cluster_513	.	.	.	0.7821	234	229	0.9858	24	ND	ND	NA	NA	NA	NA	NA	NA	NA	NA	NA	NA	1	2
scaffold1.0:1103882-1103888	Cluster_514	.	.	-	0.05	20	19	0.975	24	ND	ND	NA	NA	NA	NA	NA	NA	NA	NA	NA	NA	0	0
scaffold1.0:1104399-1104511	Cluster_515	.	HP	-	0	244	244	1	24	ND	ND	22	0.6769	32.5	48	-0.5292	0.9824	1	1	0	0	0	1
scaffold1.0:1105270-1105366	Cluster_516	.	HP	-	0.0481	208	207	0.9976	24	ND	ND	33	0.7021	47	3	-0.8957	0.847	1	1	1	0	4	0
scaffold1.0:1112539-1112668	Cluster_517	.	HP	+	0.8541	891	527	0.6992	24	ND	ND	48	0.7619	63	4	-0.654	0.8536	1	1	0	0	0	2
scaffold1.0:1122805-1122913	Cluster_518	.	.	.	0.4459	74	38	0.5709	24	ND	ND	NA	NA	NA	NA	NA	NA	NA	NA	NA	NA	0	0
scaffold1.0:1125550-1125573	Cluster_519	.	.	-	0	38	38	1	23	ND	ND	NA	NA	NA	NA	NA	NA	NA	NA	NA	NA	0	1
scaffold1.0:1127475-1127528	Cluster_520	.	.	-	0.0157	318	307	0.976	24	ND	ND	NA	NA	NA	NA	NA	NA	NA	NA	NA	NA	0	1
scaffold1.0:1128611-1128810	Cluster_521	.	.	-	0.0357	364	6	0.0635	24	ND	ND	NA	NA	NA	NA	NA	NA	NA	NA	NA	NA	1	1
scaffold1.0:1129453-1129475	Cluster_522	.	.	-	0	25	24	0.9657	24	ND	ND	NA	NA	NA	NA	NA	NA	NA	NA	NA	NA	0	0
scaffold1.0:1130596-1130621	Cluster_523	.	.	-	0	50	50	1	24	ND	ND	NA	NA	NA	NA	NA	NA	NA	NA	NA	NA	0	0
scaffold1.0:1132231-1132249	Cluster_524	.	.	-	0.0909	33	31	0.9697	24	ND	ND	NA	NA	NA	NA	NA	NA	NA	NA	NA	NA	0	0
scaffold1.0:1134208-1134411	Cluster_525	.	.	.	0.5268	112	77	0.7902	24	ND	ND	NA	NA	NA	NA	NA	NA	NA	NA	NA	NA	2	0
scaffold1.0:1135394-1135426	Cluster_526	.	.	.	0.3087	230	230	1	24	ND	ND	NA	NA	NA	NA	NA	NA	NA	NA	NA	NA	1	2
scaffold1.0:1141023-1141131	Cluster_527	.	.	.	0.3132	182	178	0.989	24	ND	ND	NA	NA	NA	NA	NA	NA	NA	NA	NA	NA	1	4
scaffold1.0:1142623-1142736	Cluster_528	.	.	.	0.6954	151	134	0.9171	24	ND	ND	NA	NA	NA	NA	NA	NA	NA	NA	NA	NA	0	1
scaffold1.0:1144715-1144754	Cluster_529	.	.	.	0.5714	42	42	1	24	ND	ND	NA	NA	NA	NA	NA	NA	NA	NA	NA	NA	0	0
scaffold1.0:1149948-1149977	Cluster_530	.	.	-	0	194	194	1	24	ND	ND	NA	NA	NA	NA	NA	NA	NA	NA	NA	NA	0	2
scaffold1.0:1150659-1150701	Cluster_531	.	.	-	0.0268	1230	1230	1	24	ND	ND	NA	NA	NA	NA	NA	NA	NA	NA	NA	NA	6	7
scaffold1.0:1151740-1151796	Cluster_532	.	HP	-	0.0034	291	54	0.5842	24	ND	ND	19	0.7308	26	5	-0.5	0.7864	1	1	0	0	0	3
scaffold1.0:1153588-1153687	Cluster_533	.	.	-	0.005	996	968	0.9845	24	ND	ND	NA	NA	NA	NA	NA	NA	NA	NA	NA	NA	7	6
scaffold1.0:1154182-1154205	Cluster_534	.	.	+	0.8571	49	49	1	24	ND	ND	NA	NA	NA	NA	NA	NA	NA	NA	NA	NA	1	1
scaffold1.0:1159659-1159682	Cluster_535	.	.	+	0.8448	116	116	1	24	ND	ND	NA	NA	NA	NA	NA	NA	NA	NA	NA	NA	0	1
scaffold1.0:1160317-1160468	Cluster_536	.	.	-	0.1228	945	945	1	24	ND	ND	NA	NA	NA	NA	NA	NA	NA	NA	NA	NA	1	5
scaffold1.0:1161045-1161063	Cluster_537	.	.	-	0.04	25	16	0.7067	24	ND	ND	NA	NA	NA	NA	NA	NA	NA	NA	NA	NA	0	0
scaffold1.0:1161987-1162980	Cluster_538	.	.	-	0.0219	685	521	0.8308	N	ND	ND	NA	NA	NA	NA	NA	NA	NA	NA	NA	NA	80	203
scaffold1.0:1167051-1167215	Cluster_539	.	.	.	0.3468	496	269	0.6877	24	ND	ND	NA	NA	NA	NA	NA	NA	NA	NA	NA	NA	11	3
scaffold1.0:1167450-1167550	Cluster_540	.	.	.	0.3621	58	54	0.9495	24	ND	ND	NA	NA	NA	NA	NA	NA	NA	NA	NA	NA	0	0
scaffold1.0:1170727-1170764	Cluster_541	.	.	.	0.6923	78	78	1	24	ND	ND	NA	NA	NA	NA	NA	NA	NA	NA	NA	NA	0	0
scaffold1.0:1172529-1172561	Cluster_542	.	.	+	0.9677	433	433	1	24	ND	ND	NA	NA	NA	NA	NA	NA	NA	NA	NA	NA	1	0
scaffold1.0:1173792-1173813	Cluster_543	.	.	.	0.3333	27	27	1	24	ND	ND	NA	NA	NA	NA	NA	NA	NA	NA	NA	NA	0	0
scaffold1.0:1175572-1175677	Cluster_544	.	.	.	0.3654	104	95	0.9567	24	ND	ND	NA	NA	NA	NA	NA	NA	NA	NA	NA	NA	0	0
scaffold1.0:1176735-1176756	Cluster_545	.	.	-	0	24	23	0.9792	24	ND	ND	NA	NA	NA	NA	NA	NA	NA	NA	NA	NA	0	0
scaffold1.0:1178650-1178673	Cluster_546	.	.	-	0.0909	44	31	0.8131	24	ND	ND	NA	NA	NA	NA	NA	NA	NA	NA	NA	NA	0	0
scaffold1.0:1179493-1179537	Cluster_547	.	.	.	0.4543	427	427	1	24	ND	ND	NA	NA	NA	NA	NA	NA	NA	NA	NA	NA	2	3
scaffold1.0:1181068-1181093	Cluster_548	.	.	+	0.9167	72	0	0.1492	24	ND	ND	NA	NA	NA	NA	NA	NA	NA	NA	NA	NA	0	1
scaffold1.0:1182213-1182702	Cluster_549	.	.	-	0.1976	840	311	0.4965	24	ND	ND	NA	NA	NA	NA	NA	NA	NA	NA	NA	NA	11	3
scaffold1.0:1184904-1184969	Cluster_550	.	.	+	0.8289	76	76	1	24	ND	ND	NA	NA	NA	NA	NA	NA	NA	NA	NA	NA	0	0
scaffold1.0:1185878-1185901	Cluster_551	.	.	-	0	49	48	0.9898	24	ND	ND	NA	NA	NA	NA	NA	NA	NA	NA	NA	NA	0	1
scaffold1.0:1186962-1186985	Cluster_552	.	.	.	0.2857	35	16	0.4594	24	ND	ND	NA	NA	NA	NA	NA	NA	NA	NA	NA	NA	0	0
scaffold1.0:1187625-1187784	Cluster_553	.	HP	+	0.9574	47	0	0.1297	24	ND	ND	18	0.766	23.5	113	-0.8213	0.8742	1	0	0	0	0	0
scaffold1.0:1188032-1188051	Cluster_554	.	.	+	0.9643	28	0	0.0878	24	ND	ND	NA	NA	NA	NA	NA	NA	NA	NA	NA	NA	0	0
scaffold1.0:1190613-1190637	Cluster_555	.	.	.	0.25	44	29	0.7668	24	ND	ND	NA	NA	NA	NA	NA	NA	NA	NA	NA	NA	0	0
scaffold1.0:1191502-1191579	Cluster_556	.	.	.	0.3152	679	675	0.9968	24	ND	ND	NA	NA	NA	NA	NA	NA	NA	NA	NA	NA	3	10
scaffold1.0:1192906-1192913	Cluster_557	.	.	-	0.05	20	20	1	23	ND	ND	NA	NA	NA	NA	NA	NA	NA	NA	NA	NA	0	0
scaffold1.0:1193950-1194035	Cluster_558	.	HP	-	0.1069	131	36	0.4645	24	ND	ND	22	0.6875	32	22	-0.5906	0.8323	1	1	0	0	0	0
scaffold1.0:1194330-1194372	Cluster_559	.	.	+	0.8866	97	45	0.6542	23	ND	ND	NA	NA	NA	NA	NA	NA	NA	NA	NA	NA	0	0
scaffold1.0:1195039-1195076	Cluster_560	.	.	.	0.26	50	48	0.97	24	ND	ND	NA	NA	NA	NA	NA	NA	NA	NA	NA	NA	0	1
scaffold1.0:1196174-1196350	Cluster_561	.	.	.	0.3446	148	12	0.1104	24	ND	ND	NA	NA	NA	NA	NA	NA	NA	NA	NA	NA	0	1
scaffold1.0:1196561-1197024	Cluster_562	.	.	.	0.4238	328	2	0.1044	24	ND	ND	NA	NA	NA	NA	NA	NA	NA	NA	NA	NA	1	2
scaffold1.0:1197456-1197577	Cluster_563	.	.	.	0.595	121	0	0.4882	24	ND	ND	NA	NA	NA	NA	NA	NA	NA	NA	NA	NA	0	1
scaffold1.0:1202039-1202116	Cluster_564	.	.	-	0.1925	348	316	0.9464	24	ND	ND	NA	NA	NA	NA	NA	NA	NA	NA	NA	NA	14	3
scaffold1.0:1203755-1203914	Cluster_565	.	.	.	0.3099	355	337	0.971	24	ND	ND	NA	NA	NA	NA	NA	NA	NA	NA	NA	NA	1	0
scaffold1.0:1204231-1204250	Cluster_566	.	.	.	0.2258	31	0	0.5	24	ND	ND	NA	NA	NA	NA	NA	NA	NA	NA	NA	NA	1	0
scaffold1.0:1206678-1206869	Cluster_567	.	HP	-	0.0252	238	0	0.2741	23	ND	ND	75	0.7979	94	4	-0.8223	0.999	1	1	2	0	2	0
scaffold1.0:1208246-1208351	Cluster_568	.	HP	-	0.0769	26	8	0.4283	24	ND	ND	37	0.7475	49.5	7	-0.6465	0.9876	1	1	0	0	1	0
scaffold1.0:1209271-1209294	Cluster_569	.	.	+	0.9388	49	49	1	24	ND	ND	NA	NA	NA	NA	NA	NA	NA	NA	NA	NA	0	0
scaffold1.0:1211101-1211200	Cluster_570	.	.	.	0.3289	298	209	0.8482	24	ND	ND	NA	NA	NA	NA	NA	NA	NA	NA	NA	NA	5	3
scaffold1.0:1213848-1213870	Cluster_571	.	.	+	0.9565	23	0	0.0014	24	ND	ND	NA	NA	NA	NA	NA	NA	NA	NA	NA	NA	0	0
scaffold1.0:1217184-1217206	Cluster_572	.	.	+	1	33	0	0.2465	23	ND	ND	NA	NA	NA	NA	NA	NA	NA	NA	NA	NA	0	0
scaffold1.0:1218630-1219328	Cluster_573	.	.	.	0.371	221	106	0.7113	24	ND	ND	NA	NA	NA	NA	NA	NA	NA	NA	NA	NA	2	3
scaffold1.0:1220202-1220250	Cluster_574	.	HP	+	1	48	46	0.9792	24	ND	ND	15	0.7143	21	7	-0.5286	0.8028	1	1	0	0	0	0
scaffold1.0:1226723-1227040	Cluster_575	.	.	.	0.6184	511	182	0.4807	24	ND	ND	NA	NA	NA	NA	NA	NA	NA	NA	NA	NA	3	3
scaffold1.0:1227445-1227470	Cluster_576	.	.	-	0	70	32	0.5572	23	ND	ND	NA	NA	NA	NA	NA	NA	NA	NA	NA	NA	0	2
scaffold1.0:1229872-1229893	Cluster_577	.	.	-	0	23	22	0.9674	24	ND	ND	NA	NA	NA	NA	NA	NA	NA	NA	NA	NA	0	0
scaffold1.0:1230265-1230304	Cluster_578	.	.	+	0.8625	80	0	0.2167	24	ND	ND	NA	NA	NA	NA	NA	NA	NA	NA	NA	NA	0	1
scaffold1.0:1231653-1231689	Cluster_579	.	.	.	0.5256	78	58	0.8387	24	ND	ND	NA	NA	NA	NA	NA	NA	NA	NA	NA	NA	1	0
scaffold1.0:1234820-1234961	Cluster_580	.	HP	-	0.1667	78	78	1	23	ND	ND	21	0.7	30	82	-0.5333	0.9045	1	1	0	0	0	0
scaffold1.0:1235735-1235758	Cluster_581	.	.	+	1	27	25	0.9358	24	ND	ND	NA	NA	NA	NA	NA	NA	NA	NA	NA	NA	0	0
scaffold1.0:1236522-1236583	Cluster_582	.	HP	+	0.8739	119	17	0.4506	24	ND	ND	22	0.7719	28.5	5	-0.593	0.8426	1	0	0	0	0	0
scaffold1.0:1242214-1242235	Cluster_583	.	.	.	0.4	35	0	0.1938	24	ND	ND	NA	NA	NA	NA	NA	NA	NA	NA	NA	NA	0	0
scaffold1.0:1242461-1242505	Cluster_584	.	HP	-	0	25	0	0.1637	24	ND	ND	17	0.8095	21	3	-0.6762	1	1	1	0	0	0	0
scaffold1.0:1245362-1245401	Cluster_585	.	.	+	0.9634	82	61	0.8648	23	ND	ND	NA	NA	NA	NA	NA	NA	NA	NA	NA	NA	0	0
scaffold1.0:1245759-1245830	Cluster_586	.	.	+	0.9837	246	238	0.9773	24	ND	ND	NA	NA	NA	NA	NA	NA	NA	NA	NA	NA	0	4
scaffold1.0:1246945-1247194	Cluster_587	.	.	-	0.1906	299	27	0.2283	24	ND	ND	NA	NA	NA	NA	NA	NA	NA	NA	NA	NA	1	3
scaffold1.0:1247567-1247645	Cluster_588	.	HP	+	0.875	136	117	0.8915	24	ND	ND	26	0.7324	35.5	8	-0.5887	0.817	1	1	0	0	0	0
scaffold1.0:1248233-1248253	Cluster_589	.	.	+	1	24	0	0.2099	24	ND	ND	NA	NA	NA	NA	NA	NA	NA	NA	NA	NA	0	0
scaffold1.0:1252087-1252140	Cluster_590	.	HP	-	0.0714	42	1	0.3411	24	ND	ND	17	0.68	25	4	-0.816	0.7829	1	1	0	0	0	0
scaffold1.0:1255423-1255448	Cluster_591	.	.	-	0	49	45	0.9259	24	ND	ND	NA	NA	NA	NA	NA	NA	NA	NA	NA	NA	0	0
scaffold1.0:1260151-1260174	Cluster_592	.	.	-	0.0091	219	10	0.3685	24	ND	ND	NA	NA	NA	NA	NA	NA	NA	NA	NA	NA	0	7
scaffold1.0:1262622-1262660	Cluster_593	.	.	-	0.1597	119	83	0.7805	23	ND	ND	NA	NA	NA	NA	NA	NA	NA	NA	NA	NA	0	0
scaffold1.0:1265178-1265342	Cluster_594	.	.	-	0.0333	180	52	0.6224	24	ND	ND	NA	NA	NA	NA	NA	NA	NA	NA	NA	NA	1	1
scaffold1.0:1265909-1266166	Cluster_595	.	.	.	0.4759	290	106	0.567	24	ND	ND	NA	NA	NA	NA	NA	NA	NA	NA	NA	NA	3	1
scaffold1.0:1272930-1273032	Cluster_596	.	.	-	0.05	80	16	0.4593	24	ND	ND	NA	NA	NA	NA	NA	NA	NA	NA	NA	NA	4	1
scaffold1.0:1278820-1278908	Cluster_597	.	.	.	0.3065	62	43	0.8145	24	ND	ND	NA	NA	NA	NA	NA	NA	NA	NA	NA	NA	0	0
scaffold1.0:1280137-1280277	Cluster_598	.	.	.	0.3465	202	137	0.7196	24	ND	ND	NA	NA	NA	NA	NA	NA	NA	NA	NA	NA	1	2
scaffold1.0:1280825-1280847	Cluster_599	.	.	.	0.6	40	26	0.825	24	ND	ND	NA	NA	NA	NA	NA	NA	NA	NA	NA	NA	0	0
scaffold1.0:1281054-1281200	Cluster_600	.	HP	+	0.9224	116	88	0.82	24	ND	ND	55	0.8462	65	17	-0.82	0.9096	1	1	1	0	0	0
scaffold1.0:1285047-1285071	Cluster_601	.	.	-	0.0506	79	13	0.5706	24	ND	ND	NA	NA	NA	NA	NA	NA	NA	NA	NA	NA	0	0
scaffold1.0:1287613-1287697	Cluster_602	.	.	.	0.7752	258	37	0.4072	24	ND	ND	NA	NA	NA	NA	NA	NA	NA	NA	NA	NA	3	0
scaffold1.0:1288802-1288825	Cluster_603	.	.	+	0.8824	51	51	1	24	ND	ND	NA	NA	NA	NA	NA	NA	NA	NA	NA	NA	0	0
scaffold1.0:1290962-1291300	Cluster_604	.	.	.	0.6226	212	194	0.9556	24	ND	ND	NA	NA	NA	NA	NA	NA	NA	NA	NA	NA	0	3
scaffold1.0:1292888-1293103	Cluster_605	.	.	.	0.5988	162	98	0.7855	24	ND	ND	NA	NA	NA	NA	NA	NA	NA	NA	NA	NA	0	1
scaffold1.0:1295610-1295758	Cluster_606	.	.	+	0.8229	401	326	0.8653	24	ND	ND	NA	NA	NA	NA	NA	NA	NA	NA	NA	NA	5	1
scaffold1.0:1296922-1296948	Cluster_607	.	.	+	1	58	48	0.9138	24	ND	ND	NA	NA	NA	NA	NA	NA	NA	NA	NA	NA	0	0
scaffold1.0:1298824-1298834	Cluster_608	.	.	-	0.1304	23	23	1	24	ND	ND	NA	NA	NA	NA	NA	NA	NA	NA	NA	NA	1	0
scaffold1.0:1301388-1301411	Cluster_609	.	.	-	0.1026	39	36	0.9615	24	ND	ND	NA	NA	NA	NA	NA	NA	NA	NA	NA	NA	0	0
scaffold1.0:1303882-1303912	Cluster_610	.	.	-	0.0482	83	0	0.496	24	ND	ND	NA	NA	NA	NA	NA	NA	NA	NA	NA	NA	1	0
scaffold1.0:1304792-1305090	Cluster_611	.	HP	-	0.1343	603	238	0.6475	24	ND	ND	120	0.8136	147.5	4	-0.939	0.8667	1	1	1	0	4	1
scaffold1.0:1306684-1306707	Cluster_612	.	.	-	0.125	32	32	1	24	ND	ND	NA	NA	NA	NA	NA	NA	NA	NA	NA	NA	0	0
scaffold1.0:1307007-1307028	Cluster_613	.	.	+	0.9697	33	21	0.6571	24	ND	ND	NA	NA	NA	NA	NA	NA	NA	NA	NA	NA	0	0
scaffold1.0:1310128-1310268	Cluster_614	.	.	.	0.7642	335	221	0.8158	24	ND	ND	NA	NA	NA	NA	NA	NA	NA	NA	NA	NA	0	0
scaffold1.0:1310896-1311319	Cluster_615	.	.	.	0.7739	230	84	0.6381	24	ND	ND	NA	NA	NA	NA	NA	NA	NA	NA	NA	NA	0	0
scaffold1.0:1311600-1311715	Cluster_616	.	.	-	0.0824	85	82	0.9804	24	ND	ND	NA	NA	NA	NA	NA	NA	NA	NA	NA	NA	2	0
scaffold1.0:1311945-1312147	Cluster_617	.	.	.	0.5932	118	59	0.5552	24	ND	ND	NA	NA	NA	NA	NA	NA	NA	NA	NA	NA	0	1
scaffold1.0:1312601-1312925	Cluster_618	.	.	.	0.3136	118	22	0.301	24	ND	ND	NA	NA	NA	NA	NA	NA	NA	NA	NA	NA	0	1
scaffold1.0:1314125-1314417	Cluster_619	.	.	.	0.3786	280	161	0.6641	24	ND	ND	NA	NA	NA	NA	NA	NA	NA	NA	NA	NA	2	0
scaffold1.0:1315973-1316506	Cluster_620	.	.	.	0.214	883	841	0.9704	24	ND	ND	NA	NA	NA	NA	NA	NA	NA	NA	NA	NA	2	9
scaffold1.0:1316810-1316857	Cluster_621	.	.	.	0.5811	74	74	1	24	ND	ND	NA	NA	NA	NA	NA	NA	NA	NA	NA	NA	0	1
scaffold1.0:1321573-1321661	Cluster_622	.	.	-	0.1932	528	77	0.5729	24	ND	ND	NA	NA	NA	NA	NA	NA	NA	NA	NA	NA	0	6
scaffold1.0:1322420-1322433	Cluster_623	.	.	-	0.125	24	24	1	24	ND	ND	NA	NA	NA	NA	NA	NA	NA	NA	NA	NA	0	0
scaffold1.0:1322647-1322817	Cluster_624	.	HP	+	0.8235	68	59	0.9246	24	ND	ND	62	0.7848	79	13	-0.538	0.8626	1	1	1	0	0	0
scaffold1.0:1324072-1324221	Cluster_625	.	.	+	0.9024	615	577	0.9614	24	ND	ND	NA	NA	NA	NA	NA	NA	NA	NA	NA	NA	1	4
scaffold1.0:1324861-1325189	Cluster_626	.	.	.	0.4853	272	137	0.7171	24	ND	ND	NA	NA	NA	NA	NA	NA	NA	NA	NA	NA	2	1
scaffold1.0:1325596-1325665	Cluster_627	.	.	.	0.5102	98	81	0.9133	24	ND	ND	NA	NA	NA	NA	NA	NA	NA	NA	NA	NA	0	1
scaffold1.0:1325886-1325950	Cluster_628	.	.	.	0.2553	47	46	0.9894	24	ND	ND	NA	NA	NA	NA	NA	NA	NA	NA	NA	NA	0	0
scaffold1.0:1327899-1327997	Cluster_629	.	.	-	0.1017	541	56	0.5518	24	ND	ND	NA	NA	NA	NA	NA	NA	NA	NA	NA	NA	3	8
scaffold1.0:1328724-1328829	Cluster_630	.	.	.	0.38	100	98	0.9835	24	ND	ND	NA	NA	NA	NA	NA	NA	NA	NA	NA	NA	1	0
scaffold1.0:1329369-1329450	Cluster_631	.	.	+	0.9728	184	145	0.7973	24	ND	ND	NA	NA	NA	NA	NA	NA	NA	NA	NA	NA	4	1
scaffold1.0:1329704-1329727	Cluster_632	.	.	.	0.6579	38	1	0.1328	24	ND	ND	NA	NA	NA	NA	NA	NA	NA	NA	NA	NA	0	2
scaffold1.0:1330265-1330283	Cluster_633	.	.	-	0.1852	27	2	0.2037	24	ND	ND	NA	NA	NA	NA	NA	NA	NA	NA	NA	NA	1	0
scaffold1.0:1335591-1335950	Cluster_634	.	.	.	0.6303	119	27	0.3921	24	ND	ND	NA	NA	NA	NA	NA	NA	NA	NA	NA	NA	0	1
scaffold1.0:1336540-1336562	Cluster_635	.	.	+	0.9667	30	30	1	23	ND	ND	NA	NA	NA	NA	NA	NA	NA	NA	NA	NA	0	0
scaffold1.0:1338258-1338390	Cluster_636	.	.	.	0.7836	171	118	0.8255	24	ND	ND	NA	NA	NA	NA	NA	NA	NA	NA	NA	NA	2	3
scaffold1.0:1338961-1339078	Cluster_637	.	.	.	0.414	157	145	0.9569	24	ND	ND	NA	NA	NA	NA	NA	NA	NA	NA	NA	NA	0	1
scaffold1.0:1339323-1339396	Cluster_638	.	HP	+	0.8504	127	83	0.7649	24	ND	ND	27	0.7941	34	6	-0.5824	0.6979	1	0	0	0	1	1
scaffold1.0:1342178-1342250	Cluster_639	.	HP	-	0	28	9	0.6607	24	ND	ND	21	0.8571	24.5	24	-0.5714	1	1	1	0	0	0	0
scaffold1.0:1342675-1342820	Cluster_640	.	HP	-	0.1765	51	49	0.9643	24	ND	ND	40	0.8163	49	48	-0.6878	0.8802	1	1	1	0	1	0
scaffold1.0:1348918-1349264	Cluster_641	.	.	.	0.4044	413	413	1	24	ND	ND	NA	NA	NA	NA	NA	NA	NA	NA	NA	NA	2	1
scaffold1.0:1350752-1351019	Cluster_642	.	.	+	0.9849	531	519	0.9876	24	ND	ND	NA	NA	NA	NA	NA	NA	NA	NA	NA	NA	0	2
scaffold1.0:1359042-1359066	Cluster_643	.	.	.	0.4464	56	56	1	24	ND	ND	NA	NA	NA	NA	NA	NA	NA	NA	NA	NA	0	0
scaffold1.0:1361099-1361502	Cluster_644	.	.	.	0.4011	359	313	0.9123	24	ND	ND	NA	NA	NA	NA	NA	NA	NA	NA	NA	NA	3	2
scaffold1.0:1363006-1363142	Cluster_645	.	.	.	0.5192	52	0	0.2322	24	ND	ND	NA	NA	NA	NA	NA	NA	NA	NA	NA	NA	0	0
scaffold1.0:1363437-1363558	Cluster_646	.	.	+	0.9012	81	60	0.7676	24	ND	ND	NA	NA	NA	NA	NA	NA	NA	NA	NA	NA	0	0
scaffold1.0:1365078-1365165	Cluster_647	.	HP	+	1	25	0	0.2192	23	ND	ND	28	0.6829	41	6	-0.5878	0.9259	1	1	0	0	0	0
scaffold1.0:1367203-1367246	Cluster_648	.	.	.	0.5341	88	88	1	24	ND	ND	NA	NA	NA	NA	NA	NA	NA	NA	NA	NA	1	0
scaffold1.0:1368117-1368235	Cluster_649	.	HP	+	0.9677	155	155	1	24	ND	ND	20	0.7407	27	65	-0.5852	0.7455	1	1	0	0	0	1
scaffold1.0:1370170-1370326	Cluster_650	.	.	-	0.1574	394	297	0.8452	24	ND	ND	NA	NA	NA	NA	NA	NA	NA	NA	NA	NA	0	3
scaffold1.0:1370664-1370785	Cluster_651	.	.	.	0.3051	236	89	0.6518	24	ND	ND	NA	NA	NA	NA	NA	NA	NA	NA	NA	NA	1	0
scaffold1.0:1376028-1376084	Cluster_652	.	.	.	0.7551	196	196	1	24	ND	ND	NA	NA	NA	NA	NA	NA	NA	NA	NA	NA	1	0
scaffold1.0:1378093-1378301	Cluster_653	.	.	.	0.2598	281	227	0.8433	24	ND	ND	NA	NA	NA	NA	NA	NA	NA	NA	NA	NA	4	1
scaffold1.0:1379282-1379305	Cluster_654	.	.	-	0.0769	39	6	0.548	24	ND	ND	NA	NA	NA	NA	NA	NA	NA	NA	NA	NA	0	0
scaffold1.0:1388165-1388274	Cluster_655	.	.	.	0.5943	530	523	0.9934	24	ND	ND	NA	NA	NA	NA	NA	NA	NA	NA	NA	NA	12	3
scaffold1.0:1388697-1388718	Cluster_656	.	.	.	0.7436	39	39	1	24	ND	ND	NA	NA	NA	NA	NA	NA	NA	NA	NA	NA	1	1
scaffold1.0:1388991-1389237	Cluster_657	.	.	.	0.473	222	121	0.6209	24	ND	ND	NA	NA	NA	NA	NA	NA	NA	NA	NA	NA	0	0
scaffold1.0:1390683-1390960	Cluster_658	.	.	.	0.4849	299	112	0.3829	24	ND	ND	NA	NA	NA	NA	NA	NA	NA	NA	NA	NA	0	0
scaffold1.0:1391540-1391591	Cluster_659	.	.	.	0.3134	67	0	0.0522	24	ND	ND	NA	NA	NA	NA	NA	NA	NA	NA	NA	NA	0	1
scaffold1.0:1391925-1392123	Cluster_660	.	.	.	0.5029	175	0	0.014	24	ND	ND	NA	NA	NA	NA	NA	NA	NA	NA	NA	NA	1	1
scaffold1.0:1392429-1392453	Cluster_661	.	.	+	0.9775	89	0	0.0119	24	ND	ND	NA	NA	NA	NA	NA	NA	NA	NA	NA	NA	0	3
scaffold1.0:1393795-1393811	Cluster_662	.	.	+	0.8	30	0	0.0169	24	ND	ND	NA	NA	NA	NA	NA	NA	NA	NA	NA	NA	0	1
scaffold1.0:1395143-1395410	Cluster_663	.	.	.	0.6276	196	0	0.033	24	ND	ND	NA	NA	NA	NA	NA	NA	NA	NA	NA	NA	2	0
scaffold1.0:1396476-1396528	Cluster_664	.	HP	+	0.9189	37	37	1	22	ND	ND	18	0.766	23.5	6	-0.5362	1	1	1	1	0	1	4
scaffold1.0:1403883-1404161	Cluster_665	.	.	.	0.79	219	218	0.9977	24	ND	ND	NA	NA	NA	NA	NA	NA	NA	NA	NA	NA	0	1
scaffold1.0:1405065-1405182	Cluster_666	.	.	.	0.2667	120	116	0.974	24	ND	ND	NA	NA	NA	NA	NA	NA	NA	NA	NA	NA	1	3
scaffold1.0:1412331-1412352	Cluster_667	.	.	-	0.0303	33	33	1	24	ND	ND	NA	NA	NA	NA	NA	NA	NA	NA	NA	NA	0	0
scaffold1.0:1413361-1413387	Cluster_668	.	.	.	0.5593	59	58	0.9915	24	ND	ND	NA	NA	NA	NA	NA	NA	NA	NA	NA	NA	1	0
scaffold1.0:1413853-1413905	Cluster_669	.	.	.	0.2244	312	245	0.8555	24	ND	ND	NA	NA	NA	NA	NA	NA	NA	NA	NA	NA	0	1
scaffold1.0:1416352-1416372	Cluster_670	.	.	+	1	31	27	0.9086	24	ND	ND	NA	NA	NA	NA	NA	NA	NA	NA	NA	NA	0	1
scaffold1.0:1417526-1417707	Cluster_671	.	.	.	0.2745	357	357	1	24	ND	ND	NA	NA	NA	NA	NA	NA	NA	NA	NA	NA	2	1
scaffold1.0:1418669-1418684	Cluster_672	.	.	+	1	24	24	1	24	ND	ND	NA	NA	NA	NA	NA	NA	NA	NA	NA	NA	0	0
scaffold1.0:1421189-1421212	Cluster_673	.	.	-	0.0408	49	49	1	24	ND	ND	NA	NA	NA	NA	NA	NA	NA	NA	NA	NA	1	0
scaffold1.0:1421713-1421752	Cluster_674	.	.	.	0.6202	129	127	0.9922	24	ND	ND	NA	NA	NA	NA	NA	NA	NA	NA	NA	NA	1	3
scaffold1.0:1424757-1424880	Cluster_675	.	HP	-	0.0164	61	61	1	24	ND	ND	29	0.6824	42.5	39	-0.5318	1	1	1	0	0	0	0
scaffold1.0:1425264-1425376	Cluster_676	.	.	-	0.1377	167	166	0.997	24	ND	ND	NA	NA	NA	NA	NA	NA	NA	NA	NA	NA	1	0
scaffold1.0:1428416-1428649	Cluster_677	.	.	.	0.2956	159	151	0.963	24	ND	ND	NA	NA	NA	NA	NA	NA	NA	NA	NA	NA	0	0
scaffold1.0:1434043-1434190	Cluster_678	.	.	.	0.5382	563	306	0.7019	24	ND	ND	NA	NA	NA	NA	NA	NA	NA	NA	NA	NA	2	4
scaffold1.0:1434935-1435006	Cluster_679	.	.	.	0.7542	118	118	1	24	ND	ND	NA	NA	NA	NA	NA	NA	NA	NA	NA	NA	2	4
scaffold1.0:1435570-1435731	Cluster_680	.	HP	+	0.9817	328	286	0.9197	24	ND	ND	28	0.7887	35.5	91	-0.5493	0.7583	1	0	0	0	1	0
scaffold1.0:1437343-1437437	Cluster_681	.	HP	+	0.925	40	40	1	24	ND	ND	25	0.8475	29.5	36	-0.6102	0.848	1	1	0	0	0	0
scaffold1.0:1438284-1438330	Cluster_682	.	.	-	0	81	33	0.6872	24	ND	ND	NA	NA	NA	NA	NA	NA	NA	NA	NA	NA	1	0
scaffold1.0:1439572-1439633	Cluster_683	.	.	.	0.6566	99	99	1	24	ND	ND	NA	NA	NA	NA	NA	NA	NA	NA	NA	NA	0	0
scaffold1.0:1440061-1440066	Cluster_684	.	.	-	0.0909	22	22	1	24	ND	ND	NA	NA	NA	NA	NA	NA	NA	NA	NA	NA	0	0
scaffold1.0:1440488-1440513	Cluster_685	.	.	+	0.9756	41	6	0.1876	24	ND	ND	NA	NA	NA	NA	NA	NA	NA	NA	NA	NA	0	0
scaffold1.0:1443142-1443316	Cluster_686	.	.	.	0.493	71	0	0.0973	24	ND	ND	NA	NA	NA	NA	NA	NA	NA	NA	NA	NA	1	0
scaffold1.0:1443981-1444086	Cluster_687	.	.	.	0.7944	107	0	0.2437	24	ND	ND	NA	NA	NA	NA	NA	NA	NA	NA	NA	NA	0	0
scaffold1.0:1444454-1444476	Cluster_688	.	.	+	0.9667	30	0	0.1951	24	ND	ND	NA	NA	NA	NA	NA	NA	NA	NA	NA	NA	0	0
scaffold1.0:1447552-1447611	Cluster_689	.	HP	+	0.9167	24	0	0.1846	24	ND	ND	20	0.7018	28.5	3	-0.593	1	1	0	0	0	0	0
scaffold1.0:1448087-1448108	Cluster_690	.	.	+	0.8	30	0	0.0779	24	ND	ND	NA	NA	NA	NA	NA	NA	NA	NA	NA	NA	1	1
scaffold1.0:1451395-1451396	Cluster_691	.	.	+	1	20	20	1	24	ND	ND	NA	NA	NA	NA	NA	NA	NA	NA	NA	NA	0	0
scaffold1.0:1452402-1452426	Cluster_692	.	.	-	0.0192	52	46	0.9327	24	ND	ND	NA	NA	NA	NA	NA	NA	NA	NA	NA	NA	1	0
scaffold1.0:1453223-1453396	Cluster_693	.	.	-	0.1685	534	472	0.927	24	ND	ND	NA	NA	NA	NA	NA	NA	NA	NA	NA	NA	1	0
scaffold1.0:1458403-1458556	Cluster_694	.	HP	-	0.0101	296	296	1	23	ND	ND	30	0.9375	32	90	-1.1062	0.9579	1	1	1	0	0	1
scaffold1.0:1459517-1459727	Cluster_695	.	.	.	0.795	239	238	0.9961	24	ND	ND	NA	NA	NA	NA	NA	NA	NA	NA	NA	NA	0	1
scaffold1.0:1460269-1460527	Cluster_696	.	.	+	0.8687	655	652	0.9973	24	ND	ND	NA	NA	NA	NA	NA	NA	NA	NA	NA	NA	3	5
scaffold1.0:1460983-1461005	Cluster_697	.	.	+	1	25	25	1	23	ND	ND	NA	NA	NA	NA	NA	NA	NA	NA	NA	NA	0	0
scaffold1.0:1461385-1461525	Cluster_698	.	.	+	0.9448	453	439	0.9797	24	ND	ND	NA	NA	NA	NA	NA	NA	NA	NA	NA	NA	2	5
scaffold1.0:1466957-1467010	Cluster_699	.	.	.	0.7698	126	126	1	24	ND	ND	NA	NA	NA	NA	NA	NA	NA	NA	NA	NA	0	0
scaffold1.0:1467355-1467399	Cluster_700	.	HP	-	0.0162	308	276	0.9344	24	ND	ND	19	0.9048	21	3	-1.2667	0.6927	1	1	0	0	1	1
scaffold1.0:1468554-1468612	Cluster_701	.	HP	+	0.8387	31	31	1	24	ND	ND	22	0.898	24.5	10	-1.1306	1	1	0	0	0	0	0
scaffold1.0:1469855-1470118	Cluster_702	.	.	.	0.4505	273	97	0.6303	24	ND	ND	NA	NA	NA	NA	NA	NA	NA	NA	NA	NA	3	6
scaffold1.0:1471448-1471470	Cluster_703	.	.	.	0.3243	37	7	0.4016	23	ND	ND	NA	NA	NA	NA	NA	NA	NA	NA	NA	NA	0	0
scaffold1.0:1472459-1472485	Cluster_704	.	.	.	0.7838	74	51	0.8031	24	ND	ND	NA	NA	NA	NA	NA	NA	NA	NA	NA	NA	0	0
scaffold1.0:1473360-1473383	Cluster_705	.	.	-	0.0294	68	0	0.2007	24	ND	ND	NA	NA	NA	NA	NA	NA	NA	NA	NA	NA	0	0
scaffold1.0:1474481-1474504	Cluster_706	.	.	+	1	52	1	0.5016	24	ND	ND	NA	NA	NA	NA	NA	NA	NA	NA	NA	NA	0	0
scaffold1.0:1474682-1474797	Cluster_707	.	HP	-	0.0682	88	37	0.6146	24	ND	ND	31	0.7561	41	34	-0.5902	0.8053	1	0	0	0	1	1
scaffold1.0:1477077-1477097	Cluster_708	.	.	-	0.0435	23	21	0.9493	24	ND	ND	NA	NA	NA	NA	NA	NA	NA	NA	NA	NA	0	0
scaffold1.0:1478083-1478106	Cluster_709	.	.	+	0.8507	67	2	0.3706	24	ND	ND	NA	NA	NA	NA	NA	NA	NA	NA	NA	NA	0	0
scaffold1.0:1480172-1480263	Cluster_710	.	HP	+	0.9714	70	58	0.8539	24	ND	ND	31	0.7381	42	8	-0.6119	0.7118	1	1	0	0	0	0
scaffold1.0:1482780-1483049	Cluster_711	.	.	-	0.1753	154	58	0.6739	24	ND	ND	NA	NA	NA	NA	NA	NA	NA	NA	NA	NA	0	1
scaffold1.0:1484066-1484147	Cluster_712	.	.	.	0.3964	169	85	0.7515	24	ND	ND	NA	NA	NA	NA	NA	NA	NA	NA	NA	NA	1	1
scaffold1.0:1484995-1485092	Cluster_713	.	.	-	0.1304	46	0	0.162	24	ND	ND	NA	NA	NA	NA	NA	NA	NA	NA	NA	NA	0	0
scaffold1.0:1485922-1485945	Cluster_714	.	.	-	0.0115	87	0	0.2253	24	ND	ND	NA	NA	NA	NA	NA	NA	NA	NA	NA	NA	0	0
scaffold1.0:1486532-1486558	Cluster_715	.	.	+	0.9057	53	32	0.7421	24	ND	ND	NA	NA	NA	NA	NA	NA	NA	NA	NA	NA	0	0
scaffold1.0:1487025-1487098	Cluster_716	.	.	.	0.5593	177	171	0.9732	24	ND	ND	NA	NA	NA	NA	NA	NA	NA	NA	NA	NA	1	1
scaffold1.0:1487681-1487818	Cluster_717	.	.	.	0.3994	343	286	0.8559	24	ND	ND	NA	NA	NA	NA	NA	NA	NA	NA	NA	NA	1	2
scaffold1.0:1489933-1489983	Cluster_718	.	.	.	0.3423	111	102	0.9462	24	ND	ND	NA	NA	NA	NA	NA	NA	NA	NA	NA	NA	0	2
scaffold1.0:1490653-1490785	Cluster_719	.	.	-	0.0986	284	245	0.9029	24	ND	ND	NA	NA	NA	NA	NA	NA	NA	NA	NA	NA	0	0
scaffold1.0:1493214-1493233	Cluster_720	.	.	-	0.1429	28	26	0.9643	24	ND	ND	NA	NA	NA	NA	NA	NA	NA	NA	NA	NA	0	0
scaffold1.0:1493488-1493543	Cluster_721	.	.	-	0.0165	607	587	0.9835	24	ND	ND	NA	NA	NA	NA	NA	NA	NA	NA	NA	NA	0	4
scaffold1.0:1494272-1494740	Cluster_722	.	.	.	0.638	221	68	0.5357	24	ND	ND	NA	NA	NA	NA	NA	NA	NA	NA	NA	NA	1	0
scaffold1.0:1497043-1497276	Cluster_723	.	.	.	0.3899	218	40	0.4458	24	ND	ND	NA	NA	NA	NA	NA	NA	NA	NA	NA	NA	0	1
scaffold1.0:1500008-1500030	Cluster_724	.	.	-	0.025	40	39	0.9875	24	ND	ND	NA	NA	NA	NA	NA	NA	NA	NA	NA	NA	0	0
scaffold1.0:1503073-1503091	Cluster_725	.	.	-	0.1562	32	32	1	24	ND	ND	NA	NA	NA	NA	NA	NA	NA	NA	NA	NA	1	0
scaffold1.0:1503613-1503635	Cluster_726	.	.	+	0.9545	22	22	1	23	ND	ND	NA	NA	NA	NA	NA	NA	NA	NA	NA	NA	0	0
scaffold1.0:1507370-1507397	Cluster_727	.	.	.	0.7612	67	47	0.8188	24	ND	ND	NA	NA	NA	NA	NA	NA	NA	NA	NA	NA	1	1
scaffold1.0:1507768-1507814	Cluster_728	.	HP	-	0.1375	80	58	0.8108	24	ND	ND	19	0.8636	22	3	-1.0273	0.7761	1	1	1	0	0	0
scaffold1.0:1509906-1509950	Cluster_729	.	HP	-	0	23	6	0.4768	24	ND	ND	19	0.95	20	5	-0.7	1	1	1	0	0	0	0
scaffold1.0:1512205-1512267	Cluster_730	.	HP	-	0.1154	26	0	0.2021	24	ND	ND	22	0.8148	27	9	-0.6185	0.9306	1	1	2	0	0	0
scaffold1.0:1512911-1512934	Cluster_731	.	.	-	0.1579	38	0	0.148	24	ND	ND	NA	NA	NA	NA	NA	NA	NA	NA	NA	NA	0	0
scaffold1.0:1514909-1514943	Cluster_732	.	.	+	0.9878	82	0	0.3269	24	ND	ND	NA	NA	NA	NA	NA	NA	NA	NA	NA	NA	0	1
scaffold1.0:1515451-1515470	Cluster_733	.	.	-	0.1935	31	0	0.2425	24	ND	ND	NA	NA	NA	NA	NA	NA	NA	NA	NA	NA	0	0
scaffold1.0:1517602-1517942	Cluster_734	.	.	.	0.3807	331	3	0.1899	24	ND	ND	NA	NA	NA	NA	NA	NA	NA	NA	NA	NA	3	0
scaffold1.0:1518801-1518923	Cluster_735	.	.	-	0.0909	66	18	0.4294	24	ND	ND	NA	NA	NA	NA	NA	NA	NA	NA	NA	NA	2	0
scaffold1.0:1519879-1519945	Cluster_736	.	HP	+	0.9524	63	0	0.3181	24	ND	ND	20	0.7018	28.5	10	-0.5368	0.8152	1	0	0	0	0	0
scaffold1.0:1524098-1524120	Cluster_737	.	.	-	0.1224	49	6	0.4858	23	ND	ND	NA	NA	NA	NA	NA	NA	NA	NA	NA	NA	0	0
scaffold1.0:1526728-1526753	Cluster_738	.	.	.	0.7727	44	0	0.0226	24	ND	ND	NA	NA	NA	NA	NA	NA	NA	NA	NA	NA	0	0
scaffold1.0:1530888-1531043	Cluster_739	.	.	+	0.9045	199	1	0.0282	24	ND	ND	NA	NA	NA	NA	NA	NA	NA	NA	NA	NA	2	4
scaffold1.0:1532833-1532862	Cluster_740	.	.	.	0.6875	80	0	0.4931	24	ND	ND	NA	NA	NA	NA	NA	NA	NA	NA	NA	NA	1	0
scaffold1.0:1534638-1534698	Cluster_741	.	HP	-	0	71	0	0.1987	24	ND	ND	21	0.7925	26.5	8	-0.5132	0.6826	1	1	0	0	0	0
scaffold1.0:1535314-1535406	Cluster_742	.	HP	-	0.1957	46	0	0.2544	24	ND	ND	35	0.8235	42.5	8	-0.5341	0.8593	1	0	0	0	0	1
scaffold1.0:1538724-1538754	Cluster_743	.	.	-	0.0517	58	8	0.2484	24	ND	ND	NA	NA	NA	NA	NA	NA	NA	NA	NA	NA	0	0
scaffold1.0:1539721-1539775	Cluster_744	.	HP	-	0.0287	244	45	0.4419	24	ND	ND	17	0.7391	23	9	-0.5174	0.8439	1	1	0	0	1	0
scaffold1.0:1545565-1545628	Cluster_745	.	HP	-	0	20	0	0.3675	24	ND	ND	24	0.8	30	4	-0.6867	1	1	0	0	0	0	0
scaffold1.0:1547640-1547666	Cluster_746	.	.	+	0.8605	86	0	0.4903	24	ND	ND	NA	NA	NA	NA	NA	NA	NA	NA	NA	NA	0	1
scaffold1.0:1549930-1550015	Cluster_747	.	.	.	0.3	60	0	0.3709	24	ND	ND	NA	NA	NA	NA	NA	NA	NA	NA	NA	NA	0	0
scaffold1.0:1550299-1550430	Cluster_748	.	HP	-	0	24	0	0.25	24	ND	ND	44	0.7097	62	8	-0.5468	0.7986	1	0	0	0	0	0
scaffold1.0:1550730-1550783	Cluster_749	.	HP	-	0.1	30	8	0.4167	24	ND	ND	18	0.8	22.5	9	-0.5067	1	1	1	0	0	0	0
scaffold1.0:1553470-1553492	Cluster_750	.	.	-	0.0556	36	0	0.1447	24	ND	ND	NA	NA	NA	NA	NA	NA	NA	NA	NA	NA	0	0
scaffold1.0:1555497-1555510	Cluster_751	.	.	-	0.0455	22	0	0.3788	24	ND	ND	NA	NA	NA	NA	NA	NA	NA	NA	NA	NA	0	0
scaffold1.0:1557020-1557114	Cluster_752	.	.	-	0.0359	167	0	0.0661	24	ND	ND	NA	NA	NA	NA	NA	NA	NA	NA	NA	NA	1	2
scaffold1.0:1561688-1561740	Cluster_753	.	.	-	0.0248	121	0	0.0693	24	ND	ND	NA	NA	NA	NA	NA	NA	NA	NA	NA	NA	0	0
scaffold1.0:1562812-1562925	Cluster_754	.	HP	-	0.05	20	0	0.5	24	ND	ND	36	0.6792	53	8	-0.6038	0.95	1	1	0	0	0	0
scaffold1.0:1563237-1563459	Cluster_755	.	.	.	0.4887	133	45	0.4839	24	ND	ND	NA	NA	NA	NA	NA	NA	NA	NA	NA	NA	1	0
scaffold1.0:1564451-1564511	Cluster_756	.	.	-	0.1622	111	30	0.4165	24	ND	ND	NA	NA	NA	NA	NA	NA	NA	NA	NA	NA	1	0
scaffold1.0:1565290-1565308	Cluster_757	.	.	-	0.0417	24	0	0.065	24	ND	ND	NA	NA	NA	NA	NA	NA	NA	NA	NA	NA	0	1
scaffold1.0:1565539-1565559	Cluster_758	.	.	+	0.9615	26	20	0.8063	24	ND	ND	NA	NA	NA	NA	NA	NA	NA	NA	NA	NA	0	0
scaffold1.0:1569191-1569382	Cluster_759	.	.	-	0.0893	56	1	0.3055	24	ND	ND	NA	NA	NA	NA	NA	NA	NA	NA	NA	NA	0	0
scaffold1.0:1570136-1570154	Cluster_760	.	.	-	0	20	0	0.5	24	ND	ND	NA	NA	NA	NA	NA	NA	NA	NA	NA	NA	0	0
scaffold1.0:1570834-1570863	Cluster_761	.	.	-	0.1163	43	0	0.1392	24	ND	ND	NA	NA	NA	NA	NA	NA	NA	NA	NA	NA	0	0
scaffold1.0:1571066-1571089	Cluster_762	.	.	-	0.0143	70	0	0.2013	24	ND	ND	NA	NA	NA	NA	NA	NA	NA	NA	NA	NA	0	0
scaffold1.0:1573474-1573508	Cluster_763	.	.	+	0.9524	84	0	0.3522	24	ND	ND	NA	NA	NA	NA	NA	NA	NA	NA	NA	NA	3	0
scaffold1.0:1573998-1574190	Cluster_764	.	.	-	0.1587	126	0	0.3386	24	ND	ND	NA	NA	NA	NA	NA	NA	NA	NA	NA	NA	1	0
scaffold1.0:1577076-1577210	Cluster_765	.	.	.	0.7239	163	8	0.3058	24	ND	ND	NA	NA	NA	NA	NA	NA	NA	NA	NA	NA	0	0
scaffold1.0:1578152-1578178	Cluster_766	.	.	-	0	96	0	0.0733	24	ND	ND	NA	NA	NA	NA	NA	NA	NA	NA	NA	NA	0	0
scaffold1.0:1578672-1578695	Cluster_767	.	.	-	0	114	0	0.0082	24	ND	ND	NA	NA	NA	NA	NA	NA	NA	NA	NA	NA	0	0
scaffold1.0:1579975-1579985	Cluster_768	.	.	+	1	21	0	0.2401	24	ND	ND	NA	NA	NA	NA	NA	NA	NA	NA	NA	NA	0	0
scaffold1.0:1580277-1580404	Cluster_769	.	.	-	0.0156	257	98	0.6102	24	ND	ND	NA	NA	NA	NA	NA	NA	NA	NA	NA	NA	1	0
scaffold1.0:1581389-1581402	Cluster_770	.	.	.	0.7308	26	19	0.7853	24	ND	ND	NA	NA	NA	NA	NA	NA	NA	NA	NA	NA	0	0
scaffold1.0:1587799-1587820	Cluster_771	.	.	+	0.92	25	0	0.0452	24	ND	ND	NA	NA	NA	NA	NA	NA	NA	NA	NA	NA	0	2
scaffold1.0:1588215-1588238	Cluster_772	.	.	.	0.7241	29	0	0.1685	24	ND	ND	NA	NA	NA	NA	NA	NA	NA	NA	NA	NA	0	0
scaffold1.0:1590705-1590733	Cluster_773	.	.	+	0.8195	205	21	0.4607	24	ND	ND	NA	NA	NA	NA	NA	NA	NA	NA	NA	NA	0	1
scaffold1.0:1592078-1592354	Cluster_774	.	.	.	0.2222	117	0	0.4231	24	ND	ND	NA	NA	NA	NA	NA	NA	NA	NA	NA	NA	0	1
scaffold1.0:1593336-1593389	Cluster_775	.	HP	-	0.0095	529	526	0.9972	24	ND	ND	20	0.7843	25.5	3	-0.5882	0.7264	1	1	0	0	0	1
scaffold1.0:1594094-1594135	Cluster_776	.	HP	+	0.92	25	24	0.98	24	ND	ND	15	0.7895	19	4	-0.7632	0.8122	1	1	0	0	0	0
scaffold1.0:1594354-1594421	Cluster_777	.	HP	-	0.1765	34	0	0.1933	24	ND	ND	22	0.7458	29.5	9	-0.5627	0.9762	1	1	1	0	0	0
scaffold1.0:1595065-1595088	Cluster_778	.	.	.	0.2051	39	6	0.2824	24	ND	ND	NA	NA	NA	NA	NA	NA	NA	NA	NA	NA	0	0
scaffold1.0:1595296-1595319	Cluster_779	.	.	-	0	81	0	0.1989	24	ND	ND	NA	NA	NA	NA	NA	NA	NA	NA	NA	NA	0	0
scaffold1.0:1596200-1596369	Cluster_780	.	HP	+	0.8594	128	42	0.568	24	ND	ND	26	0.8125	32	106	-0.525	0.7354	1	0	0	0	4	2
scaffold1.0:1596619-1596913	Cluster_781	.	.	.	0.4918	183	29	0.4831	24	ND	ND	NA	NA	NA	NA	NA	NA	NA	NA	NA	NA	1	0
scaffold1.0:1599723-1599988	Cluster_782	.	.	.	0.3167	240	23	0.2887	24	ND	ND	NA	NA	NA	NA	NA	NA	NA	NA	NA	NA	2	0
scaffold1.0:1600703-1600786	Cluster_783	.	HP	-	0.0224	134	0	0.1664	24	ND	ND	27	0.72	37.5	9	-0.5653	1	1	1	0	0	0	0
scaffold1.0:1604660-1604976	Cluster_784	.	.	-	0.1088	386	343	0.9354	24	ND	ND	NA	NA	NA	NA	NA	NA	NA	NA	NA	NA	3	2
scaffold1.0:1605725-1606154	Cluster_785	.	.	.	0.3059	85	28	0.4965	24	ND	ND	NA	NA	NA	NA	NA	NA	NA	NA	NA	NA	3	3
scaffold1.0:1607199-1607222	Cluster_786	.	.	.	0.3061	49	46	0.9439	24	ND	ND	NA	NA	NA	NA	NA	NA	NA	NA	NA	NA	0	0
scaffold1.0:1607712-1607775	Cluster_787	.	.	.	0.2661	124	100	0.8763	24	ND	ND	NA	NA	NA	NA	NA	NA	NA	NA	NA	NA	0	2
scaffold1.0:1608123-1608157	Cluster_788	.	.	.	0.6239	117	37	0.6567	24	ND	ND	NA	NA	NA	NA	NA	NA	NA	NA	NA	NA	0	0
scaffold1.0:1610374-1610496	Cluster_789	.	.	.	0.4025	236	204	0.9287	24	ND	ND	NA	NA	NA	NA	NA	NA	NA	NA	NA	NA	2	1
scaffold1.0:1610776-1610965	Cluster_790	.	.	.	0.2292	48	0	0.258	24	ND	ND	NA	NA	NA	NA	NA	NA	NA	NA	NA	NA	1	0
scaffold1.0:1611357-1611366	Cluster_791	.	.	.	0.4286	21	21	1	24	ND	ND	NA	NA	NA	NA	NA	NA	NA	NA	NA	NA	0	0
scaffold1.0:1611917-1611936	Cluster_792	.	.	-	0.0909	33	0	0.1466	24	ND	ND	NA	NA	NA	NA	NA	NA	NA	NA	NA	NA	0	0
scaffold1.0:1613956-1613978	Cluster_793	.	.	-	0.025	40	27	0.7833	23	ND	ND	NA	NA	NA	NA	NA	NA	NA	NA	NA	NA	0	0
scaffold1.0:1617209-1617373	Cluster_794	.	.	.	0.6979	1109	1108	0.9995	24	ND	ND	NA	NA	NA	NA	NA	NA	NA	NA	NA	NA	11	8
scaffold1.0:1622544-1622967	Cluster_795	.	.	.	0.4371	1025	744	0.8614	24	ND	ND	NA	NA	NA	NA	NA	NA	NA	NA	NA	NA	8	7
scaffold1.0:1623454-1623480	Cluster_796	.	.	+	1	89	73	0.868	24	ND	ND	NA	NA	NA	NA	NA	NA	NA	NA	NA	NA	0	0
scaffold1.0:1624203-1624412	Cluster_797	.	.	.	0.5698	86	22	0.6279	24	ND	ND	NA	NA	NA	NA	NA	NA	NA	NA	NA	NA	2	0
scaffold1.0:1624657-1624706	Cluster_798	.	.	.	0.4439	187	0	0.342	24	ND	ND	NA	NA	NA	NA	NA	NA	NA	NA	NA	NA	0	1
scaffold1.0:1624967-1625009	Cluster_799	.	.	-	0.1744	86	39	0.7267	24	ND	ND	NA	NA	NA	NA	NA	NA	NA	NA	NA	NA	1	2
scaffold1.0:1625901-1626344	Cluster_800	.	.	.	0.3988	504	365	0.8434	24	ND	ND	NA	NA	NA	NA	NA	NA	NA	NA	NA	NA	2	4
scaffold1.0:1626723-1626858	Cluster_801	.	.	+	0.9877	81	77	0.9722	24	ND	ND	NA	NA	NA	NA	NA	NA	NA	NA	NA	NA	0	1
scaffold1.0:1627212-1627244	Cluster_802	.	.	.	0.6983	116	116	1	24	ND	ND	NA	NA	NA	NA	NA	NA	NA	NA	NA	NA	1	1
scaffold1.0:1629766-1629768	Cluster_803	.	.	.	0.4	20	0	0.1621	24	ND	ND	NA	NA	NA	NA	NA	NA	NA	NA	NA	NA	0	0
scaffold1.0:1630166-1630175	Cluster_804	.	.	.	0.4091	22	0	0.2182	24	ND	ND	NA	NA	NA	NA	NA	NA	NA	NA	NA	NA	0	1
scaffold1.0:1630421-1630474	Cluster_805	.	HP	-	0.0294	34	0	0.1954	24	ND	ND	18	0.8	22.5	9	-0.5067	0.9361	1	1	0	0	0	0
scaffold1.0:1631117-1631157	Cluster_806	.	.	.	0.254	63	15	0.3445	24	ND	ND	NA	NA	NA	NA	NA	NA	NA	NA	NA	NA	0	1
scaffold1.0:1633161-1633184	Cluster_807	.	.	-	0.0959	73	73	1	24	ND	ND	NA	NA	NA	NA	NA	NA	NA	NA	NA	NA	0	0
scaffold1.0:1637177-1637317	Cluster_808	.	.	.	0.3529	204	0	0.2146	24	ND	ND	NA	NA	NA	NA	NA	NA	NA	NA	NA	NA	0	1
scaffold1.0:1639792-1639816	Cluster_809	.	.	-	0	62	58	0.9597	24	ND	ND	NA	NA	NA	NA	NA	NA	NA	NA	NA	NA	1	0
scaffold1.0:1640268-1640702	Cluster_810	.	.	.	0.3179	541	317	0.7877	24	ND	ND	NA	NA	NA	NA	NA	NA	NA	NA	NA	NA	3	6
scaffold1.0:1640955-1641037	Cluster_811	.	.	+	0.9586	169	92	0.6603	24	ND	ND	NA	NA	NA	NA	NA	NA	NA	NA	NA	NA	0	0
scaffold1.0:1641688-1641894	Cluster_812	.	.	.	0.7203	143	85	0.7972	24	ND	ND	NA	NA	NA	NA	NA	NA	NA	NA	NA	NA	4	0
scaffold1.0:1642137-1642190	Cluster_813	.	.	.	0.4545	209	5	0.3642	24	ND	ND	NA	NA	NA	NA	NA	NA	NA	NA	NA	NA	1	0
scaffold1.0:1642447-1642488	Cluster_814	.	.	-	0.1325	83	28	0.6687	24	ND	ND	NA	NA	NA	NA	NA	NA	NA	NA	NA	NA	0	0
scaffold1.0:1645578-1645582	Cluster_815	.	.	-	0	26	0	0.5	24	ND	ND	NA	NA	NA	NA	NA	NA	NA	NA	NA	NA	0	0
scaffold1.0:1647338-1647536	Cluster_816	.	.	.	0.5546	485	481	0.9941	24	ND	ND	NA	NA	NA	NA	NA	NA	NA	NA	NA	NA	0	7
scaffold1.0:1648111-1648140	Cluster_817	.	.	+	0.8953	86	85	0.9898	24	ND	ND	NA	NA	NA	NA	NA	NA	NA	NA	NA	NA	0	1
scaffold1.0:1651198-1651218	Cluster_818	.	.	.	0.2759	29	18	0.7466	24	ND	ND	NA	NA	NA	NA	NA	NA	NA	NA	NA	NA	0	0
scaffold1.0:1652404-1652862	Cluster_819	.	.	.	0.4806	1729	1664	0.9772	24	ND	ND	NA	NA	NA	NA	NA	NA	NA	NA	NA	NA	13	19
scaffold1.0:1656008-1656045	Cluster_820	.	.	-	0.1385	65	43	0.7515	24	ND	ND	NA	NA	NA	NA	NA	NA	NA	NA	NA	NA	0	1
scaffold1.0:1657461-1657596	Cluster_821	.	.	.	0.4927	205	158	0.7948	24	ND	ND	NA	NA	NA	NA	NA	NA	NA	NA	NA	NA	0	0
scaffold1.0:1657690-1657850	Cluster_822	.	HP	-	0.1379	145	89	0.67	24	ND	ND	28	0.7568	37	87	-0.5892	0.8422	1	1	0	0	0	3
scaffold1.0:1659119-1659142	Cluster_823	.	.	+	0.9655	58	14	0.5861	24	ND	ND	NA	NA	NA	NA	NA	NA	NA	NA	NA	NA	0	0
scaffold1.0:1659687-1659772	Cluster_824	.	.	-	0.0719	139	139	1	24	ND	ND	NA	NA	NA	NA	NA	NA	NA	NA	NA	NA	0	2
scaffold1.0:1661691-1661979	Cluster_825	.	.	+	0.9272	4464	4422	0.9938	24	ND	ND	NA	NA	NA	NA	NA	NA	NA	NA	NA	NA	11	20
scaffold1.0:1662450-1662485	Cluster_826	.	.	.	0.3678	87	87	1	24	ND	ND	NA	NA	NA	NA	NA	NA	NA	NA	NA	NA	0	0
scaffold1.0:1663503-1663537	Cluster_827	.	.	+	0.8702	208	129	0.7346	24	ND	ND	NA	NA	NA	NA	NA	NA	NA	NA	NA	NA	1	2
scaffold1.0:1666372-1666445	Cluster_828	.	.	.	0.4467	197	197	1	24	ND	ND	NA	NA	NA	NA	NA	NA	NA	NA	NA	NA	2	0
scaffold1.0:1667704-1667744	Cluster_829	.	.	-	0	87	87	1	24	ND	ND	NA	NA	NA	NA	NA	NA	NA	NA	NA	NA	0	2
scaffold1.0:1669016-1669099	Cluster_830	.	.	-	0.1154	78	58	0.7739	24	ND	ND	NA	NA	NA	NA	NA	NA	NA	NA	NA	NA	1	1
scaffold1.0:1671690-1671711	Cluster_831	.	.	.	0.375	32	0	0.0853	24	ND	ND	NA	NA	NA	NA	NA	NA	NA	NA	NA	NA	0	1
scaffold1.0:1672183-1672198	Cluster_832	.	.	-	0.12	25	5	0.3595	24	ND	ND	NA	NA	NA	NA	NA	NA	NA	NA	NA	NA	0	0
scaffold1.0:1672426-1672431	Cluster_833	.	.	+	0.95	20	7	0.465	24	ND	ND	NA	NA	NA	NA	NA	NA	NA	NA	NA	NA	0	0
scaffold1.0:1681831-1681990	Cluster_834	.	HP	-	0.0405	173	161	0.9369	24	ND	ND	33	0.8571	38.5	83	-0.7013	0.8968	1	0	0	0	0	6
scaffold1.0:1682242-1682399	Cluster_835	.	HP	-	0.0596	788	752	0.9693	24	ND	ND	59	0.7919	74.5	9	-0.7987	0.6986	1	1	0	0	2	3
scaffold1.0:1683095-1683104	Cluster_836	.	.	+	0.85	20	7	0.4477	24	ND	ND	NA	NA	NA	NA	NA	NA	NA	NA	NA	NA	0	0
scaffold1.0:1687445-1687467	Cluster_837	.	.	+	0.875	40	1	0.2971	23	ND	ND	NA	NA	NA	NA	NA	NA	NA	NA	NA	NA	0	0
scaffold1.0:1693900-1693925	Cluster_838	.	.	-	0.0256	117	91	0.8751	24	ND	ND	NA	NA	NA	NA	NA	NA	NA	NA	NA	NA	0	0
scaffold1.0:1694504-1694541	Cluster_839	.	.	+	0.8777	458	344	0.865	24	ND	ND	NA	NA	NA	NA	NA	NA	NA	NA	NA	NA	2	1
scaffold1.0:1698902-1699080	Cluster_840	.	.	+	0.8468	222	2	0.4097	24	ND	ND	NA	NA	NA	NA	NA	NA	NA	NA	NA	NA	1	1
scaffold1.0:1701986-1702048	Cluster_841	.	.	-	0.0323	93	93	1	24	ND	ND	NA	NA	NA	NA	NA	NA	NA	NA	NA	NA	0	2
scaffold1.0:1702369-1702448	Cluster_842	.	HP	+	0.9535	43	37	0.9205	24	ND	ND	28	0.7273	38.5	3	-0.6597	0.9971	1	0	0	0	0	1
scaffold1.0:1709260-1709283	Cluster_843	.	.	+	0.931	29	29	1	24	ND	ND	NA	NA	NA	NA	NA	NA	NA	NA	NA	NA	0	0
scaffold1.0:1709828-1709833	Cluster_844	.	.	+	0.8462	26	26	1	24	ND	ND	NA	NA	NA	NA	NA	NA	NA	NA	NA	NA	0	0
scaffold1.0:1710570-1710594	Cluster_845	.	.	-	0	111	105	0.9655	24	ND	ND	NA	NA	NA	NA	NA	NA	NA	NA	NA	NA	0	1
scaffold1.0:1711671-1711728	Cluster_846	.	.	+	0.8679	53	17	0.4628	24	ND	ND	NA	NA	NA	NA	NA	NA	NA	NA	NA	NA	1	0
scaffold1.0:1712195-1712345	Cluster_847	.	.	+	0.9133	300	217	0.8593	24	ND	ND	NA	NA	NA	NA	NA	NA	NA	NA	NA	NA	0	1
scaffold1.0:1713434-1713533	Cluster_848	.	HP	+	0.9172	145	121	0.8951	24	ND	ND	18	0.7347	24.5	51	-0.6816	0.7441	1	1	0	0	1	1
scaffold1.0:1717573-1717746	Cluster_849	.	.	.	0.5976	415	321	0.8857	24	ND	ND	NA	NA	NA	NA	NA	NA	NA	NA	NA	NA	2	0
scaffold1.0:1718603-1718703	Cluster_850	.	HP	+	0.9683	347	1	0.3741	24	ND	ND	17	0.6939	24.5	52	-0.6327	0.8414	1	1	0	0	0	1
scaffold1.0:1722476-1722533	Cluster_851	.	.	.	0.4436	390	383	0.991	24	ND	ND	NA	NA	NA	NA	NA	NA	NA	NA	NA	NA	2	2
scaffold1.0:1723688-1724028	Cluster_852	.	.	.	0.781	557	483	0.9014	24	ND	ND	NA	NA	NA	NA	NA	NA	NA	NA	NA	NA	6	3
scaffold1.0:1725226-1725269	Cluster_853	.	.	+	0.9915	355	10	0.4002	24	ND	ND	NA	NA	NA	NA	NA	NA	NA	NA	NA	NA	0	0
scaffold1.0:1728490-1728558	Cluster_854	.	HP	+	0.9516	62	31	0.6073	24	ND	ND	24	0.7619	31.5	6	-0.6317	0.9263	1	1	1	0	0	0
scaffold1.0:1729749-1729862	Cluster_855	.	.	+	0.9831	414	0	0.0235	24	ND	ND	NA	NA	NA	NA	NA	NA	NA	NA	NA	NA	0	1
scaffold1.0:1730164-1730233	Cluster_856	.	.	-	0.1043	115	0	0.12	24	ND	ND	NA	NA	NA	NA	NA	NA	NA	NA	NA	NA	0	2
scaffold1.0:1731421-1731444	Cluster_857	.	.	-	0.0488	41	41	1	24	ND	ND	NA	NA	NA	NA	NA	NA	NA	NA	NA	NA	0	3
scaffold1.0:1732074-1732102	Cluster_858	.	.	.	0.3827	162	148	0.9327	24	ND	ND	NA	NA	NA	NA	NA	NA	NA	NA	NA	NA	2	2
scaffold1.0:1733296-1733481	Cluster_859	.	.	.	0.7223	515	310	0.7698	24	ND	ND	NA	NA	NA	NA	NA	NA	NA	NA	NA	NA	0	2
scaffold1.0:1737851-1738080	Cluster_860	.	.	.	0.2772	552	499	0.9445	24	ND	ND	NA	NA	NA	NA	NA	NA	NA	NA	NA	NA	4	5
scaffold1.0:1738477-1738513	Cluster_861	.	.	+	0.8974	117	108	0.94	24	ND	ND	NA	NA	NA	NA	NA	NA	NA	NA	NA	NA	0	0
scaffold1.0:1738716-1738726	Cluster_862	.	.	+	0.9167	24	9	0.6875	24	ND	ND	NA	NA	NA	NA	NA	NA	NA	NA	NA	NA	0	0
scaffold1.0:1740902-1740933	Cluster_863	.	.	+	1	177	177	1	24	ND	ND	NA	NA	NA	NA	NA	NA	NA	NA	NA	NA	0	0
scaffold1.0:1741245-1741358	Cluster_864	.	.	.	0.7069	1218	1003	0.897	24	ND	ND	NA	NA	NA	NA	NA	NA	NA	NA	NA	NA	7	4
scaffold1.0:1741852-1741982	Cluster_865	.	.	.	0.5484	124	117	0.9718	24	ND	ND	NA	NA	NA	NA	NA	NA	NA	NA	NA	NA	0	0
scaffold1.0:1746766-1746906	Cluster_866	.	HP	+	0.9796	147	70	0.6115	24	ND	ND	51	0.7907	64.5	12	-0.5054	0.9858	1	1	1	0	1	0
scaffold1.0:1748428-1748602	Cluster_867	.	.	+	0.8125	64	64	1	24	ND	ND	NA	NA	NA	NA	NA	NA	NA	NA	NA	NA	0	0
scaffold1.0:1748899-1748942	Cluster_868	.	.	-	0.0977	215	196	0.936	24	ND	ND	NA	NA	NA	NA	NA	NA	NA	NA	NA	NA	11	1
scaffold1.0:1749350-1749421	Cluster_869	.	.	-	0.057	614	614	1	24	ND	ND	NA	NA	NA	NA	NA	NA	NA	NA	NA	NA	6	5
scaffold1.0:1749920-1750061	Cluster_870	.	.	-	0.0112	1338	1175	0.9095	24	ND	ND	NA	NA	NA	NA	NA	NA	NA	NA	NA	NA	1	4
scaffold1.0:1751530-1751669	Cluster_871	.	.	.	0.5628	908	834	0.9417	24	ND	ND	NA	NA	NA	NA	NA	NA	NA	NA	NA	NA	6	11
scaffold1.0:1752711-1752953	Cluster_872	.	.	.	0.4457	92	47	0.6036	24	ND	ND	NA	NA	NA	NA	NA	NA	NA	NA	NA	NA	0	0
scaffold1.0:1753263-1753270	Cluster_873	.	.	.	0.7	20	20	1	24	ND	ND	NA	NA	NA	NA	NA	NA	NA	NA	NA	NA	0	0
scaffold1.0:1755629-1755638	Cluster_874	.	.	+	0.9565	23	0	0.0894	24	ND	ND	NA	NA	NA	NA	NA	NA	NA	NA	NA	NA	0	0
scaffold1.0:1756319-1756840	Cluster_875	.	.	.	0.4499	389	67	0.3907	24	ND	ND	NA	NA	NA	NA	NA	NA	NA	NA	NA	NA	0	3
scaffold1.0:1758041-1758070	Cluster_876	.	.	.	0.4386	57	52	0.9254	24	ND	ND	NA	NA	NA	NA	NA	NA	NA	NA	NA	NA	0	0
scaffold1.0:1758800-1758816	Cluster_877	.	.	-	0.0303	33	33	1	24	ND	ND	NA	NA	NA	NA	NA	NA	NA	NA	NA	NA	0	0
scaffold1.0:1760863-1760885	Cluster_878	.	.	.	0.275	40	24	0.7958	23	ND	ND	NA	NA	NA	NA	NA	NA	NA	NA	NA	NA	0	0
scaffold1.0:1761611-1761720	Cluster_879	.	.	.	0.3482	224	212	0.9717	24	ND	ND	NA	NA	NA	NA	NA	NA	NA	NA	NA	NA	1	0
scaffold1.0:1763467-1763495	Cluster_880	.	.	.	0.4167	48	48	1	24	ND	ND	NA	NA	NA	NA	NA	NA	NA	NA	NA	NA	0	0
scaffold1.0:1764001-1764077	Cluster_881	.	HP	+	0.9467	563	563	1	24	ND	ND	25	0.7463	33.5	10	-0.5522	0.796	1	1	0	0	0	4
scaffold1.0:1767905-1768090	Cluster_882	.	.	.	0.622	82	30	0.454	24	ND	ND	NA	NA	NA	NA	NA	NA	NA	NA	NA	NA	1	0
scaffold1.0:1771651-1771707	Cluster_883	.	.	.	0.4098	61	61	1	24	ND	ND	NA	NA	NA	NA	NA	NA	NA	NA	NA	NA	0	1
scaffold1.0:1772412-1772590	Cluster_884	.	.	-	0.0181	166	165	0.997	24	ND	ND	NA	NA	NA	NA	NA	NA	NA	NA	NA	NA	0	10
scaffold1.0:1772891-1773113	Cluster_885	.	.	-	0.1509	159	77	0.6155	24	ND	ND	NA	NA	NA	NA	NA	NA	NA	NA	NA	NA	3	2
scaffold1.0:1773354-1773403	Cluster_886	.	.	.	0.7831	83	67	0.8949	24	ND	ND	NA	NA	NA	NA	NA	NA	NA	NA	NA	NA	2	1
scaffold1.0:1773964-1773987	Cluster_887	.	.	.	0.7561	41	34	0.9059	24	ND	ND	NA	NA	NA	NA	NA	NA	NA	NA	NA	NA	1	2
scaffold1.0:1777222-1777380	Cluster_888	.	.	.	0.5725	400	352	0.893	24	ND	ND	NA	NA	NA	NA	NA	NA	NA	NA	NA	NA	2	1
scaffold1.0:1777831-1777963	Cluster_889	.	.	+	0.8446	560	534	0.971	24	ND	ND	NA	NA	NA	NA	NA	NA	NA	NA	NA	NA	2	7
scaffold1.0:1778340-1778459	Cluster_890	.	.	+	0.9802	504	79	0.2585	24	ND	ND	NA	NA	NA	NA	NA	NA	NA	NA	NA	NA	0	2
scaffold1.0:1779207-1779295	Cluster_891	.	.	-	0.0625	80	71	0.9437	24	ND	ND	NA	NA	NA	NA	NA	NA	NA	NA	NA	NA	1	0
scaffold1.0:1782567-1782867	Cluster_892	.	.	.	0.3075	1434	1361	0.9736	24	ND	ND	NA	NA	NA	NA	NA	NA	NA	NA	NA	NA	2	4
scaffold1.0:1783073-1783102	Cluster_893	.	.	.	0.5556	63	59	0.9656	24	ND	ND	NA	NA	NA	NA	NA	NA	NA	NA	NA	NA	1	0
scaffold1.0:1783342-1783478	Cluster_894	.	.	+	0.9702	168	142	0.879	24	ND	ND	NA	NA	NA	NA	NA	NA	NA	NA	NA	NA	0	8
scaffold1.0:1783876-1783953	Cluster_895	.	HP	+	0.8621	87	6	0.3695	24	ND	ND	25	0.6944	36	6	-0.6083	0.7914	1	1	1	0	0	0
scaffold1.0:1784239-1784517	Cluster_896	.	.	.	0.4455	202	0	0.2764	24	ND	ND	NA	NA	NA	NA	NA	NA	NA	NA	NA	NA	1	0
scaffold1.0:1785470-1785487	Cluster_897	.	.	.	0.7667	30	0	0.23	24	ND	ND	NA	NA	NA	NA	NA	NA	NA	NA	NA	NA	0	0
scaffold1.0:1786050-1786196	Cluster_898	.	HP	+	0.9459	37	1	0.2453	24	ND	ND	27	0.72	37.5	72	-0.7253	0.7668	1	1	0	0	0	0
scaffold1.0:1786612-1786711	Cluster_899	.	HP	-	0.0822	73	0	0.2952	24	ND	ND	33	0.7674	43	14	-0.7186	0.7461	1	1	1	0	0	1
scaffold1.0:1786955-1786955	Cluster_900	.	.	.	0.4	20	0	0.2667	24	ND	ND	NA	NA	NA	NA	NA	NA	NA	NA	NA	NA	0	0
scaffold1.0:1787794-1787813	Cluster_901	.	.	.	0.6316	38	0	0.289	24	ND	ND	NA	NA	NA	NA	NA	NA	NA	NA	NA	NA	0	0
scaffold1.0:1788262-1788413	Cluster_902	.	HP	-	0.087	23	0	0.258	24	ND	ND	20	0.8163	24.5	103	-0.5061	0.9662	1	1	0	0	0	0
scaffold1.0:1789091-1789111	Cluster_903	.	.	-	0	26	0	0.2205	24	ND	ND	NA	NA	NA	NA	NA	NA	NA	NA	NA	NA	0	0
scaffold1.0:1789313-1789331	Cluster_904	.	.	-	0	22	0	0.25	24	ND	ND	NA	NA	NA	NA	NA	NA	NA	NA	NA	NA	0	0
scaffold1.0:1789749-1789839	Cluster_905	.	.	+	0.8333	144	0	0.312	24	ND	ND	NA	NA	NA	NA	NA	NA	NA	NA	NA	NA	0	3
scaffold1.0:1790674-1790708	Cluster_906	.	.	.	0.3735	83	80	0.9819	24	ND	ND	NA	NA	NA	NA	NA	NA	NA	NA	NA	NA	0	0
scaffold1.0:1793926-1794113	Cluster_907	.	.	.	0.7807	301	254	0.8942	24	ND	ND	NA	NA	NA	NA	NA	NA	NA	NA	NA	NA	0	0
scaffold1.0:1794918-1795015	Cluster_908	.	.	-	0.1867	75	33	0.509	24	ND	ND	NA	NA	NA	NA	NA	NA	NA	NA	NA	NA	0	9
scaffold1.0:1797615-1797644	Cluster_909	.	.	+	0.974	77	77	1	24	ND	ND	NA	NA	NA	NA	NA	NA	NA	NA	NA	NA	0	0
scaffold1.0:1798827-1798853	Cluster_910	.	.	-	0.0392	51	51	1	24	ND	ND	NA	NA	NA	NA	NA	NA	NA	NA	NA	NA	0	1
scaffold1.0:1799834-1800112	Cluster_911	.	HP	+	0.8703	239	167	0.7886	24	ND	ND	94	0.6812	138	3	-0.5645	0.8885	1	1	0	0	1	0
scaffold1.0:1800307-1800349	Cluster_912	.	.	.	0.3333	57	54	0.9678	24	ND	ND	NA	NA	NA	NA	NA	NA	NA	NA	NA	NA	1	0
scaffold1.0:1801105-1801165	Cluster_913	.	.	+	0.8602	93	90	0.9785	24	ND	ND	NA	NA	NA	NA	NA	NA	NA	NA	NA	NA	0	0
scaffold1.0:1803149-1803211	Cluster_914	.	.	.	0.2874	167	41	0.3463	22	ND	ND	NA	NA	NA	NA	NA	NA	NA	NA	NA	NA	17	8
scaffold1.0:1803791-1803863	Cluster_915	.	HP	-	0.0067	149	3	0.136	22	ND	ND	25	0.7143	35	3	-0.76	0.973	1	0	0	0	11	10
scaffold1.0:1808177-1808366	Cluster_916	.	.	.	0.5826	472	472	1	24	ND	ND	NA	NA	NA	NA	NA	NA	NA	NA	NA	NA	2	1
scaffold1.0:1808771-1808794	Cluster_917	.	.	+	0.807	57	57	1	24	ND	ND	NA	NA	NA	NA	NA	NA	NA	NA	NA	NA	0	0
scaffold1.0:1812044-1812127	Cluster_918	.	.	.	0.7537	1019	719	0.7837	24	ND	ND	NA	NA	NA	NA	NA	NA	NA	NA	NA	NA	1	0
scaffold1.0:1812358-1812381	Cluster_919	.	.	.	0.3784	37	37	1	24	ND	ND	NA	NA	NA	NA	NA	NA	NA	NA	NA	NA	0	0
scaffold1.0:1812922-1813047	Cluster_920	.	.	.	0.4958	119	119	1	24	ND	ND	NA	NA	NA	NA	NA	NA	NA	NA	NA	NA	0	2
scaffold1.0:1813296-1813685	Cluster_921	.	.	-	0.1962	469	271	0.7085	24	ND	ND	NA	NA	NA	NA	NA	NA	NA	NA	NA	NA	1	2
scaffold1.0:1814122-1814348	Cluster_922	.	.	.	0.6765	136	136	1	24	ND	ND	NA	NA	NA	NA	NA	NA	NA	NA	NA	NA	0	1
scaffold1.0:1817791-1817928	Cluster_923	.	.	.	0.3635	916	44	0.1986	24	ND	ND	NA	NA	NA	NA	NA	NA	NA	NA	NA	NA	3	2
scaffold1.0:1818233-1818349	Cluster_924	.	.	.	0.3333	204	159	0.8044	24	ND	ND	NA	NA	NA	NA	NA	NA	NA	NA	NA	NA	0	1
scaffold1.0:1818581-1818778	Cluster_925	.	HP	-	0.1625	646	458	0.7992	21	1818590	0.481509	79	0.9294	85	28	-1.7047	0.8045	1	1	1	0	2	1
scaffold1.0:1821646-1821730	Cluster_926	.	.	.	0.6119	134	11	0.2449	24	ND	ND	NA	NA	NA	NA	NA	NA	NA	NA	NA	NA	1	1
scaffold1.0:1823239-1823248	Cluster_927	.	.	+	0.9524	21	21	1	24	ND	ND	NA	NA	NA	NA	NA	NA	NA	NA	NA	NA	0	0
scaffold1.0:1823975-1824511	Cluster_928	.	.	-	0.0649	847	636	0.798	24	ND	ND	NA	NA	NA	NA	NA	NA	NA	NA	NA	NA	1	7
scaffold1.0:1825049-1825205	Cluster_929	.	.	.	0.7333	360	335	0.9491	24	ND	ND	NA	NA	NA	NA	NA	NA	NA	NA	NA	NA	0	0
scaffold1.0:1825451-1825591	Cluster_930	.	.	.	0.5675	363	298	0.8643	24	ND	ND	NA	NA	NA	NA	NA	NA	NA	NA	NA	NA	4	1
scaffold1.0:1825954-1826063	Cluster_931	.	.	.	0.7955	132	112	0.9242	24	ND	ND	NA	NA	NA	NA	NA	NA	NA	NA	NA	NA	5	2
scaffold1.0:1826573-1826596	Cluster_932	.	.	.	0.2619	42	42	1	24	ND	ND	NA	NA	NA	NA	NA	NA	NA	NA	NA	NA	0	0
scaffold1.0:1827300-1827318	Cluster_933	.	.	.	0.7692	26	4	0.5769	24	ND	ND	NA	NA	NA	NA	NA	NA	NA	NA	NA	NA	0	0
scaffold1.0:1827825-1827854	Cluster_934	.	.	-	0.0435	69	69	1	24	ND	ND	NA	NA	NA	NA	NA	NA	NA	NA	NA	NA	0	0
scaffold1.0:1830570-1830859	Cluster_935	.	.	.	0.3692	604	284	0.7042	24	ND	ND	NA	NA	NA	NA	NA	NA	NA	NA	NA	NA	6	4
scaffold1.0:1831711-1832214	Cluster_936	.	.	.	0.5346	3646	3642	0.9995	24	ND	ND	NA	NA	NA	NA	NA	NA	NA	NA	NA	NA	15	7
scaffold1.0:1833222-1833250	Cluster_937	.	.	-	0.119	84	68	0.8676	24	ND	ND	NA	NA	NA	NA	NA	NA	NA	NA	NA	NA	0	2
scaffold1.0:1835007-1835030	Cluster_938	.	.	+	0.9167	48	41	0.9271	24	ND	ND	NA	NA	NA	NA	NA	NA	NA	NA	NA	NA	1	1
scaffold1.0:1835373-1835494	Cluster_939	.	.	+	0.9484	892	892	1	24	ND	ND	NA	NA	NA	NA	NA	NA	NA	NA	NA	NA	2	3
scaffold1.0:1848141-1848234	Cluster_940	.	HP	+	0.9944	358	345	0.9702	24	ND	ND	31	0.7045	44	6	-0.6636	0.7332	1	1	0	0	1	1
scaffold1.0:1848935-1849035	Cluster_941	.	.	-	0.2	495	487	0.9919	24	ND	ND	NA	NA	NA	NA	NA	NA	NA	NA	NA	NA	0	1
scaffold1.0:1852394-1852439	Cluster_942	.	HP	-	0.1028	107	107	1	24	ND	ND	17	0.7907	21.5	3	-0.5953	0.7341	1	0	0	0	1	0
scaffold1.0:1853259-1853288	Cluster_943	.	.	-	0.0882	102	102	1	24	ND	ND	NA	NA	NA	NA	NA	NA	NA	NA	NA	NA	0	1
scaffold1.0:1859073-1859253	Cluster_944	.	.	.	0.5809	377	375	0.9962	24	ND	ND	NA	NA	NA	NA	NA	NA	NA	NA	NA	NA	1	0
scaffold1.0:1859934-1860128	Cluster_945	.	HP	-	0.0186	484	332	0.8148	24	ND	ND	37	0.7115	52	91	-0.6173	0.899	1	0	0	0	2	5
scaffold1.0:1861162-1861184	Cluster_946	.	.	+	1	29	15	0.6897	24	ND	ND	NA	NA	NA	NA	NA	NA	NA	NA	NA	NA	0	0
scaffold1.0:1861471-1861489	Cluster_947	.	.	+	0.9615	26	26	1	24	ND	ND	NA	NA	NA	NA	NA	NA	NA	NA	NA	NA	0	0
scaffold1.0:1862165-1862385	Cluster_948	.	.	+	0.8925	93	42	0.5113	24	ND	ND	NA	NA	NA	NA	NA	NA	NA	NA	NA	NA	1	0
scaffold1.0:1862602-1862674	Cluster_949	.	HP	+	0.8889	126	119	0.9585	24	ND	ND	23	0.7188	32	9	-0.7188	0.8631	1	0	0	0	0	1
scaffold1.0:1864114-1864685	Cluster_950	.	.	.	0.3615	545	217	0.6244	24	ND	ND	NA	NA	NA	NA	NA	NA	NA	NA	NA	NA	7	4
scaffold1.0:1865246-1865307	Cluster_951	.	HP	+	0.8913	46	46	1	24	ND	ND	15	0.75	20	22	-0.72	0.7371	1	1	0	0	0	0
scaffold1.0:1871128-1871451	Cluster_952	.	.	+	0.9276	152	150	0.9934	24	ND	ND	NA	NA	NA	NA	NA	NA	NA	NA	NA	NA	2	1
scaffold1.0:1871761-1871763	Cluster_953	.	.	.	0.4545	22	22	1	24	ND	ND	NA	NA	NA	NA	NA	NA	NA	NA	NA	NA	0	0
scaffold1.0:1872346-1872357	Cluster_954	.	.	+	0.9545	22	22	1	24	ND	ND	NA	NA	NA	NA	NA	NA	NA	NA	NA	NA	0	0
scaffold1.0:1875212-1875414	Cluster_955	.	.	.	0.2935	460	335	0.7672	24	ND	ND	NA	NA	NA	NA	NA	NA	NA	NA	NA	NA	3	2
scaffold1.0:1876035-1876067	Cluster_956	.	.	-	0.0551	127	127	1	24	ND	ND	NA	NA	NA	NA	NA	NA	NA	NA	NA	NA	0	2
scaffold1.0:1877238-1877362	Cluster_957	.	.	.	0.3949	276	249	0.9347	24	ND	ND	NA	NA	NA	NA	NA	NA	NA	NA	NA	NA	1	1
scaffold1.0:1877578-1877774	Cluster_958	.	.	-	0.1667	84	84	1	24	ND	ND	NA	NA	NA	NA	NA	NA	NA	NA	NA	NA	0	1
scaffold1.0:1881140-1881211	Cluster_959	.	HP	-	0	22	21	0.9773	23	ND	ND	25	0.7576	33	6	-0.5152	0.8743	1	0	0	0	0	3
scaffold1.0:1881792-1881792	Cluster_960	.	.	.	0.3	20	20	1	24	ND	ND	NA	NA	NA	NA	NA	NA	NA	NA	NA	NA	0	0
scaffold1.0:1882803-1882811	Cluster_961	.	.	+	0.95	20	20	1	24	ND	ND	NA	NA	NA	NA	NA	NA	NA	NA	NA	NA	0	0
scaffold1.0:1883202-1883221	Cluster_962	.	.	+	1	21	21	1	24	ND	ND	NA	NA	NA	NA	NA	NA	NA	NA	NA	NA	0	0
scaffold1.0:1884751-1884791	Cluster_963	.	.	.	0.2727	77	72	0.9632	24	ND	ND	NA	NA	NA	NA	NA	NA	NA	NA	NA	NA	0	0
scaffold1.0:1886102-1886117	Cluster_964	.	.	-	0.1	20	20	1	23	ND	ND	NA	NA	NA	NA	NA	NA	NA	NA	NA	NA	0	1
scaffold1.0:1887163-1887180	Cluster_965	.	.	.	0.7083	24	16	0.7149	24	ND	ND	NA	NA	NA	NA	NA	NA	NA	NA	NA	NA	0	0
scaffold1.0:1889044-1889419	Cluster_966	.	.	-	0.1676	889	864	0.9803	24	ND	ND	NA	NA	NA	NA	NA	NA	NA	NA	NA	NA	4	3
scaffold1.0:1891085-1891099	Cluster_967	.	.	+	0.9143	35	26	0.8714	24	ND	ND	NA	NA	NA	NA	NA	NA	NA	NA	NA	NA	0	0
scaffold1.0:1891918-1891940	Cluster_968	.	.	+	0.925	40	35	0.9292	24	ND	ND	NA	NA	NA	NA	NA	NA	NA	NA	NA	NA	0	3
scaffold1.0:1892193-1892251	Cluster_969	.	.	+	1	60	60	1	24	ND	ND	NA	NA	NA	NA	NA	NA	NA	NA	NA	NA	1	3
scaffold1.0:1894291-1894457	Cluster_970	.	.	+	0.8189	254	245	0.9823	24	ND	ND	NA	NA	NA	NA	NA	NA	NA	NA	NA	NA	0	2
scaffold1.0:1895635-1895761	Cluster_971	.	.	.	0.6694	980	868	0.9429	24	ND	ND	NA	NA	NA	NA	NA	NA	NA	NA	NA	NA	3	2
scaffold1.0:1896373-1896438	Cluster_972	.	.	.	0.4211	114	109	0.9781	24	ND	ND	NA	NA	NA	NA	NA	NA	NA	NA	NA	NA	0	0
scaffold1.0:1897001-1897087	Cluster_973	.	HP	+	0.9889	629	571	0.9466	24	ND	ND	28	0.6914	40.5	6	-0.9037	0.9526	1	1	0	0	1	7
scaffold1.0:1897652-1897838	Cluster_974	.	.	.	0.3854	205	160	0.8556	24	ND	ND	NA	NA	NA	NA	NA	NA	NA	NA	NA	NA	3	1
scaffold1.0:1903332-1903568	Cluster_975	.	.	-	0.1818	528	524	0.9944	24	ND	ND	NA	NA	NA	NA	NA	NA	NA	NA	NA	NA	6	3
scaffold1.0:1908709-1908732	Cluster_976	.	.	+	0.8837	43	43	1	24	ND	ND	NA	NA	NA	NA	NA	NA	NA	NA	NA	NA	0	0
scaffold1.0:1909361-1909437	Cluster_977	.	.	-	0.1275	3670	3668	0.9997	24	ND	ND	NA	NA	NA	NA	NA	NA	NA	NA	NA	NA	17	11
scaffold1.0:1910221-1910364	Cluster_978	.	.	.	0.777	139	107	0.8131	24	ND	ND	NA	NA	NA	NA	NA	NA	NA	NA	NA	NA	0	1
scaffold1.0:1911691-1911989	Cluster_979	.	.	+	0.8622	196	165	0.9102	24	ND	ND	NA	NA	NA	NA	NA	NA	NA	NA	NA	NA	1	2
scaffold1.0:1913560-1913577	Cluster_980	.	.	+	1	20	20	1	24	ND	ND	NA	NA	NA	NA	NA	NA	NA	NA	NA	NA	0	0
scaffold1.0:1914178-1914200	Cluster_981	.	.	.	0.2308	39	39	1	24	ND	ND	NA	NA	NA	NA	NA	NA	NA	NA	NA	NA	0	0
scaffold1.0:1914615-1914760	Cluster_982	.	.	.	0.7585	468	463	0.9927	24	ND	ND	NA	NA	NA	NA	NA	NA	NA	NA	NA	NA	1	0
scaffold1.0:1914993-1915040	Cluster_983	.	HP	-	0.0682	44	44	1	24	ND	ND	17	0.7556	22.5	3	-0.5644	0.9559	1	0	0	0	2	0
scaffold1.0:1915464-1915588	Cluster_984	.	.	.	0.4898	98	97	0.9923	24	ND	ND	NA	NA	NA	NA	NA	NA	NA	NA	NA	NA	1	0
scaffold1.0:1915815-1915833	Cluster_985	.	.	-	0.1304	23	23	1	24	ND	ND	NA	NA	NA	NA	NA	NA	NA	NA	NA	NA	0	0
scaffold1.0:1920224-1920280	Cluster_986	.	.	.	0.2927	82	54	0.7511	24	ND	ND	NA	NA	NA	NA	NA	NA	NA	NA	NA	NA	0	0
scaffold1.0:1923046-1923069	Cluster_987	.	.	.	0.5349	43	43	1	24	ND	ND	NA	NA	NA	NA	NA	NA	NA	NA	NA	NA	0	1
scaffold1.0:1926955-1926970	Cluster_988	.	.	+	0.9583	24	24	1	24	ND	ND	NA	NA	NA	NA	NA	NA	NA	NA	NA	NA	0	0
scaffold1.0:1928335-1928358	Cluster_989	.	.	+	0.8	65	65	1	24	ND	ND	NA	NA	NA	NA	NA	NA	NA	NA	NA	NA	0	0
scaffold1.0:1928667-1928725	Cluster_990	.	.	+	0.9982	2241	8	0.0495	21	ND	ND	NA	NA	NA	NA	NA	NA	NA	NA	NA	NA	183	216
scaffold1.0:1929627-1929645	Cluster_991	.	.	.	0.3214	28	2	0.4052	24	ND	ND	NA	NA	NA	NA	NA	NA	NA	NA	NA	NA	0	1
scaffold1.0:1935279-1935291	Cluster_992	.	.	+	1	24	24	1	24	ND	ND	NA	NA	NA	NA	NA	NA	NA	NA	NA	NA	1	0
scaffold1.0:1935710-1935741	Cluster_993	.	.	+	0.9793	145	144	0.9966	24	ND	ND	NA	NA	NA	NA	NA	NA	NA	NA	NA	NA	0	0
scaffold1.0:1939354-1939593	Cluster_994	.	.	.	0.3284	268	179	0.7722	24	ND	ND	NA	NA	NA	NA	NA	NA	NA	NA	NA	NA	0	0
scaffold1.0:1940632-1940735	Cluster_995	.	HP	+	1	40	0	0.25	24	ND	ND	23	0.7419	31	42	-0.8065	1	1	0	0	0	0	2
scaffold1.0:1945343-1945442	Cluster_996	.	HP	-	0	97	97	1	24	ND	ND	39	0.8298	47	6	-0.6213	0.8269	1	1	0	0	0	0
scaffold1.0:1945657-1945677	Cluster_997	.	.	+	1	23	0	0.0088	24	ND	ND	NA	NA	NA	NA	NA	NA	NA	NA	NA	NA	0	0
scaffold1.0:1946870-1947326	Cluster_998	.	.	.	0.7106	622	567	0.9288	24	ND	ND	NA	NA	NA	NA	NA	NA	NA	NA	NA	NA	2	3
scaffold1.0:1947628-1947664	Cluster_999	.	.	-	0.1183	186	185	0.9973	24	ND	ND	NA	NA	NA	NA	NA	NA	NA	NA	NA	NA	2	1
scaffold1.0:1956758-1956779	Cluster_1000	.	.	+	0.8125	32	32	1	24	ND	ND	NA	NA	NA	NA	NA	NA	NA	NA	NA	NA	2	0
scaffold1.0:1958405-1958419	Cluster_1001	.	.	+	0.95	20	20	1	24	ND	ND	NA	NA	NA	NA	NA	NA	NA	NA	NA	NA	0	0
scaffold1.0:1958883-1959029	Cluster_1002	.	HP	-	0.1484	1968	1932	0.9903	24	ND	ND	58	0.8056	72	3	-0.6889	0.8233	1	0	0	0	2	13
scaffold1.0:1959551-1959574	Cluster_1003	.	.	-	0.1111	36	21	0.7056	24	ND	ND	NA	NA	NA	NA	NA	NA	NA	NA	NA	NA	0	0
scaffold1.0:1971223-1971261	Cluster_1004	.	.	-	0.0394	127	4	0.2031	24	ND	ND	NA	NA	NA	NA	NA	NA	NA	NA	NA	NA	1	0
scaffold1.0:1972317-1972643	Cluster_1005	.	.	.	0.6887	363	357	0.9879	24	ND	ND	NA	NA	NA	NA	NA	NA	NA	NA	NA	NA	0	7
scaffold1.0:1973533-1973605	Cluster_1006	.	.	.	0.697	66	62	0.9621	24	ND	ND	NA	NA	NA	NA	NA	NA	NA	NA	NA	NA	0	0
scaffold1.0:1974720-1974845	Cluster_1007	.	HP	+	0.8824	34	25	0.8358	24	ND	ND	45	0.7563	59.5	7	-0.5059	0.9574	1	0	0	0	0	0
scaffold1.0:1975024-1975234	Cluster_1008	.	.	.	0.6525	495	58	0.4049	24	ND	ND	NA	NA	NA	NA	NA	NA	NA	NA	NA	NA	1	3
scaffold1.0:1976331-1976412	Cluster_1009	.	.	.	0.7237	257	255	0.9949	24	ND	ND	NA	NA	NA	NA	NA	NA	NA	NA	NA	NA	3	2
scaffold1.0:1977081-1977149	Cluster_1010	.	.	.	0.383	94	47	0.6124	24	ND	ND	NA	NA	NA	NA	NA	NA	NA	NA	NA	NA	0	1
scaffold1.0:1977527-1977581	Cluster_1011	.	.	+	0.9204	289	289	1	24	ND	ND	NA	NA	NA	NA	NA	NA	NA	NA	NA	NA	2	0
scaffold1.0:1979258-1979292	Cluster_1012	.	.	+	0.9788	189	184	0.9802	24	ND	ND	NA	NA	NA	NA	NA	NA	NA	NA	NA	NA	3	0
scaffold1.0:1982529-1982640	Cluster_1013	.	.	.	0.5878	148	147	0.9955	24	ND	ND	NA	NA	NA	NA	NA	NA	NA	NA	NA	NA	2	0
scaffold1.0:1983703-1983763	Cluster_1014	.	.	.	0.7446	231	231	1	24	ND	ND	NA	NA	NA	NA	NA	NA	NA	NA	NA	NA	1	1
scaffold1.0:1983974-1983994	Cluster_1015	.	.	.	0.6286	35	35	1	24	ND	ND	NA	NA	NA	NA	NA	NA	NA	NA	NA	NA	0	0
scaffold1.0:1987439-1987462	Cluster_1016	.	.	-	0	37	37	1	24	ND	ND	NA	NA	NA	NA	NA	NA	NA	NA	NA	NA	0	0
scaffold1.0:1988407-1988425	Cluster_1017	.	.	-	0	34	34	1	24	ND	ND	NA	NA	NA	NA	NA	NA	NA	NA	NA	NA	3	3
scaffold1.0:1993291-1993323	Cluster_1018	.	.	.	0.2462	65	65	1	24	ND	ND	NA	NA	NA	NA	NA	NA	NA	NA	NA	NA	0	0
scaffold1.0:2003172-2003309	Cluster_1019	.	.	.	0.7126	87	27	0.4537	24	ND	ND	NA	NA	NA	NA	NA	NA	NA	NA	NA	NA	1	0
scaffold1.0:2003565-2003594	Cluster_1020	.	.	+	0.8837	43	24	0.6113	24	ND	ND	NA	NA	NA	NA	NA	NA	NA	NA	NA	NA	1	0
scaffold1.0:2004192-2004266	Cluster_1021	.	.	+	0.9492	177	172	0.9812	24	ND	ND	NA	NA	NA	NA	NA	NA	NA	NA	NA	NA	0	2
scaffold1.0:2004920-2004946	Cluster_1022	.	.	-	0	46	29	0.758	24	ND	ND	NA	NA	NA	NA	NA	NA	NA	NA	NA	NA	0	0
scaffold1.0:2007781-2008042	Cluster_1023	.	HP	-	0.0368	190	24	0.1829	24	ND	ND	84	0.7706	109	44	-0.9183	0.797	1	1	0	0	0	0
scaffold1.0:2008673-2008847	Cluster_1024	.	.	.	0.7485	171	169	0.9922	24	ND	ND	NA	NA	NA	NA	NA	NA	NA	NA	NA	NA	1	3
scaffold1.0:2009814-2009938	Cluster_1025	.	.	.	0.5693	137	115	0.9197	24	ND	ND	NA	NA	NA	NA	NA	NA	NA	NA	NA	NA	0	0
scaffold1.0:2010852-2010876	Cluster_1026	.	.	-	0.0392	51	51	1	24	ND	ND	NA	NA	NA	NA	NA	NA	NA	NA	NA	NA	0	0
scaffold1.0:2015969-2016148	Cluster_1027	.	.	.	0.6877	538	536	0.9981	24	ND	ND	NA	NA	NA	NA	NA	NA	NA	NA	NA	NA	0	3
scaffold1.0:2017679-2017686	Cluster_1028	.	.	-	0.0476	21	21	1	24	ND	ND	NA	NA	NA	NA	NA	NA	NA	NA	NA	NA	0	0
scaffold1.0:2018865-2018885	Cluster_1029	.	.	.	0.4571	35	7	0.3761	24	ND	ND	NA	NA	NA	NA	NA	NA	NA	NA	NA	NA	0	0
scaffold1.0:2019330-2019355	Cluster_1030	.	.	+	0.9333	75	75	1	24	ND	ND	NA	NA	NA	NA	NA	NA	NA	NA	NA	NA	0	0
scaffold1.0:2019769-2020010	Cluster_1031	.	.	.	0.6087	92	90	0.9852	24	ND	ND	NA	NA	NA	NA	NA	NA	NA	NA	NA	NA	0	0
scaffold1.0:2020525-2020585	Cluster_1032	.	.	+	1	260	193	0.859	24	ND	ND	NA	NA	NA	NA	NA	NA	NA	NA	NA	NA	0	2
scaffold1.0:2021029-2021094	Cluster_1033	.	HP	+	0.9242	132	72	0.7727	24	ND	ND	25	0.8621	29	8	-0.5138	0.8109	1	1	0	0	0	1
scaffold1.0:2021633-2021694	Cluster_1034	.	.	+	0.9919	124	35	0.4614	24	ND	ND	NA	NA	NA	NA	NA	NA	NA	NA	NA	NA	0	1
scaffold1.0:2022242-2022315	Cluster_1035	.	HP	+	0.9574	94	29	0.6543	24	ND	ND	28	0.8116	34.5	5	-0.5536	0.9569	1	1	0	0	0	1
scaffold1.0:2022638-2022661	Cluster_1036	.	.	+	0.9787	47	47	1	24	ND	ND	NA	NA	NA	NA	NA	NA	NA	NA	NA	NA	0	0
scaffold1.0:2022926-2023099	Cluster_1037	.	HP	-	0.0703	498	397	0.8671	24	ND	ND	60	0.7018	85.5	3	-0.745	0.9236	1	1	0	0	1	1
scaffold1.0:2027343-2027485	Cluster_1038	.	.	-	0.18	200	195	0.9845	24	ND	ND	NA	NA	NA	NA	NA	NA	NA	NA	NA	NA	4	1
scaffold1.0:2028005-2028353	Cluster_1039	.	.	.	0.3333	168	168	1	24	ND	ND	NA	NA	NA	NA	NA	NA	NA	NA	NA	NA	4	2
scaffold1.0:2028805-2028828	Cluster_1040	.	.	+	0.8919	37	0	0.0117	24	ND	ND	NA	NA	NA	NA	NA	NA	NA	NA	NA	NA	2	0
scaffold1.0:2029649-2029678	Cluster_1041	.	.	+	0.9742	155	136	0.9387	24	ND	ND	NA	NA	NA	NA	NA	NA	NA	NA	NA	NA	3	0
scaffold1.0:2030181-2030411	Cluster_1042	.	.	+	1	183	180	0.9909	N	ND	ND	NA	NA	NA	NA	NA	NA	NA	NA	NA	NA	27	35
scaffold1.0:2033428-2033435	Cluster_1043	.	.	-	0	22	22	1	24	ND	ND	NA	NA	NA	NA	NA	NA	NA	NA	NA	NA	0	0
scaffold1.0:2034849-2034871	Cluster_1044	.	.	+	0.9667	30	30	1	24	ND	ND	NA	NA	NA	NA	NA	NA	NA	NA	NA	NA	0	1
scaffold1.0:2035121-2035144	Cluster_1045	.	.	.	0.2286	35	33	0.9714	24	ND	ND	NA	NA	NA	NA	NA	NA	NA	NA	NA	NA	1	0
scaffold1.0:2035723-2035780	Cluster_1046	.	HP	+	0.8684	38	38	1	24	ND	ND	21	0.8077	26	6	-0.6038	0.7881	1	1	0	0	0	0
scaffold1.0:2036062-2036097	Cluster_1047	.	.	+	0.9453	128	128	1	24	ND	ND	NA	NA	NA	NA	NA	NA	NA	NA	NA	NA	0	0
scaffold1.0:2041639-2041779	Cluster_1048	.	.	.	0.3428	353	191	0.5855	24	ND	ND	NA	NA	NA	NA	NA	NA	NA	NA	NA	NA	0	3
scaffold1.0:2049132-2049184	Cluster_1049	.	.	.	0.5822	213	147	0.7815	24	ND	ND	NA	NA	NA	NA	NA	NA	NA	NA	NA	NA	1	0
scaffold1.0:2049785-2049949	Cluster_1050	.	HP	+	0.8108	37	4	0.2595	24	ND	ND	19	0.76	25	115	-0.648	1	1	0	0	0	0	1
scaffold1.0:2050987-2051310	Cluster_1051	.	.	-	0.1564	243	103	0.5427	24	ND	ND	NA	NA	NA	NA	NA	NA	NA	NA	NA	NA	3	1
scaffold1.0:2051516-2051538	Cluster_1052	.	.	.	0.3721	43	0	0.0285	24	ND	ND	NA	NA	NA	NA	NA	NA	NA	NA	NA	NA	0	3
scaffold1.0:2052100-2052119	Cluster_1053	.	.	-	0	32	0	0.065	24	ND	ND	NA	NA	NA	NA	NA	NA	NA	NA	NA	NA	2	0
scaffold1.0:2052446-2052501	Cluster_1054	.	.	.	0.2289	166	2	0.0697	24	ND	ND	NA	NA	NA	NA	NA	NA	NA	NA	NA	NA	0	0
scaffold1.0:2054233-2054338	Cluster_1055	.	.	.	0.383	47	16	0.5719	24	ND	ND	NA	NA	NA	NA	NA	NA	NA	NA	NA	NA	0	1
scaffold1.0:2054982-2055063	Cluster_1056	.	HP	-	0.0732	41	41	1	24	ND	ND	29	0.7838	37	8	-0.5919	0.9746	1	1	0	0	0	0
scaffold1.0:2055939-2056101	Cluster_1057	.	HP	-	0.1221	172	23	0.2481	24	ND	ND	59	0.9147	64.5	34	-1.4279	0.7876	1	0	0	0	0	0
scaffold1.0:2057188-2057209	Cluster_1058	.	.	.	0.7308	26	26	1	24	ND	ND	NA	NA	NA	NA	NA	NA	NA	NA	NA	NA	0	0
scaffold1.0:2057776-2057830	Cluster_1059	.	.	.	0.5217	69	36	0.6008	24	ND	ND	NA	NA	NA	NA	NA	NA	NA	NA	NA	NA	0	1
scaffold1.0:2063517-2063591	Cluster_1060	.	HP	+	0.8966	29	29	1	24	ND	ND	26	0.8254	31.5	12	-0.527	0.9448	1	1	0	0	0	3
scaffold1.0:2064606-2064696	Cluster_1061	.	.	.	0.2885	104	92	0.914	24	ND	ND	NA	NA	NA	NA	NA	NA	NA	NA	NA	NA	1	1
scaffold1.0:2065300-2065373	Cluster_1062	.	.	.	0.7887	71	70	0.9887	24	ND	ND	NA	NA	NA	NA	NA	NA	NA	NA	NA	NA	1	1
scaffold1.0:2067825-2067989	Cluster_1063	.	.	.	0.787	216	145	0.7497	24	ND	ND	NA	NA	NA	NA	NA	NA	NA	NA	NA	NA	0	2
scaffold1.0:2076447-2076469	Cluster_1064	.	.	-	0	28	28	1	24	ND	ND	NA	NA	NA	NA	NA	NA	NA	NA	NA	NA	0	0
scaffold1.0:2077281-2077519	Cluster_1065	.	.	.	0.7249	527	496	0.9681	24	ND	ND	NA	NA	NA	NA	NA	NA	NA	NA	NA	NA	3	4
scaffold1.0:2078150-2078438	Cluster_1066	.	.	.	0.4912	342	0	0.4993	24	ND	ND	NA	NA	NA	NA	NA	NA	NA	NA	NA	NA	1	1
scaffold1.0:2084666-2084738	Cluster_1067	.	.	+	0.9771	131	0	0.4949	24	ND	ND	NA	NA	NA	NA	NA	NA	NA	NA	NA	NA	1	0
scaffold1.0:2085444-2085481	Cluster_1068	.	.	.	0.3684	76	0	0.4978	24	ND	ND	NA	NA	NA	NA	NA	NA	NA	NA	NA	NA	1	0
scaffold1.0:2086131-2086180	Cluster_1069	.	.	.	0.5299	134	0	0.4937	24	ND	ND	NA	NA	NA	NA	NA	NA	NA	NA	NA	NA	1	1
scaffold1.0:2087002-2087025	Cluster_1070	.	.	.	0.46	50	0	0.3025	24	ND	ND	NA	NA	NA	NA	NA	NA	NA	NA	NA	NA	1	0
scaffold1.0:2087720-2088453	Cluster_1071	.	.	.	0.3015	544	0	0.2049	24	ND	ND	NA	NA	NA	NA	NA	NA	NA	NA	NA	NA	0	0
scaffold1.0:2090303-2090601	Cluster_1072	.	.	.	0.2629	175	0	0.2475	24	ND	ND	NA	NA	NA	NA	NA	NA	NA	NA	NA	NA	1	1
scaffold1.0:2092523-2092676	Cluster_1073	.	HP	-	0	31	0	0.5	24	ND	ND	59	0.8027	73.5	7	-0.6122	0.6863	1	1	2	0	0	0
scaffold1.0:2093234-2093260	Cluster_1074	.	.	-	0.0152	66	59	0.947	24	ND	ND	NA	NA	NA	NA	NA	NA	NA	NA	NA	NA	1	0
scaffold1.0:2094476-2094498	Cluster_1075	.	.	-	0.1316	38	37	0.9868	24	ND	ND	NA	NA	NA	NA	NA	NA	NA	NA	NA	NA	0	0
scaffold1.0:2095431-2095643	Cluster_1076	.	.	+	0.8138	145	55	0.6897	24	ND	ND	NA	NA	NA	NA	NA	NA	NA	NA	NA	NA	0	0
scaffold1.0:2096452-2096568	Cluster_1077	.	.	.	0.2811	1729	1720	0.9973	24	ND	ND	NA	NA	NA	NA	NA	NA	NA	NA	NA	NA	8	9
scaffold1.0:2098347-2098368	Cluster_1078	.	.	-	0.0526	38	38	1	24	ND	ND	NA	NA	NA	NA	NA	NA	NA	NA	NA	NA	0	3
scaffold1.0:2098625-2098736	Cluster_1079	.	.	-	0	90	83	0.934	24	ND	ND	NA	NA	NA	NA	NA	NA	NA	NA	NA	NA	0	0
scaffold1.0:2099322-2099337	Cluster_1080	.	.	+	0.9091	22	6	0.447	21	ND	ND	NA	NA	NA	NA	NA	NA	NA	NA	NA	NA	0	0
scaffold1.0:2100951-2100982	Cluster_1081	.	.	.	0.6406	64	64	1	24	ND	ND	NA	NA	NA	NA	NA	NA	NA	NA	NA	NA	0	0
scaffold1.0:2103414-2103594	Cluster_1082	.	.	-	0.0754	1380	1377	0.9989	24	ND	ND	NA	NA	NA	NA	NA	NA	NA	NA	NA	NA	9	3
scaffold1.0:2103826-2103965	Cluster_1083	.	.	.	0.2892	166	145	0.8894	24	ND	ND	NA	NA	NA	NA	NA	NA	NA	NA	NA	NA	2	3
scaffold1.0:2104258-2104412	Cluster_1084	.	HP	+	0.8627	51	50	0.9902	24	ND	ND	61	0.8079	75.5	4	-0.6265	0.8541	1	0	0	0	0	0
scaffold1.0:2107416-2107449	Cluster_1085	.	.	+	0.9548	199	199	1	24	ND	ND	NA	NA	NA	NA	NA	NA	NA	NA	NA	NA	5	0
scaffold1.0:2108671-2108822	Cluster_1086	.	.	-	0.0531	904	902	0.9989	24	ND	ND	NA	NA	NA	NA	NA	NA	NA	NA	NA	NA	3	5
scaffold1.0:2109515-2109643	Cluster_1087	.	.	+	0.9209	455	449	0.9934	24	ND	ND	NA	NA	NA	NA	NA	NA	NA	NA	NA	NA	5	1
scaffold1.0:2109941-2109986	Cluster_1088	.	HP	-	0.1974	76	76	1	24	ND	ND	18	0.8372	21.5	3	-0.786	0.7907	1	1	0	0	0	2
scaffold1.0:2114658-2114720	Cluster_1089	.	.	.	0.6167	60	44	0.7714	24	ND	ND	NA	NA	NA	NA	NA	NA	NA	NA	NA	NA	0	0
scaffold1.0:2115611-2115796	Cluster_1090	.	.	.	0.2633	281	215	0.8297	24	ND	ND	NA	NA	NA	NA	NA	NA	NA	NA	NA	NA	2	1
scaffold1.0:2130670-2130859	Cluster_1091	.	.	-	0.0488	82	42	0.5631	24	ND	ND	NA	NA	NA	NA	NA	NA	NA	NA	NA	NA	1	1
scaffold1.0:2131226-2131256	Cluster_1092	.	.	+	0.9655	145	109	0.7773	24	ND	ND	NA	NA	NA	NA	NA	NA	NA	NA	NA	NA	0	0
scaffold1.0:2132268-2132480	Cluster_1093	.	.	.	0.5897	156	66	0.4659	24	ND	ND	NA	NA	NA	NA	NA	NA	NA	NA	NA	NA	0	0
scaffold1.0:2135504-2135685	Cluster_1094	.	.	.	0.4264	530	530	1	24	ND	ND	NA	NA	NA	NA	NA	NA	NA	NA	NA	NA	2	13
scaffold1.0:2138293-2138385	Cluster_1095	.	HP	+	0.875	72	71	0.9931	24	ND	ND	18	0.878	20.5	52	-0.5463	0.7555	1	0	0	0	0	0
scaffold1.0:2139899-2139923	Cluster_1096	.	.	-	0.127	63	51	0.861	24	ND	ND	NA	NA	NA	NA	NA	NA	NA	NA	NA	NA	0	1
scaffold1.0:2140349-2140487	Cluster_1097	.	HP	-	0.0645	124	119	0.9758	24	ND	ND	52	0.7704	67.5	4	-0.6859	0.9463	1	0	0	0	6	0
scaffold1.0:2141220-2141359	Cluster_1098	.	.	.	0.6887	106	86	0.8866	24	ND	ND	NA	NA	NA	NA	NA	NA	NA	NA	NA	NA	0	0
scaffold1.0:2141643-2141790	Cluster_1099	.	.	.	0.6271	118	68	0.6782	24	ND	ND	NA	NA	NA	NA	NA	NA	NA	NA	NA	NA	0	3
scaffold1.0:2143120-2143201	Cluster_1100	.	.	+	0.9724	870	869	0.9994	24	ND	ND	NA	NA	NA	NA	NA	NA	NA	NA	NA	NA	5	6
scaffold1.0:2143704-2143723	Cluster_1101	.	.	+	0.9615	26	26	1	24	ND	ND	NA	NA	NA	NA	NA	NA	NA	NA	NA	NA	0	0
scaffold1.0:2146338-2146361	Cluster_1102	.	.	+	0.9444	36	36	1	24	ND	ND	NA	NA	NA	NA	NA	NA	NA	NA	NA	NA	1	0
scaffold1.0:2146871-2147110	Cluster_1103	.	.	.	0.7492	3062	2992	0.9886	24	ND	ND	NA	NA	NA	NA	NA	NA	NA	NA	NA	NA	5	10
scaffold1.0:2150293-2150353	Cluster_1104	.	HP	-	0.1726	226	226	1	24	ND	ND	21	0.75	28	5	-0.5071	0.7093	1	1	0	0	5	1
scaffold1.0:2150931-2150956	Cluster_1105	.	.	.	0.7685	108	108	1	24	ND	ND	NA	NA	NA	NA	NA	NA	NA	NA	NA	NA	1	0
scaffold1.0:2152970-2152993	Cluster_1106	.	.	+	1	45	41	0.9556	24	ND	ND	NA	NA	NA	NA	NA	NA	NA	NA	NA	NA	0	0
scaffold1.0:2153213-2153237	Cluster_1107	.	.	+	0.9556	45	27	0.7833	24	ND	ND	NA	NA	NA	NA	NA	NA	NA	NA	NA	NA	0	0
scaffold1.0:2153851-2154310	Cluster_1108	.	.	.	0.4819	579	407	0.7928	24	ND	ND	NA	NA	NA	NA	NA	NA	NA	NA	NA	NA	1	1
scaffold1.0:2155499-2155519	Cluster_1109	.	.	.	0.3684	38	34	0.9089	24	ND	ND	NA	NA	NA	NA	NA	NA	NA	NA	NA	NA	0	0
scaffold1.0:2156645-2156894	Cluster_1110	.	.	.	0.76	2896	2821	0.9871	24	ND	ND	NA	NA	NA	NA	NA	NA	NA	NA	NA	NA	6	11
scaffold1.0:2159664-2159722	Cluster_1111	.	.	-	0.0683	161	161	1	24	ND	ND	NA	NA	NA	NA	NA	NA	NA	NA	NA	NA	1	0
scaffold1.0:2161686-2161710	Cluster_1112	.	.	-	0.0227	44	6	0.5326	24	ND	ND	NA	NA	NA	NA	NA	NA	NA	NA	NA	NA	0	0
scaffold1.0:2162314-2162506	Cluster_1113	.	.	.	0.4536	97	69	0.7236	24	ND	ND	NA	NA	NA	NA	NA	NA	NA	NA	NA	NA	0	1
scaffold1.0:2163153-2163156	Cluster_1114	.	.	-	0.15	20	20	1	24	ND	ND	NA	NA	NA	NA	NA	NA	NA	NA	NA	NA	1	0
scaffold1.0:2163402-2163422	Cluster_1115	.	.	-	0.2	30	25	0.8657	24	ND	ND	NA	NA	NA	NA	NA	NA	NA	NA	NA	NA	0	0
scaffold1.0:2166498-2166501	Cluster_1116	.	.	-	0	21	19	0.9524	24	ND	ND	NA	NA	NA	NA	NA	NA	NA	NA	NA	NA	0	0
scaffold1.0:2172891-2173026	Cluster_1117	.	HP	+	0.9091	187	187	1	24	ND	ND	43	0.7167	60	16	-0.5133	0.8769	1	1	1	0	1	1
scaffold1.0:2177805-2177849	Cluster_1118	.	.	.	0.3243	148	89	0.8007	24	ND	ND	NA	NA	NA	NA	NA	NA	NA	NA	NA	NA	2	0
scaffold1.0:2178473-2178536	Cluster_1119	.	.	+	0.8009	226	198	0.9151	24	ND	ND	NA	NA	NA	NA	NA	NA	NA	NA	NA	NA	0	1
scaffold1.0:2180023-2180271	Cluster_1120	.	.	-	0.1224	147	32	0.6088	21	2180042	0.839509	NA	NA	NA	NA	NA	NA	NA	NA	NA	NA	6	20
scaffold1.0:2180581-2180602	Cluster_1121	.	.	-	0	49	0	0.5	21	ND	ND	NA	NA	NA	NA	NA	NA	NA	NA	NA	NA	1	3
scaffold1.0:2183056-2183259	Cluster_1122	.	.	-	0.0585	171	75	0.6761	24	ND	ND	NA	NA	NA	NA	NA	NA	NA	NA	NA	NA	2	1
scaffold1.0:2185873-2186064	Cluster_1123	.	.	.	0.4512	164	80	0.7398	24	ND	ND	NA	NA	NA	NA	NA	NA	NA	NA	NA	NA	1	1
scaffold1.0:2186951-2187041	Cluster_1124	.	.	+	0.9757	206	58	0.4945	24	ND	ND	NA	NA	NA	NA	NA	NA	NA	NA	NA	NA	0	0
scaffold1.0:2188945-2188993	Cluster_1125	.	HP	+	0.9	40	5	0.5246	24	ND	ND	18	0.8	22.5	4	-0.9111	0.8877	1	1	1	0	0	0
scaffold1.0:2190384-2190499	Cluster_1126	.	.	.	0.5577	104	13	0.5577	24	ND	ND	NA	NA	NA	NA	NA	NA	NA	NA	NA	NA	0	2
scaffold1.0:2191483-2191506	Cluster_1127	.	.	+	0.9024	41	0	0.0835	24	ND	ND	NA	NA	NA	NA	NA	NA	NA	NA	NA	NA	0	0
scaffold1.0:2193189-2193206	Cluster_1128	.	.	-	0	29	0	0.108	24	ND	ND	NA	NA	NA	NA	NA	NA	NA	NA	NA	NA	0	0
scaffold1.0:2194063-2194086	Cluster_1129	.	.	+	0.9474	38	2	0.4261	24	ND	ND	NA	NA	NA	NA	NA	NA	NA	NA	NA	NA	1	0
scaffold1.0:2196612-2196656	Cluster_1130	.	HP	+	1	30	30	1	24	ND	ND	15	0.7692	19.5	6	-0.5846	1	1	1	0	0	0	0
scaffold1.0:2196919-2196944	Cluster_1131	.	.	-	0.0134	149	126	0.8833	24	ND	ND	NA	NA	NA	NA	NA	NA	NA	NA	NA	NA	0	0
scaffold1.0:2197723-2198021	Cluster_1132	.	.	.	0.779	181	177	0.989	24	ND	ND	NA	NA	NA	NA	NA	NA	NA	NA	NA	NA	0	1
scaffold1.0:2198942-2199107	Cluster_1133	.	HP	+	0.8987	79	79	1	24	ND	ND	28	0.8235	34	98	-0.5176	0.8697	1	1	0	0	0	0
scaffold1.0:2199798-2199865	Cluster_1134	.	.	.	0.6897	87	87	1	24	ND	ND	NA	NA	NA	NA	NA	NA	NA	NA	NA	NA	1	0
scaffold1.0:2200164-2200187	Cluster_1135	.	.	.	0.6216	37	36	0.9865	24	ND	ND	NA	NA	NA	NA	NA	NA	NA	NA	NA	NA	0	0
scaffold1.0:2202040-2202130	Cluster_1136	.	HP	+	0.9615	26	22	0.9231	24	ND	ND	32	0.7442	43	5	-0.5279	1	1	0	0	0	0	1
scaffold1.0:2202332-2202349	Cluster_1137	.	.	-	0.0435	23	20	0.9348	24	ND	ND	NA	NA	NA	NA	NA	NA	NA	NA	NA	NA	0	0
scaffold1.0:2204507-2204642	Cluster_1138	.	.	.	0.7451	51	33	0.8186	24	ND	ND	NA	NA	NA	NA	NA	NA	NA	NA	NA	NA	0	2
scaffold1.0:2204884-2204972	Cluster_1139	.	HP	+	1	27	0	0.1337	24	ND	ND	18	0.8182	22	45	-0.5136	0.7282	1	1	0	0	0	0
scaffold1.0:2205271-2205284	Cluster_1140	.	.	+	1	23	18	0.8841	24	ND	ND	NA	NA	NA	NA	NA	NA	NA	NA	NA	NA	0	0
scaffold1.0:2205976-2206020	Cluster_1141	.	.	.	0.5	72	24	0.6667	24	ND	ND	NA	NA	NA	NA	NA	NA	NA	NA	NA	NA	1	1
scaffold1.0:2206816-2207478	Cluster_1142	.	.	-	0.099	394	0	0.041	24	ND	ND	NA	NA	NA	NA	NA	NA	NA	NA	NA	NA	1	1
scaffold1.0:2207900-2208081	Cluster_1143	.	.	.	0.5798	119	0	0.0204	22	ND	ND	NA	NA	NA	NA	NA	NA	NA	NA	NA	NA	1	0
scaffold1.0:2208388-2208754	Cluster_1144	.	.	.	0.5275	309	0	0.0211	22	ND	ND	NA	NA	NA	NA	NA	NA	NA	NA	NA	NA	0	0
scaffold1.0:2209546-2209568	Cluster_1145	.	.	+	0.9778	45	0	0.013	22	ND	ND	NA	NA	NA	NA	NA	NA	NA	NA	NA	NA	0	1
scaffold1.0:2209839-2209958	Cluster_1146	.	.	-	0	81	0	0.0171	22	ND	ND	NA	NA	NA	NA	NA	NA	NA	NA	NA	NA	0	0
scaffold1.0:2213114-2213261	Cluster_1147	.	.	-	0.1238	105	0	0.0305	24	ND	ND	NA	NA	NA	NA	NA	NA	NA	NA	NA	NA	0	0
scaffold1.0:2215013-2215312	Cluster_1148	.	.	+	0.9087	208	206	0.993	24	ND	ND	NA	NA	NA	NA	NA	NA	NA	NA	NA	NA	2	1
scaffold1.0:2216514-2216657	Cluster_1149	.	.	.	0.6	220	129	0.6511	24	ND	ND	NA	NA	NA	NA	NA	NA	NA	NA	NA	NA	0	2
scaffold1.0:2217830-2217853	Cluster_1150	.	.	.	0.7	40	3	0.2992	24	ND	ND	NA	NA	NA	NA	NA	NA	NA	NA	NA	NA	0	0
scaffold1.0:2218377-2218537	Cluster_1151	.	.	.	0.6797	359	194	0.7669	24	ND	ND	NA	NA	NA	NA	NA	NA	NA	NA	NA	NA	0	4
scaffold1.0:2222185-2222193	Cluster_1152	.	.	-	0.1364	22	22	1	24	ND	ND	NA	NA	NA	NA	NA	NA	NA	NA	NA	NA	0	0
scaffold1.0:2222447-2222456	Cluster_1153	.	.	+	0.95	20	20	1	24	ND	ND	NA	NA	NA	NA	NA	NA	NA	NA	NA	NA	0	0
scaffold1.0:2222783-2223323	Cluster_1154	.	.	-	0.0306	327	186	0.7844	N	ND	ND	NA	NA	NA	NA	NA	NA	NA	NA	NA	NA	45	65
scaffold1.0:2223634-2224445	Cluster_1155	.	.	.	0.2676	411	323	0.8921	21	2223637	0.999555	NA	NA	NA	NA	NA	NA	NA	NA	NA	NA	22	51
scaffold1.0:2225777-2226009	Cluster_1156	.	HP	+	0.8	180	60	0.4296	24	ND	ND	91	0.8505	107	19	-1.2065	0.8208	1	0	0	0	2	1
scaffold1.0:2226589-2226839	Cluster_1157	.	.	+	0.8821	263	186	0.8162	24	ND	ND	NA	NA	NA	NA	NA	NA	NA	NA	NA	NA	1	0
scaffold1.0:2228290-2228346	Cluster_1158	.	HP	+	0.9464	56	28	0.6194	24	ND	ND	22	0.8148	27	3	-1.0148	0.8345	1	0	0	0	0	2
scaffold1.0:2230983-2231070	Cluster_1159	.	HP	-	0.0455	22	8	0.6591	24	ND	ND	32	0.8421	38	12	-0.5421	1	1	1	2	0	1	1
scaffold1.0:2233408-2233435	Cluster_1160	.	.	+	1	274	0	0.0162	24	ND	ND	NA	NA	NA	NA	NA	NA	NA	NA	NA	NA	0	0
scaffold1.0:2234590-2234825	Cluster_1161	.	.	.	0.597	330	209	0.7127	24	ND	ND	NA	NA	NA	NA	NA	NA	NA	NA	NA	NA	2	1
scaffold1.0:2235588-2235791	Cluster_1162	.	.	.	0.288	125	45	0.4801	24	ND	ND	NA	NA	NA	NA	NA	NA	NA	NA	NA	NA	0	0
scaffold1.0:2236850-2236873	Cluster_1163	.	.	+	1	30	30	1	24	ND	ND	NA	NA	NA	NA	NA	NA	NA	NA	NA	NA	0	0
scaffold1.0:2237743-2237770	Cluster_1164	.	.	+	0.9818	55	51	0.9402	24	ND	ND	NA	NA	NA	NA	NA	NA	NA	NA	NA	NA	0	0
scaffold1.0:2238323-2238341	Cluster_1165	.	.	.	0.3182	22	0	0.0598	24	ND	ND	NA	NA	NA	NA	NA	NA	NA	NA	NA	NA	0	0
scaffold1.0:2238698-2238847	Cluster_1166	.	HP	+	0.9114	158	57	0.6769	24	ND	ND	34	0.7158	47.5	55	-0.5621	0.9095	1	1	0	0	2	1
scaffold1.0:2238856-2239005	Cluster_1167	.	HP	+	0.963	27	0	0.4852	24	ND	ND	23	0.697	33	84	-0.6636	0.9773	1	1	0	0	0	0
scaffold1.0:2240564-2240643	Cluster_1168	.	.	.	0.781	274	0	0.4717	24	ND	ND	NA	NA	NA	NA	NA	NA	NA	NA	NA	NA	0	1
scaffold1.0:2241093-2241478	Cluster_1169	.	.	-	0.0154	520	31	0.5264	N	ND	ND	NA	NA	NA	NA	NA	NA	NA	NA	NA	NA	111	71
scaffold1.0:2241716-2242050	Cluster_1170	.	.	-	0.0116	345	0	0.4991	N	ND	ND	NA	NA	NA	NA	NA	NA	NA	NA	NA	NA	42	72
scaffold1.0:2242591-2242654	Cluster_1171	.	.	.	0.3409	44	23	0.7614	21	ND	ND	NA	NA	NA	NA	NA	NA	NA	NA	NA	NA	2	5
scaffold1.0:2242917-2242933	Cluster_1172	.	.	-	0	21	0	0.5	N	ND	ND	NA	NA	NA	NA	NA	NA	NA	NA	NA	NA	0	9
scaffold1.0:2243682-2243694	Cluster_1173	.	.	-	0.1	20	0	0.1707	24	ND	ND	NA	NA	NA	NA	NA	NA	NA	NA	NA	NA	1	1
scaffold1.0:2244072-2244108	Cluster_1174	.	.	.	0.6282	78	53	0.8192	24	ND	ND	NA	NA	NA	NA	NA	NA	NA	NA	NA	NA	0	1
scaffold1.0:2244216-2244367	Cluster_1175	.	HP	+	0.9231	26	0	0.4936	24	ND	ND	24	0.7059	34	84	-0.6706	0.9518	1	0	0	0	0	0
scaffold1.0:2245042-2245128	Cluster_1176	.	HP	-	0.0374	214	207	0.9813	24	ND	ND	32	0.7805	41	5	-0.6195	0.7149	1	1	0	0	1	1
scaffold1.0:2246247-2246277	Cluster_1177	.	.	-	0.0811	74	74	1	24	ND	ND	NA	NA	NA	NA	NA	NA	NA	NA	NA	NA	0	0
scaffold1.0:2247077-2247095	Cluster_1178	.	.	+	0.9091	33	4	0.2528	23	ND	ND	NA	NA	NA	NA	NA	NA	NA	NA	NA	NA	0	0
scaffold1.0:2253209-2253232	Cluster_1179	.	.	+	0.8	55	54	0.9864	24	ND	ND	NA	NA	NA	NA	NA	NA	NA	NA	NA	NA	0	0
scaffold1.0:2253512-2253550	Cluster_1180	.	.	+	0.9932	147	123	0.891	24	ND	ND	NA	NA	NA	NA	NA	NA	NA	NA	NA	NA	1	5
scaffold1.0:2262590-2262805	Cluster_1181	.	.	+	0.9934	152	87	0.7296	24	ND	ND	NA	NA	NA	NA	NA	NA	NA	NA	NA	NA	0	0
scaffold1.0:2264756-2264775	Cluster_1182	.	.	+	0.9706	34	34	1	21	ND	ND	NA	NA	NA	NA	NA	NA	NA	NA	NA	NA	3	1
scaffold1.0:2266038-2266066	Cluster_1183	.	.	-	0.047	234	34	0.4666	24	ND	ND	NA	NA	NA	NA	NA	NA	NA	NA	NA	NA	0	7
scaffold1.0:2267160-2267225	Cluster_1184	.	HP	+	0.9706	34	24	0.7931	24	ND	ND	22	0.7333	30	6	-0.6233	0.7034	1	1	0	0	0	0
scaffold1.0:2267556-2267579	Cluster_1185	.	.	+	1	27	23	0.9259	24	ND	ND	NA	NA	NA	NA	NA	NA	NA	NA	NA	NA	0	0
scaffold1.0:2268342-2268371	Cluster_1186	.	.	.	0.5283	53	53	1	24	ND	ND	NA	NA	NA	NA	NA	NA	NA	NA	NA	NA	0	0
scaffold1.0:2270178-2270291	Cluster_1187	.	HP	+	0.8375	283	0	0.4642	24	ND	ND	45	0.8491	53	8	-0.9755	0.7501	1	1	0	0	0	2
scaffold1.0:2270746-2271128	Cluster_1188	.	.	-	0.0102	589	102	0.5829	N	ND	ND	NA	NA	NA	NA	NA	NA	NA	NA	NA	NA	97	107
scaffold1.0:2271366-2271701	Cluster_1189	.	.	-	0.0253	396	0	0.5	N	ND	ND	NA	NA	NA	NA	NA	NA	NA	NA	NA	NA	40	76
scaffold1.0:2272161-2272180	Cluster_1190	.	.	-	0	35	35	1	N	ND	ND	NA	NA	NA	NA	NA	NA	NA	NA	NA	NA	5	4
scaffold1.0:2275802-2275820	Cluster_1191	.	.	+	1	27	26	0.9722	24	ND	ND	NA	NA	NA	NA	NA	NA	NA	NA	NA	NA	0	1
scaffold1.0:2276497-2276565	Cluster_1192	.	HP	+	0.9719	463	445	0.9796	24	ND	ND	24	0.7619	31.5	6	-0.5111	0.9314	1	1	1	0	1	2
scaffold1.0:2277679-2278168	Cluster_1193	.	.	.	0.7929	932	661	0.7731	24	ND	ND	NA	NA	NA	NA	NA	NA	NA	NA	NA	NA	5	4
scaffold1.0:2278866-2279402	Cluster_1194	.	.	.	0.526	1251	693	0.7136	24	ND	ND	NA	NA	NA	NA	NA	NA	NA	NA	NA	NA	6	1
scaffold1.0:2280098-2280158	Cluster_1195	.	HP	-	0	37	37	1	24	ND	ND	22	0.898	24.5	12	-0.7551	0.9597	1	1	0	0	0	0
scaffold1.0:2281050-2281602	Cluster_1196	.	.	-	0.035	1058	1058	1	N	ND	ND	NA	NA	NA	NA	NA	NA	NA	NA	NA	NA	123	231
scaffold1.0:2282778-2282884	Cluster_1197	.	HP	+	0.9615	26	24	0.9359	24	ND	ND	16	0.8421	19	69	-0.5579	0.9429	1	1	0	0	0	1
scaffold1.0:2284670-2284693	Cluster_1198	.	.	+	0.8941	85	0	0.1855	23	ND	ND	NA	NA	NA	NA	NA	NA	NA	NA	NA	NA	1	0
scaffold1.0:2287702-2287747	Cluster_1199	.	.	-	0.1304	138	17	0.2356	24	ND	ND	NA	NA	NA	NA	NA	NA	NA	NA	NA	NA	0	2
scaffold1.0:2288677-2288931	Cluster_1200	.	HP	+	0.9139	1278	1278	1	24	ND	ND	99	0.7952	124.5	6	-0.9566	0.9153	1	0	0	0	7	8
scaffold1.0:2291460-2291601	Cluster_1201	.	.	-	0.0267	75	0	0.0261	24	ND	ND	NA	NA	NA	NA	NA	NA	NA	NA	NA	NA	1	0
scaffold1.0:2291883-2292226	Cluster_1202	.	.	.	0.5118	170	0	0.075	24	ND	ND	NA	NA	NA	NA	NA	NA	NA	NA	NA	NA	1	3
scaffold1.0:2295328-2295592	Cluster_1203	.	HP	-	0.1932	88	66	0.875	24	ND	ND	92	0.7104	129.5	6	-0.505	0.8067	1	0	0	0	0	0
scaffold1.0:2295784-2295947	Cluster_1204	.	HP	+	1	28	28	1	23	ND	ND	18	0.8	22.5	119	-0.56	0.8041	1	1	0	0	0	0
scaffold1.0:2298134-2298262	Cluster_1205	.	.	-	0.1966	117	104	0.9172	24	ND	ND	NA	NA	NA	NA	NA	NA	NA	NA	NA	NA	0	0
scaffold1.0:2299413-2299487	Cluster_1206	.	.	.	0.3722	266	73	0.3882	24	ND	ND	NA	NA	NA	NA	NA	NA	NA	NA	NA	NA	0	1
scaffold1.0:2299696-2299836	Cluster_1207	.	HP	+	0.9556	45	11	0.3408	24	ND	ND	22	0.7857	28	85	-0.7107	0.8695	1	1	0	0	1	0
scaffold1.0:2300061-2300083	Cluster_1208	.	.	+	0.9483	58	36	0.7265	22	ND	ND	NA	NA	NA	NA	NA	NA	NA	NA	NA	NA	0	0
scaffold1.0:2300959-2300983	Cluster_1209	.	.	-	0	50	50	1	24	ND	ND	NA	NA	NA	NA	NA	NA	NA	NA	NA	NA	1	0
scaffold1.0:2302629-2302678	Cluster_1210	.	.	-	0	272	243	0.9387	24	ND	ND	NA	NA	NA	NA	NA	NA	NA	NA	NA	NA	0	0
scaffold1.0:2304653-2304676	Cluster_1211	.	.	-	0.0217	46	7	0.3784	24	ND	ND	NA	NA	NA	NA	NA	NA	NA	NA	NA	NA	0	0
scaffold1.0:2305924-2305953	Cluster_1212	.	.	+	0.9273	55	12	0.3899	24	ND	ND	NA	NA	NA	NA	NA	NA	NA	NA	NA	NA	0	0
scaffold1.0:2306871-2306954	Cluster_1213	.	.	.	0.2159	88	15	0.3061	24	ND	ND	NA	NA	NA	NA	NA	NA	NA	NA	NA	NA	1	1
scaffold1.0:2307984-2308015	Cluster_1214	.	.	-	0.0345	319	319	1	24	ND	ND	NA	NA	NA	NA	NA	NA	NA	NA	NA	NA	0	6
scaffold1.0:2308621-2308930	Cluster_1215	.	.	.	0.7778	153	143	0.9586	24	ND	ND	NA	NA	NA	NA	NA	NA	NA	NA	NA	NA	3	0
scaffold1.0:2315256-2315288	Cluster_1216	.	.	+	0.9712	208	205	0.9916	23	ND	ND	NA	NA	NA	NA	NA	NA	NA	NA	NA	NA	0	2
scaffold1.0:2321313-2321822	Cluster_1217	.	.	.	0.7925	1369	789	0.781	24	ND	ND	NA	NA	NA	NA	NA	NA	NA	NA	NA	NA	2	20
scaffold1.0:2322636-2322657	Cluster_1218	.	.	+	1	35	18	0.6295	24	ND	ND	NA	NA	NA	NA	NA	NA	NA	NA	NA	NA	0	0
scaffold1.0:2323604-2323751	Cluster_1219	.	.	.	0.2814	167	161	0.9802	24	ND	ND	NA	NA	NA	NA	NA	NA	NA	NA	NA	NA	1	2
scaffold1.0:2326055-2326091	Cluster_1220	.	.	+	0.9967	1824	1823	0.9997	24	ND	ND	NA	NA	NA	NA	NA	NA	NA	NA	NA	NA	3	17
scaffold1.0:2328315-2328367	Cluster_1221	.	HP	-	0.0517	677	479	0.8534	24	ND	ND	19	0.8085	23.5	6	-0.5149	0.7081	1	1	0	0	1	3
scaffold1.0:2330339-2330943	Cluster_1222	.	.	.	0.7617	470	77	0.4912	21	2330347	0.00689379	NA	NA	NA	NA	NA	NA	NA	NA	NA	NA	0	1
scaffold1.0:2331277-2331570	Cluster_1223	.	.	.	0.4278	180	12	0.3273	21	2331279	0.919207	NA	NA	NA	NA	NA	NA	NA	NA	NA	NA	6	0
scaffold1.0:2331814-2331880	Cluster_1224	.	HP	+	0.9559	68	51	0.8645	21	ND	ND	20	0.8	25	17	-0.736	0.9671	1	1	2	0	1	1
scaffold1.0:2335727-2335907	Cluster_1225	.	.	.	0.5094	106	41	0.6774	24	ND	ND	NA	NA	NA	NA	NA	NA	NA	NA	NA	NA	1	0
scaffold1.0:2336335-2336335	Cluster_1226	.	.	.	0.5	20	20	1	24	ND	ND	NA	NA	NA	NA	NA	NA	NA	NA	NA	NA	0	0
scaffold1.0:2336645-2336726	Cluster_1227	.	HP	+	0.9091	66	32	0.6308	21	ND	ND	19	0.6786	28	26	-0.7286	0.9441	1	0	0	0	0	0
scaffold1.0:2337121-2337316	Cluster_1228	.	.	-	0.0938	64	17	0.4222	21	2337130	0.90704	NA	NA	NA	NA	NA	NA	NA	NA	NA	NA	0	0
scaffold1.0:2339504-2339637	Cluster_1229	.	.	+	0.9901	101	101	1	24	ND	ND	NA	NA	NA	NA	NA	NA	NA	NA	NA	NA	0	1
scaffold1.0:2344509-2344530	Cluster_1230	.	.	.	0.3846	26	26	1	24	ND	ND	NA	NA	NA	NA	NA	NA	NA	NA	NA	NA	0	0
scaffold1.0:2347865-2347922	Cluster_1231	.	.	.	0.6111	180	10	0.2595	24	ND	ND	NA	NA	NA	NA	NA	NA	NA	NA	NA	NA	1	4
scaffold1.0:2351756-2352501	Cluster_1232	.	.	+	0.902	398	228	0.7312	24	ND	ND	NA	NA	NA	NA	NA	NA	NA	NA	NA	NA	2	3
scaffold1.0:2352739-2352997	Cluster_1233	.	.	.	0.2514	175	32	0.4057	21	2352742	0.755774	NA	NA	NA	NA	NA	NA	NA	NA	NA	NA	3	0
scaffold1.0:2358234-2358639	Cluster_1234	.	.	.	0.5904	166	75	0.516	24	ND	ND	NA	NA	NA	NA	NA	NA	NA	NA	NA	NA	0	6
scaffold1.0:2361684-2362671	Cluster_1235	.	.	.	0.787	2836	2188	0.8634	21	2361699	0.330233	NA	NA	NA	NA	NA	NA	NA	NA	NA	NA	14	6
scaffold1.0:2362894-2363559	Cluster_1236	.	.	.	0.4973	742	390	0.6593	21	2362909	0.424116	NA	NA	NA	NA	NA	NA	NA	NA	NA	NA	4	0
scaffold1.0:2364216-2364219	Cluster_1237	.	.	-	0.05	20	16	0.9	21	ND	ND	NA	NA	NA	NA	NA	NA	NA	NA	NA	NA	0	0
scaffold1.0:2365018-2365069	Cluster_1238	.	.	+	0.8706	85	84	0.9922	24	ND	ND	NA	NA	NA	NA	NA	NA	NA	NA	NA	NA	1	0
scaffold1.0:2368600-2368624	Cluster_1239	.	.	+	1	61	1	0.2131	24	ND	ND	NA	NA	NA	NA	NA	NA	NA	NA	NA	NA	1	0
scaffold1.0:2371791-2371896	Cluster_1240	.	.	-	0.0532	94	94	1	24	ND	ND	NA	NA	NA	NA	NA	NA	NA	NA	NA	NA	0	1
scaffold1.0:2372588-2372683	Cluster_1241	.	.	.	0.3803	213	212	0.9977	24	ND	ND	NA	NA	NA	NA	NA	NA	NA	NA	NA	NA	0	0
scaffold1.0:2373085-2373282	Cluster_1242	.	.	.	0.5906	127	126	0.9961	24	ND	ND	NA	NA	NA	NA	NA	NA	NA	NA	NA	NA	0	0
scaffold1.0:2373712-2373902	Cluster_1243	.	HP	-	0.0582	189	186	0.9921	24	ND	ND	71	0.7717	92	7	-0.5478	0.9616	1	0	0	0	0	2
scaffold1.0:2374369-2374416	Cluster_1244	.	.	-	0.0952	168	168	1	24	ND	ND	NA	NA	NA	NA	NA	NA	NA	NA	NA	NA	0	3
scaffold1.0:2375289-2375456	Cluster_1245	.	HP	-	0.0741	27	27	1	24	ND	ND	17	0.7556	22.5	123	-0.5022	0.9157	1	0	0	0	0	0
scaffold1.0:2384072-2384141	Cluster_1246	.	.	.	0.6914	81	43	0.6155	24	ND	ND	NA	NA	NA	NA	NA	NA	NA	NA	NA	NA	1	0
scaffold1.0:2384492-2384522	Cluster_1247	.	.	+	0.9381	97	95	0.9854	24	ND	ND	NA	NA	NA	NA	NA	NA	NA	NA	NA	NA	1	0
scaffold1.0:2387302-2387426	Cluster_1248	.	.	.	0.75	240	234	0.9765	24	ND	ND	NA	NA	NA	NA	NA	NA	NA	NA	NA	NA	3	2
scaffold1.0:2391426-2391501	Cluster_1249	.	.	-	0.04	175	30	0.3061	24	ND	ND	NA	NA	NA	NA	NA	NA	NA	NA	NA	NA	1	1
scaffold1.0:2392837-2393080	Cluster_1250	.	.	.	0.6341	82	77	0.951	24	ND	ND	NA	NA	NA	NA	NA	NA	NA	NA	NA	NA	0	0
scaffold1.0:2393313-2393333	Cluster_1251	.	.	+	0.8	25	23	0.9304	24	ND	ND	NA	NA	NA	NA	NA	NA	NA	NA	NA	NA	0	0
scaffold1.0:2393751-2393830	Cluster_1252	.	HP	+	0.9851	67	67	1	24	ND	ND	30	0.8219	36.5	7	-0.5479	0.7416	1	1	0	0	0	2
scaffold1.0:2394366-2394507	Cluster_1253	.	.	.	0.5868	242	239	0.9926	24	ND	ND	NA	NA	NA	NA	NA	NA	NA	NA	NA	NA	4	0
scaffold1.0:2395642-2395730	Cluster_1254	.	.	.	0.6306	268	268	1	24	ND	ND	NA	NA	NA	NA	NA	NA	NA	NA	NA	NA	1	0
scaffold1.0:2396877-2397030	Cluster_1255	.	HP	-	0.093	43	33	0.8457	24	ND	ND	54	0.75	72	10	-0.525	0.9167	1	0	0	0	0	0
scaffold1.0:2397240-2397248	Cluster_1256	.	.	+	0.9091	22	22	1	24	ND	ND	NA	NA	NA	NA	NA	NA	NA	NA	NA	NA	3	0
scaffold1.0:2398163-2398186	Cluster_1257	.	.	+	0.9434	53	53	1	24	ND	ND	NA	NA	NA	NA	NA	NA	NA	NA	NA	NA	0	0
scaffold1.0:2408311-2408461	Cluster_1258	.	HP	-	0.0319	721	248	0.5486	24	ND	ND	55	0.7483	73.5	4	-0.585	0.9914	1	0	0	0	5	4
scaffold1.0:2408594-2408723	Cluster_1259	.	HP	+	0.8033	122	122	1	24	ND	ND	44	0.6929	63.5	3	-0.537	0.9029	1	0	0	0	0	0
scaffold1.0:2408960-2409021	Cluster_1260	.	.	.	0.2143	56	56	1	24	ND	ND	NA	NA	NA	NA	NA	NA	NA	NA	NA	NA	0	0
scaffold1.0:2413012-2413090	Cluster_1261	.	.	.	0.6515	66	46	0.822	24	ND	ND	NA	NA	NA	NA	NA	NA	NA	NA	NA	NA	1	0
scaffold1.0:2414105-2414127	Cluster_1262	.	.	+	1	30	27	0.9129	23	ND	ND	NA	NA	NA	NA	NA	NA	NA	NA	NA	NA	0	0
scaffold1.0:2416935-2417238	Cluster_1263	.	.	+	0.9464	112	70	0.7501	24	ND	ND	NA	NA	NA	NA	NA	NA	NA	NA	NA	NA	0	0
scaffold1.0:2417632-2417638	Cluster_1264	.	.	+	0.8571	21	0	0.3135	24	ND	ND	NA	NA	NA	NA	NA	NA	NA	NA	NA	NA	0	0
scaffold1.0:2417904-2417919	Cluster_1265	.	.	+	0.9167	24	0	0.4618	24	ND	ND	NA	NA	NA	NA	NA	NA	NA	NA	NA	NA	0	0
scaffold1.0:2418159-2418253	Cluster_1266	.	.	+	0.9138	58	0	0.2515	21	2418159	0.848694	NA	NA	NA	NA	NA	NA	NA	NA	NA	NA	1	0
scaffold1.0:2418489-2418511	Cluster_1267	.	.	-	0.0233	43	0	0.4891	23	ND	ND	NA	NA	NA	NA	NA	NA	NA	NA	NA	NA	0	0
scaffold1.0:2422055-2422228	Cluster_1268	.	.	.	0.5591	93	31	0.5661	24	ND	ND	NA	NA	NA	NA	NA	NA	NA	NA	NA	NA	0	0
scaffold1.0:2424154-2424215	Cluster_1269	.	HP	+	0.8667	105	17	0.4417	24	ND	ND	20	0.7692	26	10	-0.6269	0.7794	1	1	0	0	0	0
scaffold1.0:2424558-2424581	Cluster_1270	.	.	+	0.9762	42	41	0.9841	24	ND	ND	NA	NA	NA	NA	NA	NA	NA	NA	NA	NA	0	0
scaffold1.0:2429273-2429291	Cluster_1271	.	.	-	0	28	0	0.0732	24	ND	ND	NA	NA	NA	NA	NA	NA	NA	NA	NA	NA	0	0
scaffold1.0:2436360-2436402	Cluster_1272	.	.	+	0.8011	377	377	1	24	ND	ND	NA	NA	NA	NA	NA	NA	NA	NA	NA	NA	0	0
scaffold1.0:2437861-2438006	Cluster_1273	.	.	.	0.241	2755	2640	0.9751	24	ND	ND	NA	NA	NA	NA	NA	NA	NA	NA	NA	NA	1	11
scaffold1.0:2438826-2438915	Cluster_1274	.	.	-	0.08	50	46	0.9376	24	ND	ND	NA	NA	NA	NA	NA	NA	NA	NA	NA	NA	0	0
scaffold1.0:2447918-2447937	Cluster_1275	.	.	-	0	30	28	0.9394	24	ND	ND	NA	NA	NA	NA	NA	NA	NA	NA	NA	NA	0	0
scaffold1.0:2448261-2448330	Cluster_1276	.	.	.	0.5616	73	57	0.8473	24	ND	ND	NA	NA	NA	NA	NA	NA	NA	NA	NA	NA	0	0
scaffold1.0:2449843-2450098	Cluster_1277	.	.	.	0.3174	167	162	0.9815	24	ND	ND	NA	NA	NA	NA	NA	NA	NA	NA	NA	NA	2	12
scaffold1.0:2453407-2453437	Cluster_1278	.	.	-	0.0154	1170	1170	1	24	ND	ND	NA	NA	NA	NA	NA	NA	NA	NA	NA	NA	2	8
scaffold1.0:2453774-2453775	Cluster_1279	.	.	.	0.2727	22	22	1	24	ND	ND	NA	NA	NA	NA	NA	NA	NA	NA	NA	NA	1	0
scaffold1.0:2454701-2454723	Cluster_1280	.	.	+	0.9737	38	35	0.95	24	ND	ND	NA	NA	NA	NA	NA	NA	NA	NA	NA	NA	1	0
scaffold1.0:2455573-2455596	Cluster_1281	.	.	-	0.125	24	18	0.7922	24	ND	ND	NA	NA	NA	NA	NA	NA	NA	NA	NA	NA	0	0
scaffold1.0:2455930-2455953	Cluster_1282	.	.	-	0.1	30	21	0.7257	24	ND	ND	NA	NA	NA	NA	NA	NA	NA	NA	NA	NA	0	1
scaffold1.0:2456637-2456710	Cluster_1283	.	HP	+	0.8605	172	18	0.3502	24	ND	ND	28	0.8116	34.5	5	-0.5159	0.866	1	0	0	0	0	0
scaffold1.0:2460675-2460851	Cluster_1284	.	.	.	0.3399	306	160	0.7009	24	ND	ND	NA	NA	NA	NA	NA	NA	NA	NA	NA	NA	4	2
scaffold1.0:2461197-2461215	Cluster_1285	.	.	-	0	22	22	1	24	ND	ND	NA	NA	NA	NA	NA	NA	NA	NA	NA	NA	1	0
scaffold1.0:2461500-2461523	Cluster_1286	.	.	-	0.1522	46	36	0.8556	24	ND	ND	NA	NA	NA	NA	NA	NA	NA	NA	NA	NA	1	0
scaffold1.0:2464382-2464385	Cluster_1287	.	.	.	0.6	20	11	0.7292	23	ND	ND	NA	NA	NA	NA	NA	NA	NA	NA	NA	NA	0	0
scaffold1.0:2464635-2464704	Cluster_1288	.	HP	-	0	26	26	1	24	ND	ND	28	0.8485	33	4	-0.8758	1	1	1	1	0	0	0
scaffold1.0:2465414-2465424	Cluster_1289	.	.	.	0.44	25	25	1	24	ND	ND	NA	NA	NA	NA	NA	NA	NA	NA	NA	NA	2	0
scaffold1.0:2465713-2466123	Cluster_1290	.	.	.	0.6307	1113	934	0.8816	24	ND	ND	NA	NA	NA	NA	NA	NA	NA	NA	NA	NA	28	12
scaffold1.0:2471971-2471983	Cluster_1291	.	.	-	0.1818	22	6	0.3524	24	ND	ND	NA	NA	NA	NA	NA	NA	NA	NA	NA	NA	2	0
scaffold1.0:2472242-2472452	Cluster_1292	.	.	+	0.8226	124	85	0.7328	24	ND	ND	NA	NA	NA	NA	NA	NA	NA	NA	NA	NA	1	0
scaffold1.0:2475469-2475707	Cluster_1293	.	.	.	0.4475	324	304	0.9638	24	ND	ND	NA	NA	NA	NA	NA	NA	NA	NA	NA	NA	5	1
scaffold1.0:2475915-2476150	Cluster_1294	.	.	+	0.8289	152	134	0.9386	24	ND	ND	NA	NA	NA	NA	NA	NA	NA	NA	NA	NA	0	2
scaffold1.0:2476726-2476796	Cluster_1295	.	.	.	0.248	125	94	0.8119	24	ND	ND	NA	NA	NA	NA	NA	NA	NA	NA	NA	NA	2	1
scaffold1.0:2477748-2477771	Cluster_1296	.	.	-	0.1429	56	37	0.6951	24	ND	ND	NA	NA	NA	NA	NA	NA	NA	NA	NA	NA	1	0
scaffold1.0:2478896-2478912	Cluster_1297	.	.	.	0.32	25	25	1	24	ND	ND	NA	NA	NA	NA	NA	NA	NA	NA	NA	NA	0	0
scaffold1.0:2479751-2479784	Cluster_1298	.	.	.	0.6883	154	154	1	24	ND	ND	NA	NA	NA	NA	NA	NA	NA	NA	NA	NA	1	1
scaffold1.0:2484323-2484387	Cluster_1299	.	.	-	0.0127	1020	1012	0.9959	24	ND	ND	NA	NA	NA	NA	NA	NA	NA	NA	NA	NA	1	2
scaffold1.0:2489384-2489440	Cluster_1300	.	.	.	0.2044	724	724	1	24	ND	ND	NA	NA	NA	NA	NA	NA	NA	NA	NA	NA	2	7
scaffold1.0:2494421-2494444	Cluster_1301	.	.	+	0.9091	44	43	0.9848	24	ND	ND	NA	NA	NA	NA	NA	NA	NA	NA	NA	NA	1	0
scaffold1.0:2495290-2495412	Cluster_1302	.	.	.	0.2383	256	247	0.9789	24	ND	ND	NA	NA	NA	NA	NA	NA	NA	NA	NA	NA	2	0
scaffold1.0:2495833-2495968	Cluster_1303	.	.	.	0.7901	162	139	0.9029	24	ND	ND	NA	NA	NA	NA	NA	NA	NA	NA	NA	NA	3	1
scaffold1.0:2496209-2496428	Cluster_1304	.	.	.	0.7349	166	127	0.8436	24	ND	ND	NA	NA	NA	NA	NA	NA	NA	NA	NA	NA	0	2
scaffold1.0:2497096-2497119	Cluster_1305	.	.	+	0.973	37	0	0.4865	24	ND	ND	NA	NA	NA	NA	NA	NA	NA	NA	NA	NA	2	1
scaffold1.0:2497979-2498003	Cluster_1306	.	.	-	0.0167	60	60	1	24	ND	ND	NA	NA	NA	NA	NA	NA	NA	NA	NA	NA	0	0
scaffold1.0:2498929-2499135	Cluster_1307	.	.	.	0.6667	162	59	0.4907	24	ND	ND	NA	NA	NA	NA	NA	NA	NA	NA	NA	NA	0	3
scaffold1.0:2499471-2500043	Cluster_1308	.	.	.	0.4905	210	88	0.598	24	ND	ND	NA	NA	NA	NA	NA	NA	NA	NA	NA	NA	1	2
scaffold1.0:2500805-2500808	Cluster_1309	.	.	.	0.6522	23	23	1	24	ND	ND	NA	NA	NA	NA	NA	NA	NA	NA	NA	NA	0	0
scaffold1.0:2501645-2501800	Cluster_1310	.	.	.	0.7037	162	157	0.982	24	ND	ND	NA	NA	NA	NA	NA	NA	NA	NA	NA	NA	2	1
scaffold1.0:2503109-2503129	Cluster_1311	.	.	+	1	32	30	0.9609	23	ND	ND	NA	NA	NA	NA	NA	NA	NA	NA	NA	NA	2	0
scaffold1.0:2503652-2503804	Cluster_1312	.	.	.	0.6339	254	246	0.9826	24	ND	ND	NA	NA	NA	NA	NA	NA	NA	NA	NA	NA	1	3
scaffold1.0:2508800-2509251	Cluster_1313	.	.	-	0.1815	854	853	0.9994	24	ND	ND	NA	NA	NA	NA	NA	NA	NA	NA	NA	NA	1	1
scaffold1.0:2509599-2509699	Cluster_1314	.	HP	+	0.9394	132	54	0.6504	24	ND	ND	23	0.7797	29.5	42	-0.6746	0.9391	1	1	0	0	0	0
scaffold1.0:2512244-2512266	Cluster_1315	.	.	-	0.027	37	37	1	24	ND	ND	NA	NA	NA	NA	NA	NA	NA	NA	NA	NA	0	0
scaffold1.0:2512705-2512812	Cluster_1316	.	.	.	0.4351	154	153	0.9957	24	ND	ND	NA	NA	NA	NA	NA	NA	NA	NA	NA	NA	0	0
scaffold1.0:2515109-2515186	Cluster_1317	.	.	.	0.4907	214	213	0.9977	24	ND	ND	NA	NA	NA	NA	NA	NA	NA	NA	NA	NA	0	1
scaffold1.0:2516139-2516181	Cluster_1318	.	.	+	0.9509	387	387	1	24	ND	ND	NA	NA	NA	NA	NA	NA	NA	NA	NA	NA	0	0
scaffold1.0:2516694-2516717	Cluster_1319	.	.	.	0.2162	37	37	1	24	ND	ND	NA	NA	NA	NA	NA	NA	NA	NA	NA	NA	0	0
scaffold1.0:2517367-2517534	Cluster_1320	.	.	-	0.1857	70	55	0.8929	24	ND	ND	NA	NA	NA	NA	NA	NA	NA	NA	NA	NA	0	0
scaffold1.0:2522476-2522572	Cluster_1321	.	.	.	0.4823	226	188	0.8872	24	ND	ND	NA	NA	NA	NA	NA	NA	NA	NA	NA	NA	0	1
scaffold1.0:2530299-2530321	Cluster_1322	.	.	.	0.7097	31	31	1	24	ND	ND	NA	NA	NA	NA	NA	NA	NA	NA	NA	NA	0	0
scaffold1.0:2532240-2532363	Cluster_1323	.	.	+	0.8509	436	388	0.9201	24	ND	ND	NA	NA	NA	NA	NA	NA	NA	NA	NA	NA	5	0
scaffold1.0:2533251-2533409	Cluster_1324	.	HP	+	0.8767	219	219	1	24	ND	ND	60	0.7843	76.5	6	-0.6039	0.7304	1	1	0	0	0	1
scaffold1.0:2534223-2534401	Cluster_1325	.	.	.	0.6163	675	226	0.5003	24	ND	ND	NA	NA	NA	NA	NA	NA	NA	NA	NA	NA	1	4
scaffold1.0:2535043-2535260	Cluster_1326	.	.	.	0.6116	121	112	0.9392	24	ND	ND	NA	NA	NA	NA	NA	NA	NA	NA	NA	NA	1	0
scaffold1.0:2535530-2536407	Cluster_1327	.	.	.	0.7031	1243	936	0.8436	24	ND	ND	NA	NA	NA	NA	NA	NA	NA	NA	NA	NA	0	1
scaffold1.0:2537118-2537229	Cluster_1328	.	.	.	0.3511	450	355	0.8454	24	ND	ND	NA	NA	NA	NA	NA	NA	NA	NA	NA	NA	2	5
scaffold1.0:2543025-2543074	Cluster_1329	.	.	+	0.9029	206	206	1	24	ND	ND	NA	NA	NA	NA	NA	NA	NA	NA	NA	NA	1	2
scaffold1.0:2544806-2544829	Cluster_1330	.	.	-	0.087	46	46	1	24	ND	ND	NA	NA	NA	NA	NA	NA	NA	NA	NA	NA	1	0
scaffold1.0:2545384-2545474	Cluster_1331	.	.	.	0.4783	69	68	0.9903	24	ND	ND	NA	NA	NA	NA	NA	NA	NA	NA	NA	NA	0	1
scaffold1.0:2545895-2545917	Cluster_1332	.	.	-	0	35	35	1	24	ND	ND	NA	NA	NA	NA	NA	NA	NA	NA	NA	NA	0	1
scaffold1.0:2546342-2546412	Cluster_1333	.	.	-	0.0979	235	203	0.9212	24	ND	ND	NA	NA	NA	NA	NA	NA	NA	NA	NA	NA	1	0
scaffold1.0:2546957-2547236	Cluster_1334	.	.	.	0.6811	555	555	1	24	ND	ND	NA	NA	NA	NA	NA	NA	NA	NA	NA	NA	1	2
scaffold1.0:2547969-2548185	Cluster_1335	.	.	.	0.7126	87	35	0.4759	24	ND	ND	NA	NA	NA	NA	NA	NA	NA	NA	NA	NA	0	3
scaffold1.0:2549530-2549914	Cluster_1336	.	.	.	0.322	413	384	0.9629	24	ND	ND	NA	NA	NA	NA	NA	NA	NA	NA	NA	NA	4	2
scaffold1.0:2551223-2551405	Cluster_1337	.	.	+	0.8136	59	37	0.7782	24	ND	ND	NA	NA	NA	NA	NA	NA	NA	NA	NA	NA	0	1
scaffold1.0:2551813-2552008	Cluster_1338	.	.	-	0.1933	300	262	0.9251	24	ND	ND	NA	NA	NA	NA	NA	NA	NA	NA	NA	NA	3	1
scaffold1.0:2557160-2557285	Cluster_1339	.	HP	+	0.9275	69	68	0.9928	24	ND	ND	22	0.88	25	76	-0.764	0.726	1	0	0	0	0	0
scaffold1.0:2560049-2560261	Cluster_1340	.	HP	-	0	23	1	0.3401	24	ND	ND	70	0.6763	103.5	6	-0.5662	1	1	1	0	0	1	0
scaffold1.0:2565076-2565163	Cluster_1341	.	.	-	0.166	488	262	0.7187	24	ND	ND	NA	NA	NA	NA	NA	NA	NA	NA	NA	NA	0	4
scaffold1.0:2565724-2565790	Cluster_1342	.	.	.	0.6121	281	281	1	24	ND	ND	NA	NA	NA	NA	NA	NA	NA	NA	NA	NA	1	2
scaffold1.0:2565960-2566132	Cluster_1343	.	HP	+	0.8301	312	307	0.9915	24	ND	ND	59	0.7108	83	7	-0.8145	0.8633	1	0	0	0	5	0
scaffold1.0:2567352-2567536	Cluster_1344	.	.	.	0.7547	848	710	0.9081	24	ND	ND	NA	NA	NA	NA	NA	NA	NA	NA	NA	NA	3	6
scaffold1.0:2567807-2568182	Cluster_1345	.	.	.	0.607	229	181	0.8549	24	ND	ND	NA	NA	NA	NA	NA	NA	NA	NA	NA	NA	0	0
scaffold1.0:2571074-2571372	Cluster_1346	.	.	.	0.3741	556	541	0.9826	24	ND	ND	NA	NA	NA	NA	NA	NA	NA	NA	NA	NA	1	0
scaffold1.0:2573015-2573034	Cluster_1347	.	.	-	0	25	25	1	24	ND	ND	NA	NA	NA	NA	NA	NA	NA	NA	NA	NA	0	0
scaffold1.0:2574112-2574192	Cluster_1348	.	.	.	0.35	80	67	0.8998	24	ND	ND	NA	NA	NA	NA	NA	NA	NA	NA	NA	NA	0	1
scaffold1.0:2575220-2575248	Cluster_1349	.	.	-	0.0319	94	91	0.984	24	ND	ND	NA	NA	NA	NA	NA	NA	NA	NA	NA	NA	0	0
scaffold1.0:2575715-2575843	Cluster_1350	.	.	.	0.627	319	287	0.9447	24	ND	ND	NA	NA	NA	NA	NA	NA	NA	NA	NA	NA	1	2
scaffold1.0:2577396-2577419	Cluster_1351	.	.	-	0	43	27	0.814	N	ND	ND	NA	NA	NA	NA	NA	NA	NA	NA	NA	NA	2	12
scaffold1.0:2577769-2577776	Cluster_1352	.	.	.	0.6957	23	23	1	N	ND	ND	NA	NA	NA	NA	NA	NA	NA	NA	NA	NA	2	4
scaffold1.0:2584664-2584722	Cluster_1353	.	.	.	0.5943	350	350	1	24	ND	ND	NA	NA	NA	NA	NA	NA	NA	NA	NA	NA	1	2
scaffold1.0:2585461-2585486	Cluster_1354	.	.	-	0.0882	68	66	0.9754	24	ND	ND	NA	NA	NA	NA	NA	NA	NA	NA	NA	NA	1	0
scaffold1.0:2585991-2586012	Cluster_1355	.	.	-	0.0345	29	29	1	23	ND	ND	NA	NA	NA	NA	NA	NA	NA	NA	NA	NA	1	0
scaffold1.0:2586578-2586696	Cluster_1356	.	.	+	0.8307	189	110	0.6207	24	ND	ND	NA	NA	NA	NA	NA	NA	NA	NA	NA	NA	0	1
scaffold1.0:2589126-2589577	Cluster_1357	.	HP	-	0.1834	169	82	0.514	24	ND	ND	148	0.868	170.5	111	-1.5384	0.7806	1	0	0	0	2	2
scaffold1.0:2589902-2589941	Cluster_1358	.	.	+	0.9901	101	101	1	24	ND	ND	NA	NA	NA	NA	NA	NA	NA	NA	NA	NA	2	0
scaffold1.0:2590253-2590299	Cluster_1359	.	.	.	0.2389	180	132	0.8431	24	ND	ND	NA	NA	NA	NA	NA	NA	NA	NA	NA	NA	0	0
scaffold1.0:2592185-2592301	Cluster_1360	.	.	.	0.4929	140	77	0.6707	24	ND	ND	NA	NA	NA	NA	NA	NA	NA	NA	NA	NA	1	4
scaffold1.0:2592627-2592653	Cluster_1361	.	.	-	0	70	70	1	24	ND	ND	NA	NA	NA	NA	NA	NA	NA	NA	NA	NA	0	0
scaffold1.0:2594893-2594984	Cluster_1362	.	.	.	0.7003	337	336	0.998	24	ND	ND	NA	NA	NA	NA	NA	NA	NA	NA	NA	NA	0	1
scaffold1.0:2595790-2595819	Cluster_1363	.	.	-	0.1197	117	106	0.9487	24	ND	ND	NA	NA	NA	NA	NA	NA	NA	NA	NA	NA	0	1
scaffold1.0:2596195-2596211	Cluster_1364	.	.	.	0.2308	26	15	0.7064	24	ND	ND	NA	NA	NA	NA	NA	NA	NA	NA	NA	NA	0	1
scaffold1.0:2597606-2597643	Cluster_1365	.	HP	+	0.974	77	77	1	24	ND	ND	15	0.8571	17.5	3	-0.7086	0.7217	1	1	0	0	0	0
scaffold1.0:2597888-2597905	Cluster_1366	.	.	.	0.4231	26	26	1	24	ND	ND	NA	NA	NA	NA	NA	NA	NA	NA	NA	NA	0	0
scaffold1.0:2598839-2598886	Cluster_1367	.	.	.	0.3393	56	0	0.0101	24	ND	ND	NA	NA	NA	NA	NA	NA	NA	NA	NA	NA	0	0
scaffold1.0:2600379-2600415	Cluster_1368	.	.	.	0.381	63	24	0.6772	24	ND	ND	NA	NA	NA	NA	NA	NA	NA	NA	NA	NA	0	0
scaffold1.0:2601465-2601854	Cluster_1369	.	.	.	0.2508	299	115	0.6923	24	ND	ND	NA	NA	NA	NA	NA	NA	NA	NA	NA	NA	1	5
scaffold1.0:2602829-2604013	Cluster_1370	.	HP	-	0.074	16699	439	0.4892	24	ND	ND	527	0.9436	558.5	68	-1.6476	0.926	0	0	0	0	44	463
scaffold1.0:2606800-2607077	Cluster_1371	.	HP	+	0.8763	97	0	0.2409	24	ND	ND	42	0.6942	60.5	157	-0.7702	0.6937	1	0	0	0	0	0
scaffold1.0:2617315-2617346	Cluster_1372	.	.	.	0.2936	109	11	0.494	24	ND	ND	NA	NA	NA	NA	NA	NA	NA	NA	NA	NA	1	1
scaffold1.0:2622018-2622654	Cluster_1373	.	.	.	0.4462	1199	357	0.6041	24	ND	ND	NA	NA	NA	NA	NA	NA	NA	NA	NA	NA	6	7
scaffold1.0:2623027-2623196	Cluster_1374	.	.	.	0.4503	151	26	0.5098	24	ND	ND	NA	NA	NA	NA	NA	NA	NA	NA	NA	NA	0	1
scaffold1.0:2623857-2623864	Cluster_1375	.	.	.	0.7391	23	0	0.5	24	ND	ND	NA	NA	NA	NA	NA	NA	NA	NA	NA	NA	0	0
scaffold1.0:2625322-2625463	Cluster_1376	.	.	-	0.1515	99	3	0.2328	24	ND	ND	NA	NA	NA	NA	NA	NA	NA	NA	NA	NA	0	0
scaffold1.0:2628710-2628987	Cluster_1377	.	.	+	0.8205	273	2	0.3802	24	ND	ND	NA	NA	NA	NA	NA	NA	NA	NA	NA	NA	1	4
scaffold1.0:2629708-2629729	Cluster_1378	.	.	-	0.0303	33	0	0.1488	24	ND	ND	NA	NA	NA	NA	NA	NA	NA	NA	NA	NA	0	1
scaffold1.0:2630010-2630032	Cluster_1379	.	.	.	0.7778	36	0	0.1134	24	ND	ND	NA	NA	NA	NA	NA	NA	NA	NA	NA	NA	0	0
scaffold1.0:2633058-2633388	Cluster_1380	.	.	+	0.9045	314	2	0.0547	24	ND	ND	NA	NA	NA	NA	NA	NA	NA	NA	NA	NA	0	2
scaffold1.0:2633808-2633816	Cluster_1381	.	.	+	0.875	24	0	0.0088	24	ND	ND	NA	NA	NA	NA	NA	NA	NA	NA	NA	NA	0	1
scaffold1.0:2634019-2634138	Cluster_1382	.	.	+	0.9365	63	0	0.0284	22	ND	ND	NA	NA	NA	NA	NA	NA	NA	NA	NA	NA	0	1
scaffold1.0:2636381-2636389	Cluster_1383	.	.	+	1	28	0	0.0205	22	ND	ND	NA	NA	NA	NA	NA	NA	NA	NA	NA	NA	0	1
scaffold1.0:2637944-2638042	Cluster_1384	.	.	+	0.8281	128	0	0.0063	24	ND	ND	NA	NA	NA	NA	NA	NA	NA	NA	NA	NA	2	3
scaffold1.0:2644512-2644533	Cluster_1385	.	.	-	0.0909	33	28	0.9242	23	ND	ND	NA	NA	NA	NA	NA	NA	NA	NA	NA	NA	0	0
scaffold1.0:2645421-2645738	Cluster_1386	.	.	.	0.4969	161	11	0.3431	24	ND	ND	NA	NA	NA	NA	NA	NA	NA	NA	NA	NA	0	1
scaffold1.0:2648967-2649063	Cluster_1387	.	.	-	0.1064	94	0	0.4798	24	ND	ND	NA	NA	NA	NA	NA	NA	NA	NA	NA	NA	1	1
scaffold1.0:2650016-2650038	Cluster_1388	.	.	+	1	34	0	0.163	24	ND	ND	NA	NA	NA	NA	NA	NA	NA	NA	NA	NA	0	2
scaffold1.0:2651417-2651569	Cluster_1389	.	.	+	0.9816	163	0	0.3848	24	ND	ND	NA	NA	NA	NA	NA	NA	NA	NA	NA	NA	0	1
scaffold1.0:2652969-2653237	Cluster_1390	.	.	+	0.9231	234	0	0.4238	24	ND	ND	NA	NA	NA	NA	NA	NA	NA	NA	NA	NA	0	0
scaffold1.0:2653726-2653742	Cluster_1391	.	.	.	0.6429	28	0	0.5	24	ND	ND	NA	NA	NA	NA	NA	NA	NA	NA	NA	NA	1	0
scaffold1.0:2654077-2654192	Cluster_1392	.	HP	+	0.863	73	0	0.5	24	ND	ND	39	0.6964	56	4	-0.6143	1	1	1	1	0	0	1
scaffold1.0:2654381-2654420	Cluster_1393	.	.	.	0.7143	91	0	0.4973	24	ND	ND	NA	NA	NA	NA	NA	NA	NA	NA	NA	NA	0	0
scaffold1.0:2655067-2655120	Cluster_1394	.	HP	+	0.9012	81	0	0.5	24	ND	ND	16	0.6809	23.5	7	-0.5447	0.8332	1	1	0	0	0	1
scaffold1.0:2655946-2655964	Cluster_1395	.	.	.	0.4688	32	0	0.4792	24	ND	ND	NA	NA	NA	NA	NA	NA	NA	NA	NA	NA	0	0
scaffold1.0:2656591-2656614	Cluster_1396	.	.	.	0.2564	39	0	0.5	24	ND	ND	NA	NA	NA	NA	NA	NA	NA	NA	NA	NA	0	0
scaffold1.0:2658467-2658624	Cluster_1397	.	.	.	0.6422	109	0	0.4061	24	ND	ND	NA	NA	NA	NA	NA	NA	NA	NA	NA	NA	0	2
scaffold1.0:2662456-2662485	Cluster_1398	.	.	.	0.3269	104	0	0.5	24	ND	ND	NA	NA	NA	NA	NA	NA	NA	NA	NA	NA	0	0
scaffold1.0:2662913-2662934	Cluster_1399	.	.	-	0	35	0	0.0352	24	ND	ND	NA	NA	NA	NA	NA	NA	NA	NA	NA	NA	0	0
scaffold1.0:2665250-2665357	Cluster_1400	.	.	.	0.5865	104	0	0.4475	24	ND	ND	NA	NA	NA	NA	NA	NA	NA	NA	NA	NA	1	0
scaffold1.0:2666734-2666775	Cluster_1401	.	.	+	0.954	87	0	0.2255	24	ND	ND	NA	NA	NA	NA	NA	NA	NA	NA	NA	NA	0	0
scaffold1.0:2667158-2667222	Cluster_1402	.	HP	-	0.0568	405	0	0.5	24	ND	ND	22	0.7586	29	7	-0.5586	0.7346	1	0	0	0	0	2
scaffold1.0:2672980-2673245	Cluster_1403	.	.	.	0.229	572	564	0.9905	24	ND	ND	NA	NA	NA	NA	NA	NA	NA	NA	NA	NA	2	1
scaffold1.0:2676340-2676419	Cluster_1404	.	HP	-	0.0874	103	24	0.6052	24	ND	ND	28	0.875	32	16	-0.6969	0.9678	1	1	1	0	2	1
scaffold1.0:2676705-2676774	Cluster_1405	.	.	.	0.4238	151	83	0.6992	24	ND	ND	NA	NA	NA	NA	NA	NA	NA	NA	NA	NA	2	1
scaffold1.0:2677435-2677616	Cluster_1406	.	.	.	0.2703	148	148	1	24	ND	ND	NA	NA	NA	NA	NA	NA	NA	NA	NA	NA	1	1
scaffold1.0:2678018-2678118	Cluster_1407	.	.	-	0.1867	391	389	0.9974	24	ND	ND	NA	NA	NA	NA	NA	NA	NA	NA	NA	NA	1	0
scaffold1.0:2678407-2678499	Cluster_1408	.	.	.	0.6744	1213	1212	0.9996	24	ND	ND	NA	NA	NA	NA	NA	NA	NA	NA	NA	NA	20	3
scaffold1.0:2684688-2684827	Cluster_1409	.	.	+	0.9548	1482	1015	0.7693	24	ND	ND	NA	NA	NA	NA	NA	NA	NA	NA	NA	NA	1	9
scaffold1.0:2687833-2688447	Cluster_1410	.	.	.	0.6379	975	911	0.9528	24	ND	ND	NA	NA	NA	NA	NA	NA	NA	NA	NA	NA	7	5
scaffold1.0:2695986-2696013	Cluster_1411	.	.	+	1	74	74	1	N	ND	ND	NA	NA	NA	NA	NA	NA	NA	NA	NA	NA	2	26
scaffold1.0:2696250-2696891	Cluster_1412	.	.	+	0.9991	6750	6744	0.9995	N	ND	ND	NA	NA	NA	NA	NA	NA	NA	NA	NA	NA	984	1573
scaffold1.0:2697713-2697884	Cluster_1413	.	HP	+	0.877	122	48	0.6568	24	ND	ND	38	0.76	50	72	-0.724	0.912	1	0	0	0	0	0
scaffold1.0:2698329-2698344	Cluster_1414	.	.	+	0.8696	23	3	0.4783	23	ND	ND	NA	NA	NA	NA	NA	NA	NA	NA	NA	NA	0	0
scaffold1.0:2699129-2699215	Cluster_1415	.	HP	+	0.8708	658	647	0.9914	24	ND	ND	31	0.8052	38.5	10	-0.6234	0.8671	1	1	0	0	3	20
scaffold1.0:2700337-2700349	Cluster_1416	.	.	+	0.9429	35	0	0.3303	24	ND	ND	NA	NA	NA	NA	NA	NA	NA	NA	NA	NA	0	0
scaffold1.0:2700566-2701105	Cluster_1417	.	.	.	0.2815	856	773	0.9343	24	ND	ND	NA	NA	NA	NA	NA	NA	NA	NA	NA	NA	4	6
scaffold1.0:2701442-2701463	Cluster_1418	.	.	-	0.0741	27	27	1	23	ND	ND	NA	NA	NA	NA	NA	NA	NA	NA	NA	NA	0	0
scaffold1.0:2701857-2701869	Cluster_1419	.	.	.	0.6957	23	5	0.4773	24	ND	ND	NA	NA	NA	NA	NA	NA	NA	NA	NA	NA	0	0
scaffold1.0:2702507-2702665	Cluster_1420	.	HP	+	0.8	40	34	0.9125	24	ND	ND	17	0.7727	22	115	-0.7409	0.7738	1	0	0	0	1	0
scaffold1.0:2702785-2703090	Cluster_1421	.	.	+	0.9089	1098	89	0.3291	24	ND	ND	NA	NA	NA	NA	NA	NA	NA	NA	NA	NA	7	7
scaffold1.0:2705020-2705079	Cluster_1422	.	.	.	0.3452	84	83	0.994	24	ND	ND	NA	NA	NA	NA	NA	NA	NA	NA	NA	NA	0	1
scaffold1.0:2706909-2706924	Cluster_1423	.	.	+	0.9583	24	24	1	24	ND	ND	NA	NA	NA	NA	NA	NA	NA	NA	NA	NA	0	0
scaffold1.0:2711188-2711212	Cluster_1424	.	.	-	0.0556	54	54	1	24	ND	ND	NA	NA	NA	NA	NA	NA	NA	NA	NA	NA	0	1
scaffold1.0:2711731-2711854	Cluster_1425	.	.	.	0.4762	126	119	0.9679	24	ND	ND	NA	NA	NA	NA	NA	NA	NA	NA	NA	NA	0	1
scaffold1.0:2712946-2713134	Cluster_1426	.	.	-	0.0455	132	70	0.627	24	ND	ND	NA	NA	NA	NA	NA	NA	NA	NA	NA	NA	1	0
scaffold1.0:2713458-2713579	Cluster_1427	.	.	.	0.2018	114	95	0.8713	24	ND	ND	NA	NA	NA	NA	NA	NA	NA	NA	NA	NA	4	2
scaffold1.0:2714296-2714572	Cluster_1428	.	.	.	0.4127	487	289	0.6472	24	ND	ND	NA	NA	NA	NA	NA	NA	NA	NA	NA	NA	3	1
scaffold1.0:2714863-2715102	Cluster_1429	.	.	.	0.4932	148	17	0.2227	24	ND	ND	NA	NA	NA	NA	NA	NA	NA	NA	NA	NA	0	0
scaffold1.0:2715502-2715524	Cluster_1430	.	.	+	0.9149	47	12	0.4642	23	ND	ND	NA	NA	NA	NA	NA	NA	NA	NA	NA	NA	2	0
scaffold1.0:2716337-2716388	Cluster_1431	.	.	.	0.6571	70	70	1	24	ND	ND	NA	NA	NA	NA	NA	NA	NA	NA	NA	NA	0	1
scaffold1.0:2718032-2718055	Cluster_1432	.	.	-	0.1136	44	44	1	24	ND	ND	NA	NA	NA	NA	NA	NA	NA	NA	NA	NA	0	1
scaffold1.0:2719166-2719273	Cluster_1433	.	.	.	0.3273	55	21	0.469	24	ND	ND	NA	NA	NA	NA	NA	NA	NA	NA	NA	NA	0	0
scaffold1.0:2719527-2719614	Cluster_1434	.	.	+	0.9176	182	24	0.2064	24	ND	ND	NA	NA	NA	NA	NA	NA	NA	NA	NA	NA	3	3
scaffold1.0:2719941-2720895	Cluster_1435	.	.	-	0.171	848	58	0.4093	24	ND	ND	NA	NA	NA	NA	NA	NA	NA	NA	NA	NA	9	5
scaffold1.0:2721768-2721820	Cluster_1436	.	.	.	0.2211	95	95	1	23	ND	ND	NA	NA	NA	NA	NA	NA	NA	NA	NA	NA	0	1
scaffold1.0:2726489-2726674	Cluster_1437	.	.	+	0.9772	527	505	0.9699	24	ND	ND	NA	NA	NA	NA	NA	NA	NA	NA	NA	NA	3	5
scaffold1.0:2726994-2727046	Cluster_1438	.	HP	+	0.9043	94	36	0.6772	24	ND	ND	18	0.75	24	5	-0.6125	0.9212	1	0	0	0	0	0
scaffold1.0:2727824-2727859	Cluster_1439	.	.	.	0.7736	53	0	0.0489	24	ND	ND	NA	NA	NA	NA	NA	NA	NA	NA	NA	NA	0	0
scaffold1.0:2729867-2729889	Cluster_1440	.	.	.	0.2333	30	30	1	24	ND	ND	NA	NA	NA	NA	NA	NA	NA	NA	NA	NA	0	0
scaffold1.0:2730152-2730340	Cluster_1441	.	HP	-	0.024	500	483	0.9765	24	ND	ND	15	0.8333	18	153	-0.5722	0.7104	1	0	0	0	0	1
scaffold1.0:2730661-2730760	Cluster_1442	.	.	.	0.2083	96	37	0.586	24	ND	ND	NA	NA	NA	NA	NA	NA	NA	NA	NA	NA	0	1
scaffold1.0:2733179-2733202	Cluster_1443	.	.	-	0	77	18	0.4879	24	ND	ND	NA	NA	NA	NA	NA	NA	NA	NA	NA	NA	0	0
scaffold1.0:2736624-2736675	Cluster_1444	.	.	+	0.8942	104	77	0.8462	24	ND	ND	NA	NA	NA	NA	NA	NA	NA	NA	NA	NA	0	2
scaffold1.0:2736961-2737053	Cluster_1445	.	.	.	0.3065	186	178	0.9785	24	ND	ND	NA	NA	NA	NA	NA	NA	NA	NA	NA	NA	0	1
scaffold1.0:2737558-2737821	Cluster_1446	.	.	.	0.6309	298	191	0.7385	24	ND	ND	NA	NA	NA	NA	NA	NA	NA	NA	NA	NA	1	2
scaffold1.0:2739894-2740241	Cluster_1447	.	.	.	0.4143	642	570	0.9253	24	ND	ND	NA	NA	NA	NA	NA	NA	NA	NA	NA	NA	4	2
scaffold1.0:2740795-2740826	Cluster_1448	.	.	.	0.2787	61	61	1	24	ND	ND	NA	NA	NA	NA	NA	NA	NA	NA	NA	NA	0	0
scaffold1.0:2743303-2743357	Cluster_1449	.	.	.	0.5719	313	297	0.9643	24	ND	ND	NA	NA	NA	NA	NA	NA	NA	NA	NA	NA	2	0
scaffold1.0:2743915-2744107	Cluster_1450	.	.	.	0.555	919	800	0.9031	24	ND	ND	NA	NA	NA	NA	NA	NA	NA	NA	NA	NA	5	1
scaffold1.0:2746083-2746177	Cluster_1451	.	.	.	0.3333	60	45	0.7906	24	ND	ND	NA	NA	NA	NA	NA	NA	NA	NA	NA	NA	0	0
scaffold1.0:2746641-2746738	Cluster_1452	.	.	-	0.0207	193	8	0.3778	24	ND	ND	NA	NA	NA	NA	NA	NA	NA	NA	NA	NA	0	2
scaffold1.0:2749779-2749822	Cluster_1453	.	.	.	0.3115	122	117	0.9742	24	ND	ND	NA	NA	NA	NA	NA	NA	NA	NA	NA	NA	0	0
scaffold1.0:2750391-2750551	Cluster_1454	.	.	.	0.6667	411	267	0.7345	24	ND	ND	NA	NA	NA	NA	NA	NA	NA	NA	NA	NA	1	5
scaffold1.0:2750977-2751000	Cluster_1455	.	.	+	0.9189	37	37	1	24	ND	ND	NA	NA	NA	NA	NA	NA	NA	NA	NA	NA	0	0
scaffold1.0:2752409-2752992	Cluster_1456	.	.	.	0.3229	833	706	0.8803	24	ND	ND	NA	NA	NA	NA	NA	NA	NA	NA	NA	NA	3	5
scaffold1.0:2756542-2756811	Cluster_1457	.	.	+	0.9832	2912	2850	0.9893	24	ND	ND	NA	NA	NA	NA	NA	NA	NA	NA	NA	NA	16	11
scaffold1.0:2758574-2758782	Cluster_1458	.	HP	+	0.8058	1030	798	0.8784	24	ND	ND	72	0.7024	102.5	4	-0.6556	0.7437	1	1	0	0	0	4
scaffold1.0:2759043-2759191	Cluster_1459	.	HP	-	0.1731	699	699	1	24	ND	ND	52	0.7222	72	5	-0.5083	0.7882	1	1	0	0	6	3
scaffold1.0:2766247-2766713	Cluster_1460	.	.	-	0.0465	409	363	0.9146	24	ND	ND	NA	NA	NA	NA	NA	NA	NA	NA	NA	NA	27	25
scaffold1.0:2767234-2767474	Cluster_1461	.	.	-	0.0093	216	161	0.8727	N	ND	ND	NA	NA	NA	NA	NA	NA	NA	NA	NA	NA	15	86
scaffold1.0:2768685-2768720	Cluster_1462	.	.	.	0.7188	96	74	0.7754	24	ND	ND	NA	NA	NA	NA	NA	NA	NA	NA	NA	NA	1	0
scaffold1.0:2769509-2769821	Cluster_1463	.	.	.	0.6187	375	333	0.9279	24	ND	ND	NA	NA	NA	NA	NA	NA	NA	NA	NA	NA	1	1
scaffold1.0:2776388-2776552	Cluster_1464	.	.	.	0.5097	259	106	0.508	24	ND	ND	NA	NA	NA	NA	NA	NA	NA	NA	NA	NA	2	0
scaffold1.0:2776876-2776899	Cluster_1465	.	.	-	0.0488	41	29	0.8423	24	ND	ND	NA	NA	NA	NA	NA	NA	NA	NA	NA	NA	0	0
scaffold1.0:2777283-2777312	Cluster_1466	.	.	+	0.8615	65	31	0.6626	24	ND	ND	NA	NA	NA	NA	NA	NA	NA	NA	NA	NA	1	0
scaffold1.0:2777520-2777529	Cluster_1467	.	.	-	0.0455	22	14	0.799	24	ND	ND	NA	NA	NA	NA	NA	NA	NA	NA	NA	NA	0	0
scaffold1.0:2778060-2778268	Cluster_1468	.	.	.	0.4118	102	18	0.2889	24	ND	ND	NA	NA	NA	NA	NA	NA	NA	NA	NA	NA	1	0
scaffold1.0:2778847-2778869	Cluster_1469	.	.	.	0.7949	39	4	0.3498	24	ND	ND	NA	NA	NA	NA	NA	NA	NA	NA	NA	NA	0	0
scaffold1.0:2779473-2779569	Cluster_1470	.	.	.	0.5769	286	229	0.8718	24	ND	ND	NA	NA	NA	NA	NA	NA	NA	NA	NA	NA	0	5
scaffold1.0:2780441-2780750	Cluster_1471	.	.	+	0.8227	344	135	0.5059	24	ND	ND	NA	NA	NA	NA	NA	NA	NA	NA	NA	NA	1	4
scaffold1.0:2781038-2781105	Cluster_1472	.	HP	-	0.1111	171	171	1	24	ND	ND	20	0.7407	27	14	-0.6333	0.8718	1	1	0	0	0	1
scaffold1.0:2781544-2781556	Cluster_1473	.	.	-	0	26	26	1	24	ND	ND	NA	NA	NA	NA	NA	NA	NA	NA	NA	NA	0	0
scaffold1.0:2782053-2782250	Cluster_1474	.	HP	-	0.0612	49	17	0.5425	23	ND	ND	47	0.7833	60	78	-0.645	0.944	1	0	0	0	0	0
scaffold1.0:2784643-2784818	Cluster_1475	.	.	.	0.661	236	228	0.9831	24	ND	ND	NA	NA	NA	NA	NA	NA	NA	NA	NA	NA	1	1
scaffold1.0:2785591-2785611	Cluster_1476	.	.	-	0.0769	26	7	0.5748	23	ND	ND	NA	NA	NA	NA	NA	NA	NA	NA	NA	NA	0	0
scaffold1.0:2785852-2785876	Cluster_1477	.	.	.	0.3171	41	41	1	24	ND	ND	NA	NA	NA	NA	NA	NA	NA	NA	NA	NA	0	0
scaffold1.0:2787425-2787514	Cluster_1478	.	.	.	0.2829	502	474	0.9612	24	ND	ND	NA	NA	NA	NA	NA	NA	NA	NA	NA	NA	0	1
scaffold1.0:2789403-2789423	Cluster_1479	.	.	.	0.75	32	8	0.3038	24	ND	ND	NA	NA	NA	NA	NA	NA	NA	NA	NA	NA	0	0
scaffold1.0:2789641-2789795	Cluster_1480	.	.	.	0.2877	146	18	0.4015	24	ND	ND	NA	NA	NA	NA	NA	NA	NA	NA	NA	NA	2	0
scaffold1.0:2791108-2791321	Cluster_1481	.	.	.	0.6569	137	32	0.3811	24	ND	ND	NA	NA	NA	NA	NA	NA	NA	NA	NA	NA	0	1
scaffold1.0:2798466-2798834	Cluster_1482	.	.	.	0.5459	773	243	0.4585	24	ND	ND	NA	NA	NA	NA	NA	NA	NA	NA	NA	NA	5	4
scaffold1.0:2799445-2799611	Cluster_1483	.	.	.	0.6987	156	152	0.984	24	ND	ND	NA	NA	NA	NA	NA	NA	NA	NA	NA	NA	1	0
scaffold1.0:2799880-2799902	Cluster_1484	.	.	-	0.0625	32	32	1	24	ND	ND	NA	NA	NA	NA	NA	NA	NA	NA	NA	NA	0	0
scaffold1.0:2802514-2802531	Cluster_1485	.	.	-	0.0968	31	30	0.9839	N	ND	ND	NA	NA	NA	NA	NA	NA	NA	NA	NA	NA	2	11
scaffold1.0:2803890-2804007	Cluster_1486	.	.	-	0.0223	224	224	1	24	ND	ND	NA	NA	NA	NA	NA	NA	NA	NA	NA	NA	0	0
scaffold1.0:2805190-2805289	Cluster_1487	.	.	.	0.6139	101	66	0.7031	24	ND	ND	NA	NA	NA	NA	NA	NA	NA	NA	NA	NA	0	0
scaffold1.0:2805864-2805913	Cluster_1488	.	HP	+	0.9767	43	42	0.9884	24	ND	ND	15	0.7692	19.5	11	-0.6821	0.7224	1	1	0	0	0	0
scaffold1.0:2807438-2807469	Cluster_1489	.	.	-	0.0847	59	10	0.3933	24	ND	ND	NA	NA	NA	NA	NA	NA	NA	NA	NA	NA	1	0
scaffold1.0:2807728-2807874	Cluster_1490	.	.	.	0.6608	227	48	0.392	24	ND	ND	NA	NA	NA	NA	NA	NA	NA	NA	NA	NA	0	0
scaffold1.0:2809176-2809203	Cluster_1491	.	.	.	0.2209	86	86	1	24	ND	ND	NA	NA	NA	NA	NA	NA	NA	NA	NA	NA	1	0
scaffold1.0:2809568-2809593	Cluster_1492	.	.	+	0.9615	52	52	1	24	ND	ND	NA	NA	NA	NA	NA	NA	NA	NA	NA	NA	0	1
scaffold1.0:2810058-2810162	Cluster_1493	.	HP	-	0.1026	78	46	0.6834	24	ND	ND	39	0.8387	46.5	12	-0.5355	0.7815	1	0	0	0	0	0
scaffold1.0:2812177-2812217	Cluster_1494	.	HP	+	0.8571	35	35	1	24	ND	ND	15	0.7895	19	3	-0.6579	0.7483	1	1	0	0	0	1
scaffold1.0:2819178-2819197	Cluster_1495	.	.	.	0.3103	29	29	1	24	ND	ND	NA	NA	NA	NA	NA	NA	NA	NA	NA	NA	1	0
scaffold1.0:2820203-2820218	Cluster_1496	.	.	+	1	21	21	1	22	ND	ND	NA	NA	NA	NA	NA	NA	NA	NA	NA	NA	0	2
scaffold1.0:2823637-2823679	Cluster_1497	.	.	-	0.0054	369	369	1	24	ND	ND	NA	NA	NA	NA	NA	NA	NA	NA	NA	NA	1	1
scaffold1.0:2824079-2824199	Cluster_1498	.	HP	-	0.0536	56	20	0.6786	24	ND	ND	38	0.6786	56	9	-0.6804	0.9807	1	0	0	0	1	0
scaffold1.0:2827151-2827475	Cluster_1499	.	.	-	0.0206	16274	16266	0.9997	24	ND	ND	NA	NA	NA	NA	NA	NA	NA	NA	NA	NA	13	75
scaffold1.0:2828632-2828655	Cluster_1500	.	.	-	0.1081	37	36	0.982	24	ND	ND	NA	NA	NA	NA	NA	NA	NA	NA	NA	NA	0	0
scaffold1.0:2829145-2829261	Cluster_1501	.	.	.	0.6676	1089	1089	1	24	ND	ND	NA	NA	NA	NA	NA	NA	NA	NA	NA	NA	2	5
scaffold1.0:2829929-2829955	Cluster_1502	.	.	-	0.0112	89	88	0.9916	24	ND	ND	NA	NA	NA	NA	NA	NA	NA	NA	NA	NA	0	0
scaffold1.0:2830457-2830461	Cluster_1503	.	.	+	0.9524	21	21	1	24	ND	ND	NA	NA	NA	NA	NA	NA	NA	NA	NA	NA	0	0
scaffold1.0:2830683-2830714	Cluster_1504	.	.	+	0.9853	68	68	1	24	ND	ND	NA	NA	NA	NA	NA	NA	NA	NA	NA	NA	1	0
scaffold1.0:2833064-2833276	Cluster_1505	.	.	.	0.416	351	329	0.9677	24	ND	ND	NA	NA	NA	NA	NA	NA	NA	NA	NA	NA	1	2
scaffold1.0:2833544-2833573	Cluster_1506	.	.	-	0.0254	118	117	0.9958	24	ND	ND	NA	NA	NA	NA	NA	NA	NA	NA	NA	NA	2	3
scaffold1.0:2835674-2835864	Cluster_1507	.	HP	-	0.0529	170	144	0.9216	24	ND	ND	74	0.8	92.5	6	-0.6595	0.9474	1	1	1	0	3	0
scaffold1.0:2836604-2836988	Cluster_1508	.	.	.	0.4784	510	498	0.9835	24	ND	ND	NA	NA	NA	NA	NA	NA	NA	NA	NA	NA	1	6
scaffold1.0:2837972-2838270	Cluster_1509	.	.	.	0.3971	554	458	0.8909	24	ND	ND	NA	NA	NA	NA	NA	NA	NA	NA	NA	NA	2	0
scaffold1.0:2839179-2839202	Cluster_1510	.	.	.	0.225	40	40	1	24	ND	ND	NA	NA	NA	NA	NA	NA	NA	NA	NA	NA	0	0
scaffold1.0:2839628-2839971	Cluster_1511	.	.	.	0.27	337	325	0.9817	24	ND	ND	NA	NA	NA	NA	NA	NA	NA	NA	NA	NA	0	5
scaffold1.0:2840907-2841107	Cluster_1512	.	.	+	0.855	269	241	0.9276	24	ND	ND	NA	NA	NA	NA	NA	NA	NA	NA	NA	NA	1	0
scaffold1.0:2844155-2844222	Cluster_1513	.	.	.	0.3182	176	137	0.8759	24	ND	ND	NA	NA	NA	NA	NA	NA	NA	NA	NA	NA	1	0
scaffold1.0:2855660-2856153	Cluster_1514	.	.	.	0.3953	802	791	0.9905	24	ND	ND	NA	NA	NA	NA	NA	NA	NA	NA	NA	NA	0	4
scaffold1.0:2856535-2856594	Cluster_1515	.	.	.	0.4295	880	880	1	24	ND	ND	NA	NA	NA	NA	NA	NA	NA	NA	NA	NA	3	3
scaffold1.0:2860726-2860792	Cluster_1516	.	.	.	0.2339	171	121	0.8075	24	ND	ND	NA	NA	NA	NA	NA	NA	NA	NA	NA	NA	4	0
scaffold1.0:2861668-2861691	Cluster_1517	.	.	-	0.0256	39	1	0.1783	24	ND	ND	NA	NA	NA	NA	NA	NA	NA	NA	NA	NA	1	0
scaffold1.0:2862213-2862237	Cluster_1518	.	.	+	0.8082	73	73	1	24	ND	ND	NA	NA	NA	NA	NA	NA	NA	NA	NA	NA	0	1
scaffold1.0:2862856-2862929	Cluster_1519	.	HP	+	1	455	455	1	24	ND	ND	24	0.7273	33	8	-0.5121	1	1	1	0	0	0	0
scaffold1.0:2863898-2863948	Cluster_1520	.	.	+	0.8647	761	614	0.8322	24	ND	ND	NA	NA	NA	NA	NA	NA	NA	NA	NA	NA	1	4
scaffold1.0:2866019-2866267	Cluster_1521	.	.	.	0.7724	971	873	0.9376	24	ND	ND	NA	NA	NA	NA	NA	NA	NA	NA	NA	NA	4	3
scaffold1.0:2866817-2866851	Cluster_1522	.	.	.	0.5244	82	79	0.9787	24	ND	ND	NA	NA	NA	NA	NA	NA	NA	NA	NA	NA	0	1
scaffold1.0:2867547-2867572	Cluster_1523	.	.	-	0.0577	52	52	1	24	ND	ND	NA	NA	NA	NA	NA	NA	NA	NA	NA	NA	1	2
scaffold1.0:2868594-2868695	Cluster_1524	.	.	.	0.7816	206	204	0.9951	24	ND	ND	NA	NA	NA	NA	NA	NA	NA	NA	NA	NA	0	0
scaffold1.0:2870146-2870363	Cluster_1525	.	HP	-	0.14	50	29	0.6578	24	ND	ND	80	0.8889	90	38	-1.1044	0.9371	1	0	0	0	0	0
scaffold1.0:2870701-2870949	Cluster_1526	.	.	.	0.6042	192	133	0.8216	24	ND	ND	NA	NA	NA	NA	NA	NA	NA	NA	NA	NA	1	1
scaffold1.0:2871483-2871579	Cluster_1527	.	HP	-	0.1212	33	33	1	24	ND	ND	32	0.7356	43.5	10	-0.5057	0.9244	1	1	0	0	0	0
scaffold1.0:2873105-2873120	Cluster_1528	.	.	+	1	26	26	1	24	ND	ND	NA	NA	NA	NA	NA	NA	NA	NA	NA	NA	0	0
scaffold1.0:2873476-2873508	Cluster_1529	.	.	.	0.3469	49	23	0.579	24	ND	ND	NA	NA	NA	NA	NA	NA	NA	NA	NA	NA	0	1
scaffold1.0:2874081-2874184	Cluster_1530	.	.	+	0.8769	65	44	0.7496	24	ND	ND	NA	NA	NA	NA	NA	NA	NA	NA	NA	NA	0	0
scaffold1.0:2877973-2878031	Cluster_1531	.	HP	+	0.9431	685	630	0.9578	24	ND	ND	19	0.6909	27.5	4	-0.5455	0.7515	1	1	0	0	2	7
scaffold1.0:2879008-2879033	Cluster_1532	.	.	.	0.3519	54	54	1	24	ND	ND	NA	NA	NA	NA	NA	NA	NA	NA	NA	NA	0	1
scaffold1.0:2880068-2880236	Cluster_1533	.	.	-	0.0062	162	154	0.9607	24	ND	ND	NA	NA	NA	NA	NA	NA	NA	NA	NA	NA	1	0
scaffold1.0:2887349-2887808	Cluster_1534	.	.	.	0.5258	310	186	0.6849	24	ND	ND	NA	NA	NA	NA	NA	NA	NA	NA	NA	NA	4	3
scaffold1.0:2888017-2888244	Cluster_1535	.	.	.	0.7816	261	112	0.6528	24	ND	ND	NA	NA	NA	NA	NA	NA	NA	NA	NA	NA	2	1
scaffold1.0:2888700-2888737	Cluster_1536	.	HP	-	0	46	46	1	24	ND	ND	15	0.9091	16.5	5	-0.6788	0.762	1	1	0	0	0	1
scaffold1.0:2890531-2890605	Cluster_1537	.	.	.	0.5032	157	110	0.7394	24	ND	ND	NA	NA	NA	NA	NA	NA	NA	NA	NA	NA	0	1
scaffold1.0:2890930-2890981	Cluster_1538	.	.	+	0.9904	104	99	0.976	23	ND	ND	NA	NA	NA	NA	NA	NA	NA	NA	NA	NA	0	0
scaffold1.0:2892575-2892589	Cluster_1539	.	.	.	0.5926	27	27	1	24	ND	ND	NA	NA	NA	NA	NA	NA	NA	NA	NA	NA	0	0
scaffold1.0:2893897-2893931	Cluster_1540	.	.	+	0.9333	270	270	1	24	ND	ND	NA	NA	NA	NA	NA	NA	NA	NA	NA	NA	1	1
scaffold1.0:2894209-2894387	Cluster_1541	.	HP	-	0.0345	667	655	0.9881	24	ND	ND	63	0.7456	84.5	10	-0.7018	0.9766	1	1	0	0	0	3
scaffold1.0:2899544-2899680	Cluster_1542	.	.	.	0.2812	96	95	0.9922	24	ND	ND	NA	NA	NA	NA	NA	NA	NA	NA	NA	NA	0	0
scaffold1.0:2908709-2908755	Cluster_1543	.	.	.	0.4342	76	64	0.8878	24	ND	ND	NA	NA	NA	NA	NA	NA	NA	NA	NA	NA	1	0
scaffold1.0:2909046-2909069	Cluster_1544	.	.	-	0.1026	39	33	0.9231	24	ND	ND	NA	NA	NA	NA	NA	NA	NA	NA	NA	NA	0	0
scaffold1.0:2911823-2911962	Cluster_1545	.	.	.	0.5847	183	168	0.9472	24	ND	ND	NA	NA	NA	NA	NA	NA	NA	NA	NA	NA	2	0
scaffold1.0:2913479-2913641	Cluster_1546	.	.	.	0.6996	892	882	0.9935	24	ND	ND	NA	NA	NA	NA	NA	NA	NA	NA	NA	NA	1	6
scaffold1.0:2919903-2920040	Cluster_1547	.	.	+	0.9002	2054	2053	0.9998	23	ND	ND	NA	NA	NA	NA	NA	NA	NA	NA	NA	NA	14	8
scaffold1.0:2921012-2921031	Cluster_1548	.	.	+	1	35	0	0.0274	24	ND	ND	NA	NA	NA	NA	NA	NA	NA	NA	NA	NA	0	1
scaffold1.0:2934926-2934928	Cluster_1549	.	.	.	0.35	20	0	0.0033	24	ND	ND	NA	NA	NA	NA	NA	NA	NA	NA	NA	NA	0	0
scaffold1.0:2935133-2935221	Cluster_1550	.	.	.	0.5823	79	51	0.7494	24	ND	ND	NA	NA	NA	NA	NA	NA	NA	NA	NA	NA	1	1
scaffold1.0:2935615-2935620	Cluster_1551	.	.	.	0.3043	23	23	1	24	ND	ND	NA	NA	NA	NA	NA	NA	NA	NA	NA	NA	0	0
scaffold1.0:2936594-2936617	Cluster_1552	.	.	+	0.8621	29	29	1	24	ND	ND	NA	NA	NA	NA	NA	NA	NA	NA	NA	NA	0	0
scaffold1.0:2939393-2939416	Cluster_1553	.	.	+	1	54	54	1	24	ND	ND	NA	NA	NA	NA	NA	NA	NA	NA	NA	NA	0	1
scaffold1.0:2940117-2940276	Cluster_1554	.	HP	-	0.1515	33	33	1	24	ND	ND	17	0.8947	19	122	-0.9737	1	1	1	0	0	0	0
scaffold1.0:2941808-2942017	Cluster_1555	.	.	.	0.4883	385	369	0.9703	24	ND	ND	NA	NA	NA	NA	NA	NA	NA	NA	NA	NA	5	0
scaffold1.0:2946289-2946518	Cluster_1556	.	.	.	0.2229	166	165	0.9955	24	ND	ND	NA	NA	NA	NA	NA	NA	NA	NA	NA	NA	0	2
scaffold1.0:2948760-2948789	Cluster_1557	.	.	.	0.6875	48	48	1	24	ND	ND	NA	NA	NA	NA	NA	NA	NA	NA	NA	NA	0	0
scaffold1.0:2949603-2949826	Cluster_1558	.	.	.	0.4483	174	111	0.6618	24	ND	ND	NA	NA	NA	NA	NA	NA	NA	NA	NA	NA	0	4
scaffold1.0:2950083-2950106	Cluster_1559	.	.	-	0.0714	42	16	0.5694	24	ND	ND	NA	NA	NA	NA	NA	NA	NA	NA	NA	NA	0	0
scaffold1.0:2950362-2950392	Cluster_1560	.	.	.	0.7771	157	157	1	24	ND	ND	NA	NA	NA	NA	NA	NA	NA	NA	NA	NA	15	1
scaffold1.0:2950797-2950978	Cluster_1561	.	.	-	0.0609	115	85	0.7934	24	ND	ND	NA	NA	NA	NA	NA	NA	NA	NA	NA	NA	2	3
scaffold1.0:2952924-2952948	Cluster_1562	.	.	.	0.2619	42	41	0.9841	24	ND	ND	NA	NA	NA	NA	NA	NA	NA	NA	NA	NA	0	0
scaffold1.0:2954566-2954924	Cluster_1563	.	.	-	0.0978	1206	1164	0.9799	24	ND	ND	NA	NA	NA	NA	NA	NA	NA	NA	NA	NA	7	4
scaffold1.0:2955730-2955820	Cluster_1564	.	.	+	0.8431	548	216	0.5374	24	ND	ND	NA	NA	NA	NA	NA	NA	NA	NA	NA	NA	8	4
scaffold1.0:2956102-2956403	Cluster_1565	.	.	.	0.7333	165	94	0.6969	24	ND	ND	NA	NA	NA	NA	NA	NA	NA	NA	NA	NA	0	0
scaffold1.0:2956691-2956705	Cluster_1566	.	.	.	0.5417	24	23	0.9792	24	ND	ND	NA	NA	NA	NA	NA	NA	NA	NA	NA	NA	0	1
scaffold1.0:2957096-2957111	Cluster_1567	.	.	.	0.6207	29	29	1	24	ND	ND	NA	NA	NA	NA	NA	NA	NA	NA	NA	NA	0	0
scaffold1.0:2957767-2957903	Cluster_1568	.	HP	-	0.0549	273	273	1	24	ND	ND	17	0.7727	22	93	-0.5591	0.717	1	0	0	0	0	1
scaffold1.0:2959539-2959713	Cluster_1569	.	.	.	0.2394	706	169	0.4558	24	ND	ND	NA	NA	NA	NA	NA	NA	NA	NA	NA	NA	4	4
scaffold1.0:2962516-2962785	Cluster_1570	.	.	.	0.7575	499	419	0.8586	24	ND	ND	NA	NA	NA	NA	NA	NA	NA	NA	NA	NA	4	2
scaffold1.0:2963008-2963046	Cluster_1571	.	.	-	0.0909	319	319	1	24	ND	ND	NA	NA	NA	NA	NA	NA	NA	NA	NA	NA	2	1
scaffold1.0:2966481-2966503	Cluster_1572	.	.	-	0.1613	62	62	1	23	ND	ND	NA	NA	NA	NA	NA	NA	NA	NA	NA	NA	2	0
scaffold1.0:2967116-2967135	Cluster_1573	.	.	-	0	24	24	1	24	ND	ND	NA	NA	NA	NA	NA	NA	NA	NA	NA	NA	0	0
scaffold1.0:2967896-2967907	Cluster_1574	.	.	+	0.8182	22	21	0.9773	24	ND	ND	NA	NA	NA	NA	NA	NA	NA	NA	NA	NA	0	0
scaffold1.0:2971340-2971477	Cluster_1575	.	HP	+	1	52	52	1	24	ND	ND	50	0.7576	66	6	-0.5742	1	1	1	0	0	0	1
scaffold1.0:2974099-2974130	Cluster_1576	.	.	+	0.9586	145	136	0.9551	24	ND	ND	NA	NA	NA	NA	NA	NA	NA	NA	NA	NA	0	1
scaffold1.0:2982736-2982884	Cluster_1577	.	.	.	0.6813	182	171	0.963	24	ND	ND	NA	NA	NA	NA	NA	NA	NA	NA	NA	NA	2	1
scaffold1.0:2983577-2983632	Cluster_1578	.	.	-	0.1107	289	259	0.9369	24	ND	ND	NA	NA	NA	NA	NA	NA	NA	NA	NA	NA	2	4
scaffold1.0:2985011-2985252	Cluster_1579	.	.	.	0.3118	93	0	0.1003	24	ND	ND	NA	NA	NA	NA	NA	NA	NA	NA	NA	NA	0	0
scaffold1.0:2986954-2987031	Cluster_1580	.	HP	+	0.9312	218	215	0.9931	24	ND	ND	26	0.7027	37	4	-0.6757	0.8374	1	1	0	0	1	1
scaffold1.0:2987450-2987608	Cluster_1581	.	.	-	0.1081	111	90	0.8573	24	ND	ND	NA	NA	NA	NA	NA	NA	NA	NA	NA	NA	1	0
scaffold1.0:2987991-2988036	Cluster_1582	.	HP	-	0.0172	58	3	0.3491	24	ND	ND	17	0.8095	21	4	-0.9381	0.8117	1	1	0	0	1	0
scaffold1.0:2988266-2988433	Cluster_1583	.	HP	-	0.0841	214	165	0.8755	23	ND	ND	25	0.7246	34.5	99	-0.5391	0.8492	1	1	0	0	1	1
scaffold1.0:2989050-2989072	Cluster_1584	.	.	-	0.1515	33	26	0.8687	24	ND	ND	NA	NA	NA	NA	NA	NA	NA	NA	NA	NA	0	2
scaffold1.0:2989636-2989761	Cluster_1585	.	.	.	0.2791	129	107	0.8953	24	ND	ND	NA	NA	NA	NA	NA	NA	NA	NA	NA	NA	1	0
scaffold1.0:2989965-2990053	Cluster_1586	.	.	.	0.3882	85	61	0.7818	24	ND	ND	NA	NA	NA	NA	NA	NA	NA	NA	NA	NA	0	1
scaffold1.0:2992841-2992855	Cluster_1587	.	.	-	0.0435	23	20	0.9072	24	ND	ND	NA	NA	NA	NA	NA	NA	NA	NA	NA	NA	0	0
scaffold1.0:2993499-2993522	Cluster_1588	.	.	+	1	41	0	0.2049	24	ND	ND	NA	NA	NA	NA	NA	NA	NA	NA	NA	NA	0	0
scaffold1.0:2995494-2995506	Cluster_1589	.	.	-	0.15	20	20	1	24	ND	ND	NA	NA	NA	NA	NA	NA	NA	NA	NA	NA	0	1
scaffold1.0:2996294-2996316	Cluster_1590	.	.	.	0.2143	42	11	0.4612	24	ND	ND	NA	NA	NA	NA	NA	NA	NA	NA	NA	NA	0	0
scaffold1.0:2996743-2996767	Cluster_1591	.	.	-	0.122	41	24	0.7404	24	ND	ND	NA	NA	NA	NA	NA	NA	NA	NA	NA	NA	0	3
scaffold1.0:3002000-3002023	Cluster_1592	.	.	+	0.8913	46	44	0.9705	24	ND	ND	NA	NA	NA	NA	NA	NA	NA	NA	NA	NA	0	0
scaffold1.0:3003107-3003245	Cluster_1593	.	.	-	0.0464	151	23	0.4004	24	ND	ND	NA	NA	NA	NA	NA	NA	NA	NA	NA	NA	0	1
scaffold1.0:3003688-3003856	Cluster_1594	.	.	.	0.2951	61	33	0.6937	24	ND	ND	NA	NA	NA	NA	NA	NA	NA	NA	NA	NA	2	0
scaffold1.0:3005516-3005589	Cluster_1595	.	.	-	0.1667	48	43	0.9479	24	ND	ND	NA	NA	NA	NA	NA	NA	NA	NA	NA	NA	0	0
scaffold1.0:3007131-3007293	Cluster_1596	.	HP	+	0.8812	101	74	0.7915	21	3007145	0.644127	22	0.9167	24	115	-0.7542	1	1	1	1	0	1	0
scaffold1.0:3007989-3008012	Cluster_1597	.	.	.	0.375	40	40	1	24	ND	ND	NA	NA	NA	NA	NA	NA	NA	NA	NA	NA	0	0
scaffold1.0:3008681-3008874	Cluster_1598	.	HP	+	0.8367	49	34	0.8087	24	ND	ND	70	0.8917	78.5	37	-1.0688	1	1	1	1	0	1	0
scaffold1.0:3012455-3012483	Cluster_1599	.	.	+	0.9925	265	263	0.9956	24	ND	ND	NA	NA	NA	NA	NA	NA	NA	NA	NA	NA	1	1
scaffold1.0:3013004-3013310	Cluster_1600	.	.	+	0.9074	810	724	0.9434	24	ND	ND	NA	NA	NA	NA	NA	NA	NA	NA	NA	NA	0	1
scaffold1.0:3013844-3013869	Cluster_1601	.	.	+	0.8085	47	35	0.8139	24	ND	ND	NA	NA	NA	NA	NA	NA	NA	NA	NA	NA	0	0
scaffold1.0:3015597-3015641	Cluster_1602	.	HP	+	0.9487	39	0	0.1712	24	ND	ND	17	0.8095	21	3	-0.8905	0.7868	1	0	0	0	1	0
scaffold1.0:3015950-3015971	Cluster_1603	.	.	+	0.9667	30	0	0.2778	24	ND	ND	NA	NA	NA	NA	NA	NA	NA	NA	NA	NA	0	0
scaffold1.0:3017589-3017612	Cluster_1604	.	.	-	0.0227	44	38	0.8879	24	ND	ND	NA	NA	NA	NA	NA	NA	NA	NA	NA	NA	0	0
scaffold1.0:3018932-3018953	Cluster_1605	.	.	+	0.9677	31	1	0.3982	24	ND	ND	NA	NA	NA	NA	NA	NA	NA	NA	NA	NA	0	0
scaffold1.0:3019252-3019252	Cluster_1606	.	.	.	0.5	20	2	0.1797	24	ND	ND	NA	NA	NA	NA	NA	NA	NA	NA	NA	NA	0	0
scaffold1.0:3024864-3024890	Cluster_1607	.	.	.	0.5488	82	4	0.2906	24	ND	ND	NA	NA	NA	NA	NA	NA	NA	NA	NA	NA	5	1
scaffold1.0:3025650-3025677	Cluster_1608	.	.	-	0	182	1	0.3411	24	ND	ND	NA	NA	NA	NA	NA	NA	NA	NA	NA	NA	1	1
scaffold1.0:3026398-3026478	Cluster_1609	.	.	-	0.0968	62	21	0.4249	24	ND	ND	NA	NA	NA	NA	NA	NA	NA	NA	NA	NA	1	1
scaffold1.0:3028797-3028812	Cluster_1610	.	.	-	0.08	25	25	1	24	ND	ND	NA	NA	NA	NA	NA	NA	NA	NA	NA	NA	0	0
scaffold1.0:3031280-3031455	Cluster_1611	.	.	.	0.5085	59	58	0.9915	24	ND	ND	NA	NA	NA	NA	NA	NA	NA	NA	NA	NA	0	0
scaffold1.0:3032365-3032732	Cluster_1612	.	.	.	0.6728	162	114	0.7595	23	ND	ND	NA	NA	NA	NA	NA	NA	NA	NA	NA	NA	7	8
scaffold1.0:3033561-3033655	Cluster_1613	.	HP	-	0.0217	46	9	0.3838	24	ND	ND	37	0.8315	44.5	6	-0.9551	1	1	0	0	0	0	0
scaffold1.0:3039376-3039388	Cluster_1614	.	.	.	0.75	24	14	0.7639	24	ND	ND	NA	NA	NA	NA	NA	NA	NA	NA	NA	NA	0	0
scaffold1.0:3039652-3039775	Cluster_1615	.	.	-	0	178	3	0.3271	24	ND	ND	NA	NA	NA	NA	NA	NA	NA	NA	NA	NA	0	0
scaffold1.0:3040065-3040130	Cluster_1616	.	.	+	0.9922	1789	49	0.0777	N	ND	ND	NA	NA	NA	NA	NA	NA	NA	NA	NA	NA	118	542
scaffold1.0:3045627-3045667	Cluster_1617	.	HP	+	0.9174	242	240	0.9943	24	ND	ND	15	0.8108	18.5	4	-0.7027	0.7296	1	0	0	0	2	0
scaffold1.0:3047484-3047518	Cluster_1618	.	.	+	0.9969	637	637	1	24	ND	ND	NA	NA	NA	NA	NA	NA	NA	NA	NA	NA	2	4
scaffold1.0:3048695-3048715	Cluster_1619	.	.	+	1	23	0	0.5	23	ND	ND	NA	NA	NA	NA	NA	NA	NA	NA	NA	NA	0	0
scaffold1.0:3050852-3050882	Cluster_1620	.	.	-	0	44	0	0.0094	24	ND	ND	NA	NA	NA	NA	NA	NA	NA	NA	NA	NA	0	0
scaffold1.0:3051105-3051124	Cluster_1621	.	.	+	0.9167	24	0	0.0098	24	ND	ND	NA	NA	NA	NA	NA	NA	NA	NA	NA	NA	1	1
scaffold1.0:3051333-3051457	Cluster_1622	.	.	+	0.9315	73	0	0.0343	24	ND	ND	NA	NA	NA	NA	NA	NA	NA	NA	NA	NA	0	0
scaffold1.0:3054313-3054468	Cluster_1623	.	HP	-	0.0085	591	591	1	24	ND	ND	53	0.6974	76	4	-0.6224	0.997	1	1	0	0	3	1
scaffold1.0:3054750-3054826	Cluster_1624	.	.	.	0.7449	541	541	1	24	ND	ND	NA	NA	NA	NA	NA	NA	NA	NA	NA	NA	0	3
scaffold1.0:3055043-3055047	Cluster_1625	.	.	-	0	21	21	1	24	ND	ND	NA	NA	NA	NA	NA	NA	NA	NA	NA	NA	0	0
scaffold1.0:3060029-3060053	Cluster_1626	.	.	.	0.6744	43	43	1	24	ND	ND	NA	NA	NA	NA	NA	NA	NA	NA	NA	NA	0	0
scaffold1.0:3060596-3060616	Cluster_1627	.	.	-	0	22	21	0.9773	24	ND	ND	NA	NA	NA	NA	NA	NA	NA	NA	NA	NA	0	0
scaffold1.0:3077192-3077259	Cluster_1628	.	.	-	0.0201	698	6	0.0664	N	ND	ND	NA	NA	NA	NA	NA	NA	NA	NA	NA	NA	79	147
scaffold1.0:3077554-3077822	Cluster_1629	.	.	.	0.7332	476	261	0.6889	24	ND	ND	NA	NA	NA	NA	NA	NA	NA	NA	NA	NA	3	2
scaffold1.0:3083158-3083212	Cluster_1630	.	.	-	0.1967	61	27	0.5988	24	ND	ND	NA	NA	NA	NA	NA	NA	NA	NA	NA	NA	1	0
scaffold1.0:3083701-3083704	Cluster_1631	.	.	.	0.2273	22	4	0.3174	24	ND	ND	NA	NA	NA	NA	NA	NA	NA	NA	NA	NA	0	0
scaffold1.0:3084574-3084677	Cluster_1632	.	.	-	0.0954	566	112	0.5244	24	ND	ND	NA	NA	NA	NA	NA	NA	NA	NA	NA	NA	2	6
scaffold1.0:3085568-3085594	Cluster_1633	.	.	-	0	82	69	0.8718	24	ND	ND	NA	NA	NA	NA	NA	NA	NA	NA	NA	NA	3	0
scaffold1.0:3093837-3094152	Cluster_1634	.	.	.	0.4961	129	127	0.9903	24	ND	ND	NA	NA	NA	NA	NA	NA	NA	NA	NA	NA	1	0
scaffold1.0:3094713-3094725	Cluster_1635	.	.	-	0.04	25	25	1	24	ND	ND	NA	NA	NA	NA	NA	NA	NA	NA	NA	NA	0	0
scaffold1.0:3095155-3095457	Cluster_1636	.	.	.	0.5833	144	134	0.9539	24	ND	ND	NA	NA	NA	NA	NA	NA	NA	NA	NA	NA	2	1
scaffold1.0:3098838-3098944	Cluster_1637	.	.	.	0.2409	523	491	0.9647	24	ND	ND	NA	NA	NA	NA	NA	NA	NA	NA	NA	NA	2	2
scaffold1.0:3100005-3100117	Cluster_1638	.	.	.	0.5769	52	52	1	24	ND	ND	NA	NA	NA	NA	NA	NA	NA	NA	NA	NA	0	0
scaffold1.0:3100484-3100539	Cluster_1639	.	.	.	0.5673	171	52	0.5868	24	ND	ND	NA	NA	NA	NA	NA	NA	NA	NA	NA	NA	0	2
scaffold1.0:3102643-3102873	Cluster_1640	.	.	.	0.2917	144	25	0.3767	24	ND	ND	NA	NA	NA	NA	NA	NA	NA	NA	NA	NA	1	1
scaffold1.0:3107245-3107265	Cluster_1641	.	.	.	0.7	30	8	0.6	24	ND	ND	NA	NA	NA	NA	NA	NA	NA	NA	NA	NA	0	0
scaffold1.0:3108454-3108589	Cluster_1642	.	.	-	0.0051	389	93	0.5097	24	ND	ND	NA	NA	NA	NA	NA	NA	NA	NA	NA	NA	1	2
scaffold1.0:3111135-3111168	Cluster_1643	.	.	-	0.0299	201	76	0.6832	24	ND	ND	NA	NA	NA	NA	NA	NA	NA	NA	NA	NA	1	1
scaffold1.0:3111893-3111919	Cluster_1644	.	.	-	0	256	0	0.0164	24	ND	ND	NA	NA	NA	NA	NA	NA	NA	NA	NA	NA	0	0
scaffold1.0:3113199-3113266	Cluster_1645	.	HP	+	0.9667	90	90	1	24	ND	ND	24	0.7742	31	6	-0.5226	0.8032	1	1	0	0	0	0
scaffold1.0:3114289-3114422	Cluster_1646	.	.	.	0.4215	121	114	0.9596	24	ND	ND	NA	NA	NA	NA	NA	NA	NA	NA	NA	NA	0	0
scaffold1.0:3119711-3119871	Cluster_1647	.	HP	-	0.1316	38	37	0.9868	24	ND	ND	24	0.8276	29	103	-0.5552	0.9672	1	1	1	0	0	0
scaffold1.0:3121794-3121972	Cluster_1648	.	.	.	0.5359	181	44	0.4057	24	ND	ND	NA	NA	NA	NA	NA	NA	NA	NA	NA	NA	2	1
scaffold1.0:3122410-3122611	Cluster_1649	.	.	.	0.2044	137	80	0.6092	24	ND	ND	NA	NA	NA	NA	NA	NA	NA	NA	NA	NA	0	1
scaffold1.0:3123088-3123148	Cluster_1650	.	HP	-	0.1569	51	4	0.2953	24	ND	ND	20	0.7143	28	5	-0.7786	0.8281	1	1	0	0	2	1
scaffold1.0:3128438-3128579	Cluster_1651	.	.	+	0.8509	161	112	0.8463	24	ND	ND	NA	NA	NA	NA	NA	NA	NA	NA	NA	NA	2	0
scaffold1.0:3129242-3129261	Cluster_1652	.	.	+	1	23	0	0.4855	24	ND	ND	NA	NA	NA	NA	NA	NA	NA	NA	NA	NA	0	0
scaffold1.0:3129594-3129615	Cluster_1653	.	.	+	0.9062	32	22	0.8438	24	ND	ND	NA	NA	NA	NA	NA	NA	NA	NA	NA	NA	0	0
scaffold1.0:3135734-3136046	Cluster_1654	.	.	.	0.2011	716	626	0.9372	24	ND	ND	NA	NA	NA	NA	NA	NA	NA	NA	NA	NA	1	1
scaffold1.0:3136378-3136462	Cluster_1655	.	HP	-	0.0567	141	122	0.9326	24	ND	ND	29	0.7073	41	3	-0.5805	0.7331	1	1	0	0	0	1
scaffold1.0:3137341-3137366	Cluster_1656	.	.	+	0.9872	78	77	0.9936	24	ND	ND	NA	NA	NA	NA	NA	NA	NA	NA	NA	NA	0	0
scaffold1.0:3140155-3140200	Cluster_1657	.	.	+	0.9195	149	0	0.2979	24	ND	ND	NA	NA	NA	NA	NA	NA	NA	NA	NA	NA	1	1
scaffold1.0:3142648-3143003	Cluster_1658	.	.	.	0.384	125	26	0.4011	24	ND	ND	NA	NA	NA	NA	NA	NA	NA	NA	NA	NA	0	0
scaffold1.0:3143459-3143487	Cluster_1659	.	.	-	0.0127	157	40	0.4673	23	ND	ND	NA	NA	NA	NA	NA	NA	NA	NA	NA	NA	0	0
scaffold1.0:3147710-3147734	Cluster_1660	.	.	-	0	86	2	0.0323	24	ND	ND	NA	NA	NA	NA	NA	NA	NA	NA	NA	NA	0	0
scaffold1.0:3151660-3151686	Cluster_1661	.	.	.	0.7123	73	24	0.5345	24	ND	ND	NA	NA	NA	NA	NA	NA	NA	NA	NA	NA	0	1
scaffold1.0:3152578-3152613	Cluster_1662	.	.	.	0.6327	49	48	0.9847	24	ND	ND	NA	NA	NA	NA	NA	NA	NA	NA	NA	NA	0	0
scaffold1.0:3153791-3153854	Cluster_1663	.	.	.	0.4068	59	55	0.9661	24	ND	ND	NA	NA	NA	NA	NA	NA	NA	NA	NA	NA	1	0
scaffold1.0:3154147-3154234	Cluster_1664	.	.	.	0.7903	186	184	0.9946	24	ND	ND	NA	NA	NA	NA	NA	NA	NA	NA	NA	NA	1	0
scaffold1.0:3154708-3154933	Cluster_1665	.	.	.	0.56	150	44	0.4328	24	ND	ND	NA	NA	NA	NA	NA	NA	NA	NA	NA	NA	1	1
scaffold1.0:3155562-3155588	Cluster_1666	.	.	-	0	125	24	0.426	23	ND	ND	NA	NA	NA	NA	NA	NA	NA	NA	NA	NA	1	0
scaffold1.0:3159259-3159545	Cluster_1667	.	.	.	0.3249	674	572	0.9243	24	ND	ND	NA	NA	NA	NA	NA	NA	NA	NA	NA	NA	5	5
scaffold1.0:3161549-3161675	Cluster_1668	.	.	+	0.9824	227	225	0.9941	24	ND	ND	NA	NA	NA	NA	NA	NA	NA	NA	NA	NA	0	0
scaffold1.0:3164351-3164412	Cluster_1669	.	.	-	0.0545	440	0	0.0268	24	ND	ND	NA	NA	NA	NA	NA	NA	NA	NA	NA	NA	0	4
scaffold1.0:3164922-3165152	Cluster_1670	.	.	+	0.9183	551	0	0.0415	24	ND	ND	NA	NA	NA	NA	NA	NA	NA	NA	NA	NA	3	5
scaffold1.0:3165588-3165631	Cluster_1671	.	.	+	0.8072	166	99	0.6993	24	ND	ND	NA	NA	NA	NA	NA	NA	NA	NA	NA	NA	1	0
scaffold1.0:3165817-3165969	Cluster_1672	.	HP	-	0.0294	34	30	0.9314	24	ND	ND	50	0.6711	74.5	4	-0.5208	1	1	0	0	0	0	0
scaffold1.0:3167041-3167041	Cluster_1673	.	.	.	0.75	20	15	0.875	24	ND	ND	NA	NA	NA	NA	NA	NA	NA	NA	NA	NA	1	0
scaffold1.0:3167901-3168241	Cluster_1674	.	.	.	0.662	142	16	0.2867	24	ND	ND	NA	NA	NA	NA	NA	NA	NA	NA	NA	NA	0	2
scaffold1.0:3170386-3170409	Cluster_1675	.	.	+	0.987	77	77	1	24	ND	ND	NA	NA	NA	NA	NA	NA	NA	NA	NA	NA	0	0
scaffold1.0:3171081-3171105	Cluster_1676	.	.	.	0.7164	67	67	1	24	ND	ND	NA	NA	NA	NA	NA	NA	NA	NA	NA	NA	0	0
scaffold1.0:3171683-3171704	Cluster_1677	.	.	+	0.9333	30	27	0.95	24	ND	ND	NA	NA	NA	NA	NA	NA	NA	NA	NA	NA	0	0
scaffold1.0:3172074-3172361	Cluster_1678	.	.	+	0.892	352	312	0.9139	24	ND	ND	NA	NA	NA	NA	NA	NA	NA	NA	NA	NA	3	2
scaffold1.0:3175070-3175244	Cluster_1679	.	.	.	0.4776	201	190	0.9627	24	ND	ND	NA	NA	NA	NA	NA	NA	NA	NA	NA	NA	1	0
scaffold1.0:3176376-3176466	Cluster_1680	.	.	.	0.5318	220	51	0.4373	24	ND	ND	NA	NA	NA	NA	NA	NA	NA	NA	NA	NA	0	1
scaffold1.0:3176812-3176902	Cluster_1681	.	.	.	0.6476	105	93	0.915	24	ND	ND	NA	NA	NA	NA	NA	NA	NA	NA	NA	NA	0	1
scaffold1.0:3177105-3177263	Cluster_1682	.	.	.	0.3811	349	153	0.6341	24	ND	ND	NA	NA	NA	NA	NA	NA	NA	NA	NA	NA	1	3
scaffold1.0:3177464-3177560	Cluster_1683	.	.	+	0.8286	175	154	0.9289	24	ND	ND	NA	NA	NA	NA	NA	NA	NA	NA	NA	NA	1	0
scaffold1.0:3184327-3184341	Cluster_1684	.	.	-	0.0909	22	18	0.8374	24	ND	ND	NA	NA	NA	NA	NA	NA	NA	NA	NA	NA	0	0
scaffold1.0:3184581-3184604	Cluster_1685	.	.	+	0.96	50	50	1	24	ND	ND	NA	NA	NA	NA	NA	NA	NA	NA	NA	NA	0	0
scaffold1.0:3185128-3185196	Cluster_1686	.	.	+	0.9409	203	31	0.1716	24	ND	ND	NA	NA	NA	NA	NA	NA	NA	NA	NA	NA	2	1
scaffold1.0:3187510-3187655	Cluster_1687	.	.	.	0.266	203	128	0.7198	24	ND	ND	NA	NA	NA	NA	NA	NA	NA	NA	NA	NA	1	1
scaffold1.0:3188891-3189086	Cluster_1688	.	.	+	0.9375	144	141	0.9863	24	ND	ND	NA	NA	NA	NA	NA	NA	NA	NA	NA	NA	1	0
scaffold1.0:3189851-3189951	Cluster_1689	.	HP	+	1	34	34	1	24	ND	ND	26	0.6933	37.5	26	-0.6213	0.6827	1	0	0	0	0	1
scaffold1.0:3190681-3190699	Cluster_1690	.	.	-	0.0286	35	24	0.7886	24	ND	ND	NA	NA	NA	NA	NA	NA	NA	NA	NA	NA	0	0
scaffold1.0:3193569-3193693	Cluster_1691	.	.	.	0.6906	139	49	0.4975	24	ND	ND	NA	NA	NA	NA	NA	NA	NA	NA	NA	NA	3	0
scaffold1.0:3194009-3194070	Cluster_1692	.	HP	-	0.1286	311	242	0.8891	24	ND	ND	22	0.7719	28.5	5	-0.8386	0.7403	1	1	0	0	0	5
scaffold1.0:3196008-3196343	Cluster_1693	.	.	.	0.5941	372	190	0.6809	24	ND	ND	NA	NA	NA	NA	NA	NA	NA	NA	NA	NA	0	5
scaffold1.0:3196655-3197192	Cluster_1694	.	.	.	0.6365	608	369	0.6808	24	ND	ND	NA	NA	NA	NA	NA	NA	NA	NA	NA	NA	1	3
scaffold1.0:3198701-3198873	Cluster_1695	.	HP	-	0.0508	59	46	0.8383	24	ND	ND	39	0.6783	57.5	58	-0.5809	0.7097	1	0	0	0	0	0
scaffold1.0:3199066-3199067	Cluster_1696	.	.	+	0.9048	21	1	0.1099	24	ND	ND	NA	NA	NA	NA	NA	NA	NA	NA	NA	NA	0	0
scaffold1.0:3200457-3200637	Cluster_1697	.	.	.	0.6814	113	103	0.9412	24	ND	ND	NA	NA	NA	NA	NA	NA	NA	NA	NA	NA	0	0
scaffold1.0:3202334-3202354	Cluster_1698	.	.	-	0.1471	34	33	0.9853	24	ND	ND	NA	NA	NA	NA	NA	NA	NA	NA	NA	NA	1	0
scaffold1.0:3203334-3203495	Cluster_1699	.	HP	+	0.8667	45	31	0.8444	24	ND	ND	22	0.8	27.5	107	-0.5818	0.6899	1	0	0	0	0	0
scaffold1.0:3206693-3206716	Cluster_1700	.	.	-	0.0465	86	62	0.7645	24	ND	ND	NA	NA	NA	NA	NA	NA	NA	NA	NA	NA	2	0
scaffold1.0:3207430-3207454	Cluster_1701	.	.	.	0.4839	62	10	0.5525	24	ND	ND	NA	NA	NA	NA	NA	NA	NA	NA	NA	NA	0	0
scaffold1.0:3207666-3207906	Cluster_1702	.	.	-	0.1957	138	58	0.7101	24	ND	ND	NA	NA	NA	NA	NA	NA	NA	NA	NA	NA	0	0
scaffold1.0:3209017-3209050	Cluster_1703	.	.	+	0.8118	85	81	0.9647	24	ND	ND	NA	NA	NA	NA	NA	NA	NA	NA	NA	NA	1	0
scaffold1.0:3214480-3214764	Cluster_1704	.	.	.	0.3794	1352	1299	0.9804	24	ND	ND	NA	NA	NA	NA	NA	NA	NA	NA	NA	NA	4	37
scaffold1.0:3215187-3215216	Cluster_1705	.	.	-	0	237019	0	0.0455	21	ND	ND	NA	NA	NA	NA	NA	NA	NA	NA	NA	NA	12595	2901
scaffold1.0:3215786-3216236	Cluster_1706	.	.	.	0.7137	901	819	0.9545	24	ND	ND	NA	NA	NA	NA	NA	NA	NA	NA	NA	NA	3	2
scaffold1.0:3223938-3224016	Cluster_1707	.	HP	-	0.0429	140	0	0.4918	24	ND	ND	28	0.7368	38	3	-0.5816	0.9232	1	1	0	0	1	2
scaffold1.0:3225556-3225580	Cluster_1708	.	.	+	0.9556	45	7	0.3873	24	ND	ND	NA	NA	NA	NA	NA	NA	NA	NA	NA	NA	0	0
scaffold1.0:3226395-3226480	Cluster_1709	.	.	-	0.025	280	89	0.6589	24	ND	ND	NA	NA	NA	NA	NA	NA	NA	NA	NA	NA	1	1
scaffold1.0:3227499-3227520	Cluster_1710	.	.	.	0.6552	29	2	0.5345	24	ND	ND	NA	NA	NA	NA	NA	NA	NA	NA	NA	NA	0	0
scaffold1.0:3228309-3228579	Cluster_1711	.	.	.	0.3148	216	139	0.8157	24	ND	ND	NA	NA	NA	NA	NA	NA	NA	NA	NA	NA	1	1
scaffold1.0:3231868-3232030	Cluster_1712	.	.	.	0.2782	417	374	0.9477	24	ND	ND	NA	NA	NA	NA	NA	NA	NA	NA	NA	NA	1	2
scaffold1.0:3233120-3233312	Cluster_1713	.	.	-	0.1697	436	348	0.8764	24	ND	ND	NA	NA	NA	NA	NA	NA	NA	NA	NA	NA	0	3
scaffold1.0:3235625-3235641	Cluster_1714	.	.	-	0	29	0	0.5	24	ND	ND	NA	NA	NA	NA	NA	NA	NA	NA	NA	NA	0	0
scaffold1.0:3235982-3236042	Cluster_1715	.	.	.	0.3333	180	141	0.8917	24	ND	ND	NA	NA	NA	NA	NA	NA	NA	NA	NA	NA	0	5
scaffold1.0:3236951-3236992	Cluster_1716	.	.	-	0.0429	163	0	0.0891	24	ND	ND	NA	NA	NA	NA	NA	NA	NA	NA	NA	NA	0	0
scaffold1.0:3237910-3237990	Cluster_1717	.	.	-	0.0055	183	0	0.5	24	ND	ND	NA	NA	NA	NA	NA	NA	NA	NA	NA	NA	2	2
scaffold1.0:3243808-3243927	Cluster_1718	.	HP	+	0.9909	2965	2962	0.9994	24	ND	ND	45	0.8333	54	12	-0.5667	0.9945	1	1	1	0	10	29
scaffold1.0:3244882-3244903	Cluster_1719	.	.	.	0.6786	28	0	0.5	24	ND	ND	NA	NA	NA	NA	NA	NA	NA	NA	NA	NA	0	0
scaffold1.0:3246391-3246688	Cluster_1720	.	.	+	0.9953	215	85	0.4988	24	ND	ND	NA	NA	NA	NA	NA	NA	NA	NA	NA	NA	0	2
scaffold1.0:3248432-3248518	Cluster_1721	.	.	+	0.8539	89	84	0.9672	24	ND	ND	NA	NA	NA	NA	NA	NA	NA	NA	NA	NA	1	1
scaffold1.0:3248894-3249031	Cluster_1722	.	.	.	0.478	159	158	0.9969	24	ND	ND	NA	NA	NA	NA	NA	NA	NA	NA	NA	NA	3	0
scaffold1.0:3253160-3253192	Cluster_1723	.	.	-	0.093	172	67	0.5921	24	ND	ND	NA	NA	NA	NA	NA	NA	NA	NA	NA	NA	0	0
scaffold1.0:3253401-3253525	Cluster_1724	.	MIRNA	-	0.0154	65	65	1	24	ND	ND	32	0.8421	38	49	-0.75	0.9689	1	1	1	1	0	0
scaffold1.0:3254626-3254673	Cluster_1725	.	HP	-	0.0426	94	90	0.9787	24	ND	ND	17	0.7556	22.5	3	-0.5022	0.726	1	1	0	0	2	0
scaffold1.0:3256455-3256610	Cluster_1726	.	HP	-	0.0435	23	23	1	23	ND	ND	57	0.7917	72	12	-0.9056	1	1	1	1	0	0	0
scaffold1.0:3257087-3257111	Cluster_1727	.	.	-	0.1688	77	71	0.936	24	ND	ND	NA	NA	NA	NA	NA	NA	NA	NA	NA	NA	0	0
scaffold1.0:3257706-3257906	Cluster_1728	.	.	.	0.3158	76	48	0.8096	24	ND	ND	NA	NA	NA	NA	NA	NA	NA	NA	NA	NA	0	0
scaffold1.0:3258514-3258539	Cluster_1729	.	.	.	0.2857	91	91	1	24	ND	ND	NA	NA	NA	NA	NA	NA	NA	NA	NA	NA	2	1
scaffold1.0:3261381-3261513	Cluster_1730	.	.	.	0.4632	95	94	0.9947	24	ND	ND	NA	NA	NA	NA	NA	NA	NA	NA	NA	NA	0	1
scaffold1.0:3262746-3262763	Cluster_1731	.	.	+	1	28	28	1	24	ND	ND	NA	NA	NA	NA	NA	NA	NA	NA	NA	NA	0	2
scaffold1.0:3264019-3264040	Cluster_1732	.	.	.	0.4839	31	31	1	24	ND	ND	NA	NA	NA	NA	NA	NA	NA	NA	NA	NA	1	0
scaffold1.0:3265059-3265093	Cluster_1733	.	.	.	0.3556	135	134	0.9963	24	ND	ND	NA	NA	NA	NA	NA	NA	NA	NA	NA	NA	0	1
scaffold1.0:3265780-3265803	Cluster_1734	.	.	+	0.9912	113	113	1	24	ND	ND	NA	NA	NA	NA	NA	NA	NA	NA	NA	NA	0	1
scaffold1.0:3266010-3266056	Cluster_1735	.	HP	+	0.8529	34	34	1	24	ND	ND	18	0.8182	22	3	-0.55	0.744	1	1	0	0	0	0
scaffold1.0:3266842-3266955	Cluster_1736	.	.	+	0.918	573	558	0.9865	24	ND	ND	NA	NA	NA	NA	NA	NA	NA	NA	NA	NA	4	0
scaffold1.0:3267128-3267235	Cluster_1737	.	HP	-	0	201236	11	0.1111	23	ND	ND	17	0.85	20	68	-0.91	0.6876	1	0	0	0	787	3949
scaffold1.0:3270259-3270432	Cluster_1738	.	HP	-	0.1127	71	13	0.4082	24	ND	ND	65	0.7602	85.5	3	-0.614	0.9514	1	0	0	0	2	0
scaffold1.0:3270938-3270945	Cluster_1739	.	.	.	0.6154	26	12	0.619	24	ND	ND	NA	NA	NA	NA	NA	NA	NA	NA	NA	NA	0	0
scaffold1.0:3271721-3271860	Cluster_1740	.	HP	+	0.931	29	29	1	23	ND	ND	24	0.6761	35.5	69	-0.6873	1	1	1	0	0	0	0
scaffold1.0:3272676-3272686	Cluster_1741	.	.	-	0.1429	21	18	0.9286	24	ND	ND	NA	NA	NA	NA	NA	NA	NA	NA	NA	NA	0	1
scaffold1.0:3276227-3276252	Cluster_1742	.	.	+	1	42	33	0.8804	24	ND	ND	NA	NA	NA	NA	NA	NA	NA	NA	NA	NA	0	3
scaffold1.0:3278105-3278309	Cluster_1743	.	.	.	0.6571	70	70	1	24	ND	ND	NA	NA	NA	NA	NA	NA	NA	NA	NA	NA	0	0
scaffold1.0:3290913-3291005	Cluster_1744	.	HP	-	0.0926	108	97	0.9185	24	ND	ND	33	0.7674	43	7	-0.6488	0.9533	1	1	0	0	0	0
scaffold1.0:3291743-3291759	Cluster_1745	.	.	.	0.5758	33	33	1	24	ND	ND	NA	NA	NA	NA	NA	NA	NA	NA	NA	NA	0	0
scaffold1.0:3299214-3299238	Cluster_1746	.	.	-	0.065	123	7	0.4744	24	ND	ND	NA	NA	NA	NA	NA	NA	NA	NA	NA	NA	0	0
scaffold1.0:3300677-3300748	Cluster_1747	.	.	.	0.5357	112	103	0.9407	24	ND	ND	NA	NA	NA	NA	NA	NA	NA	NA	NA	NA	0	0
scaffold1.0:3301675-3301869	Cluster_1748	.	HP	+	0.9182	159	144	0.9161	24	ND	ND	78	0.8914	87.5	20	-1.04	0.9784	1	1	1	0	0	0
scaffold1.0:3302501-3302524	Cluster_1749	.	.	+	0.9701	67	59	0.9104	23	ND	ND	NA	NA	NA	NA	NA	NA	NA	NA	NA	NA	1	0
scaffold1.0:3302865-3302871	Cluster_1750	.	.	+	0.9048	21	20	0.9603	24	ND	ND	NA	NA	NA	NA	NA	NA	NA	NA	NA	NA	0	0
scaffold1.0:3304133-3304296	Cluster_1751	.	.	.	0.6322	87	81	0.9564	24	ND	ND	NA	NA	NA	NA	NA	NA	NA	NA	NA	NA	0	0
scaffold1.0:3307826-3307881	Cluster_1752	.	.	+	0.933	224	222	0.9948	24	ND	ND	NA	NA	NA	NA	NA	NA	NA	NA	NA	NA	0	3
scaffold1.0:3311677-3311709	Cluster_1753	.	.	+	0.9938	485	484	0.9983	23	ND	ND	NA	NA	NA	NA	NA	NA	NA	NA	NA	NA	1	1
scaffold1.0:3312999-3313022	Cluster_1754	.	.	+	0.9189	37	35	0.9561	24	ND	ND	NA	NA	NA	NA	NA	NA	NA	NA	NA	NA	0	0
scaffold1.0:3313851-3313893	Cluster_1755	.	HP	+	0.9619	105	0	0.055	24	ND	ND	16	0.8421	19	5	-0.7368	0.6716	1	1	0	0	0	1
scaffold1.0:3314549-3314662	Cluster_1756	.	.	+	1	45	45	1	24	ND	ND	NA	NA	NA	NA	NA	NA	NA	NA	NA	NA	1	0
scaffold1.0:3315605-3316174	Cluster_1757	.	.	.	0.7664	304	7	0.057	24	ND	ND	NA	NA	NA	NA	NA	NA	NA	NA	NA	NA	3	0
scaffold1.0:3316409-3316471	Cluster_1758	.	.	-	0.0361	194	0	0.0143	24	ND	ND	NA	NA	NA	NA	NA	NA	NA	NA	NA	NA	0	1
scaffold1.0:3317870-3317928	Cluster_1759	.	.	.	0.6111	162	160	0.9913	24	ND	ND	NA	NA	NA	NA	NA	NA	NA	NA	NA	NA	0	0
scaffold1.0:3318228-3318260	Cluster_1760	.	.	+	0.8	65	65	1	24	ND	ND	NA	NA	NA	NA	NA	NA	NA	NA	NA	NA	1	0
scaffold1.0:3319405-3319775	Cluster_1761	.	.	.	0.3611	180	100	0.6449	24	ND	ND	NA	NA	NA	NA	NA	NA	NA	NA	NA	NA	0	1
scaffold1.0:3320331-3320352	Cluster_1762	.	.	-	0	20	20	1	24	ND	ND	NA	NA	NA	NA	NA	NA	NA	NA	NA	NA	0	0
scaffold1.0:3321314-3321324	Cluster_1763	.	.	+	0.8462	26	26	1	24	ND	ND	NA	NA	NA	NA	NA	NA	NA	NA	NA	NA	0	0
scaffold1.0:3324625-3324900	Cluster_1764	.	.	.	0.2874	1559	257	0.5771	21	3324632	0.0660719	NA	NA	NA	NA	NA	NA	NA	NA	NA	NA	4	1
scaffold1.0:3325479-3325720	Cluster_1765	.	.	+	0.9632	679	496	0.8397	21	3325493	0.780047	NA	NA	NA	NA	NA	NA	NA	NA	NA	NA	3	1
scaffold1.0:3326398-3326647	Cluster_1766	.	.	+	0.8678	242	235	0.9798	24	ND	ND	NA	NA	NA	NA	NA	NA	NA	NA	NA	NA	1	1
scaffold1.0:3330465-3330846	Cluster_1767	.	.	.	0.571	359	250	0.7999	24	ND	ND	NA	NA	NA	NA	NA	NA	NA	NA	NA	NA	0	1
scaffold1.0:3332418-3332457	Cluster_1768	.	.	+	0.9494	79	79	1	24	ND	ND	NA	NA	NA	NA	NA	NA	NA	NA	NA	NA	0	0
scaffold1.0:3333918-3333936	Cluster_1769	.	.	.	0.6957	23	0	0.079	24	ND	ND	NA	NA	NA	NA	NA	NA	NA	NA	NA	NA	0	0
scaffold1.0:3337151-3337170	Cluster_1770	.	.	-	0	24	24	1	24	ND	ND	NA	NA	NA	NA	NA	NA	NA	NA	NA	NA	0	0
scaffold1.0:3337383-3337576	Cluster_1771	.	.	.	0.4118	85	60	0.7819	24	ND	ND	NA	NA	NA	NA	NA	NA	NA	NA	NA	NA	0	0
scaffold1.0:3343383-3343598	Cluster_1772	.	.	+	0.9056	1207	1149	0.9627	24	ND	ND	NA	NA	NA	NA	NA	NA	NA	NA	NA	NA	6	2
scaffold1.0:3344003-3344028	Cluster_1773	.	.	+	1	53	53	1	24	ND	ND	NA	NA	NA	NA	NA	NA	NA	NA	NA	NA	0	1
scaffold1.0:3344623-3344645	Cluster_1774	.	.	-	0.0303	33	33	1	24	ND	ND	NA	NA	NA	NA	NA	NA	NA	NA	NA	NA	0	0
scaffold1.0:3351118-3351141	Cluster_1775	.	.	.	0.6571	70	70	1	24	ND	ND	NA	NA	NA	NA	NA	NA	NA	NA	NA	NA	0	0
scaffold1.0:3353318-3353396	Cluster_1776	.	.	.	0.2388	67	67	1	24	ND	ND	NA	NA	NA	NA	NA	NA	NA	NA	NA	NA	0	0
scaffold1.0:3354487-3354687	Cluster_1777	.	.	.	0.7143	651	651	1	24	ND	ND	NA	NA	NA	NA	NA	NA	NA	NA	NA	NA	1	3
scaffold1.0:3356027-3356237	Cluster_1778	.	HP	+	0.9242	422	382	0.9343	24	ND	ND	79	0.7745	102	7	-0.8824	0.6884	1	1	0	0	1	2
scaffold1.0:3363990-3364021	Cluster_1779	.	.	.	0.7823	147	144	0.9834	24	ND	ND	NA	NA	NA	NA	NA	NA	NA	NA	NA	NA	0	0
scaffold1.0:3364647-3364794	Cluster_1780	.	.	.	0.7004	494	415	0.8886	24	ND	ND	NA	NA	NA	NA	NA	NA	NA	NA	NA	NA	5	1
scaffold1.0:3366179-3366227	Cluster_1781	.	.	-	0.1385	195	189	0.9817	24	ND	ND	NA	NA	NA	NA	NA	NA	NA	NA	NA	NA	2	1
scaffold1.0:3367191-3367579	Cluster_1782	.	.	.	0.6148	366	258	0.8153	24	ND	ND	NA	NA	NA	NA	NA	NA	NA	NA	NA	NA	1	3
scaffold1.0:3368761-3368785	Cluster_1783	.	.	+	0.8636	44	44	1	24	ND	ND	NA	NA	NA	NA	NA	NA	NA	NA	NA	NA	0	1
scaffold1.0:3370355-3370610	Cluster_1784	.	.	.	0.7629	194	183	0.9572	24	ND	ND	NA	NA	NA	NA	NA	NA	NA	NA	NA	NA	2	0
scaffold1.0:3371160-3371313	Cluster_1785	.	.	+	0.8852	366	336	0.9453	24	ND	ND	NA	NA	NA	NA	NA	NA	NA	NA	NA	NA	3	1
scaffold1.0:3372074-3372093	Cluster_1786	.	.	+	0.9643	28	5	0.3033	24	ND	ND	NA	NA	NA	NA	NA	NA	NA	NA	NA	NA	0	0
scaffold1.0:3372698-3372721	Cluster_1787	.	.	.	0.7442	43	43	1	23	ND	ND	NA	NA	NA	NA	NA	NA	NA	NA	NA	NA	0	0
scaffold1.0:3374058-3374386	Cluster_1788	.	.	-	0.1429	112	0	0.1812	24	ND	ND	NA	NA	NA	NA	NA	NA	NA	NA	NA	NA	0	0
scaffold1.0:3374695-3374720	Cluster_1789	.	.	-	0	60	0	0.2	24	ND	ND	NA	NA	NA	NA	NA	NA	NA	NA	NA	NA	0	0
scaffold1.0:3375367-3375378	Cluster_1790	.	.	-	0.0417	24	0	0.1889	24	ND	ND	NA	NA	NA	NA	NA	NA	NA	NA	NA	NA	0	0
scaffold1.0:3379166-3379174	Cluster_1791	.	.	.	0.4091	22	0	0.1054	24	ND	ND	NA	NA	NA	NA	NA	NA	NA	NA	NA	NA	0	0
scaffold1.0:3379461-3379513	Cluster_1792	.	.	.	0.5571	70	70	1	24	ND	ND	NA	NA	NA	NA	NA	NA	NA	NA	NA	NA	0	1
scaffold1.0:3379776-3379844	Cluster_1793	.	HP	-	0.0588	85	85	1	24	ND	ND	23	0.7419	31	7	-0.5387	0.8182	1	1	0	0	0	0
scaffold1.0:3380857-3380883	Cluster_1794	.	.	+	0.9505	101	100	0.9926	24	ND	ND	NA	NA	NA	NA	NA	NA	NA	NA	NA	NA	0	0
scaffold1.0:3383664-3383702	Cluster_1795	.	.	-	0.1953	169	169	1	24	ND	ND	NA	NA	NA	NA	NA	NA	NA	NA	NA	NA	1	3
scaffold1.0:3386282-3386716	Cluster_1796	.	.	.	0.3982	226	98	0.5141	24	ND	ND	NA	NA	NA	NA	NA	NA	NA	NA	NA	NA	1	2
scaffold1.0:3387056-3387079	Cluster_1797	.	.	.	0.3137	51	8	0.5232	24	ND	ND	NA	NA	NA	NA	NA	NA	NA	NA	NA	NA	1	1
scaffold1.0:3387750-3387970	Cluster_1798	.	.	.	0.4756	553	476	0.9263	24	ND	ND	NA	NA	NA	NA	NA	NA	NA	NA	NA	NA	0	4
scaffold1.0:3392007-3392102	Cluster_1799	.	.	.	0.7411	112	100	0.9143	23	ND	ND	NA	NA	NA	NA	NA	NA	NA	NA	NA	NA	0	0
scaffold1.0:3395968-3396082	Cluster_1800	.	.	.	0.2684	421	77	0.3437	24	ND	ND	NA	NA	NA	NA	NA	NA	NA	NA	NA	NA	2	4
scaffold1.0:3396401-3396423	Cluster_1801	.	.	-	0.0857	35	35	1	24	ND	ND	NA	NA	NA	NA	NA	NA	NA	NA	NA	NA	0	0
scaffold1.0:3396997-3397074	Cluster_1802	.	.	-	0.0469	64	57	0.9034	24	ND	ND	NA	NA	NA	NA	NA	NA	NA	NA	NA	NA	1	0
scaffold1.0:3397434-3397561	Cluster_1803	.	.	-	0.1997	631	631	1	24	ND	ND	NA	NA	NA	NA	NA	NA	NA	NA	NA	NA	5	4
scaffold1.0:3401527-3401872	Cluster_1804	.	.	+	0.8201	139	138	0.9964	24	ND	ND	NA	NA	NA	NA	NA	NA	NA	NA	NA	NA	1	0
scaffold1.0:3404810-3404842	Cluster_1805	.	.	.	0.2143	70	70	1	24	ND	ND	NA	NA	NA	NA	NA	NA	NA	NA	NA	NA	1	1
scaffold1.0:3405459-3405489	Cluster_1806	.	.	-	0.0419	167	139	0.8769	24	ND	ND	NA	NA	NA	NA	NA	NA	NA	NA	NA	NA	0	1
scaffold1.0:3405875-3406042	Cluster_1807	.	.	.	0.2607	303	234	0.8104	24	ND	ND	NA	NA	NA	NA	NA	NA	NA	NA	NA	NA	0	1
scaffold1.0:3406493-3406661	Cluster_1808	.	.	-	0.043	93	80	0.9045	24	ND	ND	NA	NA	NA	NA	NA	NA	NA	NA	NA	NA	0	0
scaffold1.0:3407492-3407726	Cluster_1809	.	.	.	0.6831	284	149	0.6191	24	ND	ND	NA	NA	NA	NA	NA	NA	NA	NA	NA	NA	1	1
scaffold1.0:3408009-3408246	Cluster_1810	.	.	+	0.9	150	88	0.7032	24	ND	ND	NA	NA	NA	NA	NA	NA	NA	NA	NA	NA	2	2
scaffold1.0:3410980-3411000	Cluster_1811	.	.	+	1	20	13	0.75	24	ND	ND	NA	NA	NA	NA	NA	NA	NA	NA	NA	NA	0	0
scaffold1.0:3411276-3411372	Cluster_1812	.	.	.	0.4583	72	47	0.7972	24	ND	ND	NA	NA	NA	NA	NA	NA	NA	NA	NA	NA	1	1
scaffold1.0:3412030-3412281	Cluster_1813	.	.	.	0.6136	132	77	0.6689	24	ND	ND	NA	NA	NA	NA	NA	NA	NA	NA	NA	NA	2	0
scaffold1.0:3415118-3415137	Cluster_1814	.	.	+	0.9167	24	6	0.3805	24	ND	ND	NA	NA	NA	NA	NA	NA	NA	NA	NA	NA	0	2
scaffold1.0:3415389-3415399	Cluster_1815	.	.	.	0.6	25	14	0.6913	24	ND	ND	NA	NA	NA	NA	NA	NA	NA	NA	NA	NA	0	1
scaffold1.0:3416316-3416333	Cluster_1816	.	.	+	1	30	30	1	N	ND	ND	NA	NA	NA	NA	NA	NA	NA	NA	NA	NA	0	15
scaffold1.0:3416880-3416897	Cluster_1817	.	.	-	0	21	14	0.8254	24	ND	ND	NA	NA	NA	NA	NA	NA	NA	NA	NA	NA	0	0
scaffold1.0:3417661-3417688	Cluster_1818	.	.	+	1	93	92	0.9928	N	ND	ND	NA	NA	NA	NA	NA	NA	NA	NA	NA	NA	12	31
scaffold1.0:3417939-3417942	Cluster_1819	.	.	+	1	22	22	1	N	ND	ND	NA	NA	NA	NA	NA	NA	NA	NA	NA	NA	5	3
scaffold1.0:3418259-3418277	Cluster_1820	.	.	+	1	27	27	1	N	ND	ND	NA	NA	NA	NA	NA	NA	NA	NA	NA	NA	6	6
scaffold1.0:3419851-3419874	Cluster_1821	.	.	+	0.9722	36	36	1	24	ND	ND	NA	NA	NA	NA	NA	NA	NA	NA	NA	NA	0	0
scaffold1.0:3420808-3420834	Cluster_1822	.	.	+	0.8919	74	68	0.9475	24	ND	ND	NA	NA	NA	NA	NA	NA	NA	NA	NA	NA	0	0
scaffold1.0:3422408-3422614	Cluster_1823	.	.	.	0.5705	156	128	0.8682	24	ND	ND	NA	NA	NA	NA	NA	NA	NA	NA	NA	NA	1	0
scaffold1.0:3424583-3424662	Cluster_1824	.	.	.	0.7804	255	255	1	24	ND	ND	NA	NA	NA	NA	NA	NA	NA	NA	NA	NA	3	1
scaffold1.0:3425882-3425905	Cluster_1825	.	.	+	0.8205	39	32	0.8782	24	ND	ND	NA	NA	NA	NA	NA	NA	NA	NA	NA	NA	0	0
scaffold1.0:3426170-3426283	Cluster_1826	.	.	.	0.7727	66	50	0.8674	24	ND	ND	NA	NA	NA	NA	NA	NA	NA	NA	NA	NA	1	1
scaffold1.0:3427339-3427364	Cluster_1827	.	.	+	0.9916	119	53	0.609	24	ND	ND	NA	NA	NA	NA	NA	NA	NA	NA	NA	NA	1	0
scaffold1.0:3427815-3427837	Cluster_1828	.	.	-	0.0698	43	37	0.9023	24	ND	ND	NA	NA	NA	NA	NA	NA	NA	NA	NA	NA	1	0
scaffold1.0:3428193-3428198	Cluster_1829	.	.	+	1	20	20	1	24	ND	ND	NA	NA	NA	NA	NA	NA	NA	NA	NA	NA	0	0
scaffold1.0:3428496-3428825	Cluster_1830	.	.	.	0.3591	220	142	0.759	24	ND	ND	NA	NA	NA	NA	NA	NA	NA	NA	NA	NA	0	1
scaffold1.0:3429715-3429794	Cluster_1831	.	HP	-	0.1774	62	61	0.9892	24	ND	ND	29	0.7632	38	4	-0.5895	0.9761	1	0	0	0	1	0
scaffold1.0:3430520-3430545	Cluster_1832	.	.	.	0.3382	68	62	0.9343	24	ND	ND	NA	NA	NA	NA	NA	NA	NA	NA	NA	NA	0	1
scaffold1.0:3431531-3431595	Cluster_1833	.	.	.	0.5729	96	87	0.9384	24	ND	ND	NA	NA	NA	NA	NA	NA	NA	NA	NA	NA	0	0
scaffold1.0:3437385-3437397	Cluster_1834	.	.	.	0.7143	21	21	1	24	ND	ND	NA	NA	NA	NA	NA	NA	NA	NA	NA	NA	1	0
scaffold1.0:3438075-3438080	Cluster_1835	.	.	.	0.5833	24	24	1	24	ND	ND	NA	NA	NA	NA	NA	NA	NA	NA	NA	NA	1	0
scaffold1.0:3438477-3438492	Cluster_1836	.	.	+	0.9524	21	21	1	24	ND	ND	NA	NA	NA	NA	NA	NA	NA	NA	NA	NA	0	2
scaffold1.0:3439933-3440021	Cluster_1837	.	.	+	0.8681	91	91	1	23	ND	ND	NA	NA	NA	NA	NA	NA	NA	NA	NA	NA	1	0
scaffold1.0:3440236-3440330	Cluster_1838	.	.	+	0.9949	197	196	0.9975	24	ND	ND	NA	NA	NA	NA	NA	NA	NA	NA	NA	NA	0	0
scaffold1.0:3440555-3440575	Cluster_1839	.	.	-	0.1667	30	27	0.9094	23	ND	ND	NA	NA	NA	NA	NA	NA	NA	NA	NA	NA	0	0
scaffold1.0:3441011-3441135	Cluster_1840	.	HP	-	0.0114	88	6	0.2325	24	ND	ND	44	0.7213	61	3	-0.5508	0.9869	1	1	1	0	0	0
scaffold1.0:3441395-3441607	Cluster_1841	.	.	.	0.2625	80	40	0.6906	24	ND	ND	NA	NA	NA	NA	NA	NA	NA	NA	NA	NA	0	1
scaffold1.0:3442286-3442331	Cluster_1842	.	HP	-	0	40	40	1	24	ND	ND	16	0.8421	19	8	-0.7895	0.8029	1	1	0	0	0	1
scaffold1.0:3443389-3443412	Cluster_1843	.	.	-	0	51	50	0.9902	24	ND	ND	NA	NA	NA	NA	NA	NA	NA	NA	NA	NA	0	1
scaffold1.0:3449967-3450069	Cluster_1844	.	.	+	0.8147	572	572	1	24	ND	ND	NA	NA	NA	NA	NA	NA	NA	NA	NA	NA	7	3
scaffold1.0:3451658-3451838	Cluster_1845	.	HP	-	0.1822	247	234	0.9646	24	ND	ND	53	0.8281	64	53	-0.6984	0.8148	1	1	1	0	0	1
scaffold1.0:3452614-3452782	Cluster_1846	.	.	.	0.2143	98	70	0.832	24	ND	ND	NA	NA	NA	NA	NA	NA	NA	NA	NA	NA	2	1
scaffold1.0:3453394-3453503	Cluster_1847	.	.	.	0.2747	91	80	0.9117	24	ND	ND	NA	NA	NA	NA	NA	NA	NA	NA	NA	NA	0	2
scaffold1.0:3454298-3454332	Cluster_1848	.	.	-	0	47	47	1	24	ND	ND	NA	NA	NA	NA	NA	NA	NA	NA	NA	NA	0	0
scaffold1.0:3456156-3456228	Cluster_1849	.	.	.	0.516	407	278	0.8141	24	ND	ND	NA	NA	NA	NA	NA	NA	NA	NA	NA	NA	1	4
scaffold1.0:3457418-3457661	Cluster_1850	.	.	.	0.2109	588	330	0.6326	24	ND	ND	NA	NA	NA	NA	NA	NA	NA	NA	NA	NA	5	5
scaffold1.0:3459894-3459983	Cluster_1851	.	.	+	0.9574	47	47	1	24	ND	ND	NA	NA	NA	NA	NA	NA	NA	NA	NA	NA	0	0
scaffold1.0:3462703-3462708	Cluster_1852	.	.	+	1	21	21	1	24	ND	ND	NA	NA	NA	NA	NA	NA	NA	NA	NA	NA	0	0
scaffold1.0:3463655-3463775	Cluster_1853	.	.	.	0.3895	95	72	0.8418	24	ND	ND	NA	NA	NA	NA	NA	NA	NA	NA	NA	NA	0	1
scaffold1.0:3464200-3464365	Cluster_1854	.	.	-	0.0205	195	173	0.9346	24	ND	ND	NA	NA	NA	NA	NA	NA	NA	NA	NA	NA	1	0
scaffold1.0:3464813-3464830	Cluster_1855	.	.	+	1	25	25	1	24	ND	ND	NA	NA	NA	NA	NA	NA	NA	NA	NA	NA	0	0
scaffold1.0:3465460-3465493	Cluster_1856	.	.	-	0.0429	140	129	0.948	24	ND	ND	NA	NA	NA	NA	NA	NA	NA	NA	NA	NA	0	2
scaffold1.0:3466225-3466259	Cluster_1857	.	.	-	0.1667	60	59	0.9852	24	ND	ND	NA	NA	NA	NA	NA	NA	NA	NA	NA	NA	0	1
scaffold1.0:3466486-3466871	Cluster_1858	.	.	.	0.5172	783	753	0.978	24	ND	ND	NA	NA	NA	NA	NA	NA	NA	NA	NA	NA	2	3
scaffold1.0:3475636-3475671	Cluster_1859	.	.	.	0.254	63	63	1	24	ND	ND	NA	NA	NA	NA	NA	NA	NA	NA	NA	NA	1	0
scaffold1.0:3476354-3476365	Cluster_1860	.	.	+	1	20	20	1	24	ND	ND	NA	NA	NA	NA	NA	NA	NA	NA	NA	NA	0	0
scaffold1.0:3476830-3477004	Cluster_1861	.	HP	+	0.8827	179	168	0.9693	24	ND	ND	62	0.8052	77	21	-0.6779	0.8149	1	0	0	0	0	2
scaffold1.0:3477470-3477557	Cluster_1862	.	.	.	0.4407	59	58	0.9915	24	ND	ND	NA	NA	NA	NA	NA	NA	NA	NA	NA	NA	0	0
scaffold1.0:3478168-3478186	Cluster_1863	.	.	+	0.96	25	0	0.5	24	ND	ND	NA	NA	NA	NA	NA	NA	NA	NA	NA	NA	0	0
scaffold1.0:3478805-3478883	Cluster_1864	.	HP	-	0	21	0	0.2595	24	ND	ND	28	0.7887	35.5	8	-0.6901	1	1	1	0	0	0	0
scaffold1.0:3479580-3479627	Cluster_1865	.	HP	-	0	39	0	0.3556	24	ND	ND	15	0.7143	21	6	-0.581	0.789	1	1	0	0	0	0
scaffold1.0:3481741-3481849	Cluster_1866	.	HP	-	0.0652	46	32	0.837	24	ND	ND	37	0.7551	49	11	-0.5204	1	1	0	0	0	0	0
scaffold1.0:3484156-3484170	Cluster_1867	.	.	+	0.9091	22	0	0.5	24	ND	ND	NA	NA	NA	NA	NA	NA	NA	NA	NA	NA	0	0
scaffold1.0:3487233-3487259	Cluster_1868	.	.	-	0.0267	75	72	0.98	24	ND	ND	NA	NA	NA	NA	NA	NA	NA	NA	NA	NA	1	0
scaffold1.0:3489775-3489814	Cluster_1869	.	.	+	0.8512	121	121	1	24	ND	ND	NA	NA	NA	NA	NA	NA	NA	NA	NA	NA	1	1
scaffold1.0:3493063-3493092	Cluster_1870	.	.	-	0.0132	151	151	1	24	ND	ND	NA	NA	NA	NA	NA	NA	NA	NA	NA	NA	0	4
scaffold1.0:3495089-3495149	Cluster_1871	.	.	-	0.1705	88	88	1	24	ND	ND	NA	NA	NA	NA	NA	NA	NA	NA	NA	NA	0	0
scaffold1.0:3495831-3495958	Cluster_1872	.	HP	-	0.0786	407	385	0.9635	24	ND	ND	44	0.7213	61	6	-0.5115	0.7535	1	1	0	0	1	3
scaffold1.0:3499482-3499674	Cluster_1873	.	.	+	0.8534	116	107	0.9375	24	ND	ND	NA	NA	NA	NA	NA	NA	NA	NA	NA	NA	1	0
scaffold1.0:3500444-3500473	Cluster_1874	.	.	.	0.5283	53	53	1	24	ND	ND	NA	NA	NA	NA	NA	NA	NA	NA	NA	NA	0	2
scaffold1.0:3502422-3502460	Cluster_1875	.	.	.	0.5833	156	151	0.984	24	ND	ND	NA	NA	NA	NA	NA	NA	NA	NA	NA	NA	1	1
scaffold1.0:3506659-3506738	Cluster_1876	.	.	.	0.7692	247	241	0.9879	24	ND	ND	NA	NA	NA	NA	NA	NA	NA	NA	NA	NA	1	1
scaffold1.0:3507861-3507936	Cluster_1877	.	.	+	0.9398	166	166	1	24	ND	ND	NA	NA	NA	NA	NA	NA	NA	NA	NA	NA	1	0
scaffold1.0:3508445-3508516	Cluster_1878	.	.	.	0.5323	62	62	1	24	ND	ND	NA	NA	NA	NA	NA	NA	NA	NA	NA	NA	0	1
scaffold1.0:3513435-3513459	Cluster_1879	.	.	.	0.4318	44	44	1	24	ND	ND	NA	NA	NA	NA	NA	NA	NA	NA	NA	NA	0	0
scaffold1.0:3517923-3517981	Cluster_1880	.	.	-	0.0025	394	394	1	24	ND	ND	NA	NA	NA	NA	NA	NA	NA	NA	NA	NA	1	0
scaffold1.0:3518982-3519000	Cluster_1881	.	.	+	1	28	0	0.207	24	ND	ND	NA	NA	NA	NA	NA	NA	NA	NA	NA	NA	0	0
scaffold1.0:3520026-3520079	Cluster_1882	.	.	.	0.3617	94	93	0.9909	24	ND	ND	NA	NA	NA	NA	NA	NA	NA	NA	NA	NA	0	0
scaffold1.0:3521492-3521616	Cluster_1883	.	HP	+	0.942	448	441	0.9915	24	ND	ND	45	0.7627	59	7	-0.5068	0.8995	1	1	1	0	0	1
scaffold1.0:3521944-3522030	Cluster_1884	.	.	.	0.5027	368	368	1	24	ND	ND	NA	NA	NA	NA	NA	NA	NA	NA	NA	NA	0	10
scaffold1.0:3523238-3523253	Cluster_1885	.	.	+	0.88	25	20	0.875	24	ND	ND	NA	NA	NA	NA	NA	NA	NA	NA	NA	NA	0	0
scaffold1.0:3529660-3529700	Cluster_1886	.	.	.	0.4681	94	94	1	24	ND	ND	NA	NA	NA	NA	NA	NA	NA	NA	NA	NA	0	0
scaffold1.0:3530509-3530697	Cluster_1887	.	.	.	0.7553	282	276	0.9869	23	ND	ND	NA	NA	NA	NA	NA	NA	NA	NA	NA	NA	1	1
scaffold1.0:3531181-3531799	Cluster_1888	.	.	.	0.7068	365	308	0.8958	24	ND	ND	NA	NA	NA	NA	NA	NA	NA	NA	NA	NA	3	5
scaffold1.0:3532323-3532450	Cluster_1889	.	HP	+	0.9011	1031	1028	0.9985	24	ND	ND	24	0.6761	35.5	57	-0.6873	0.8109	1	1	0	0	2	5
scaffold1.0:3532662-3532705	Cluster_1890	.	.	.	0.2822	163	163	1	24	ND	ND	NA	NA	NA	NA	NA	NA	NA	NA	NA	NA	0	3
scaffold1.0:3533162-3533258	Cluster_1891	.	.	.	0.467	227	147	0.7621	24	ND	ND	NA	NA	NA	NA	NA	NA	NA	NA	NA	NA	0	1
scaffold1.0:3534608-3534642	Cluster_1892	.	.	.	0.375	256	253	0.9932	24	ND	ND	NA	NA	NA	NA	NA	NA	NA	NA	NA	NA	1	1
scaffold1.0:3535183-3535206	Cluster_1893	.	.	+	1	30	29	0.9833	24	ND	ND	NA	NA	NA	NA	NA	NA	NA	NA	NA	NA	0	0
scaffold1.0:3539162-3539180	Cluster_1894	.	.	+	1	31	31	1	24	ND	ND	NA	NA	NA	NA	NA	NA	NA	NA	NA	NA	0	0
scaffold1.0:3539391-3539398	Cluster_1895	.	.	-	0.05	20	20	1	24	ND	ND	NA	NA	NA	NA	NA	NA	NA	NA	NA	NA	0	0
scaffold1.0:3544992-3545024	Cluster_1896	.	.	+	0.9458	295	277	0.9591	24	ND	ND	NA	NA	NA	NA	NA	NA	NA	NA	NA	NA	0	4
scaffold1.0:3545665-3545688	Cluster_1897	.	.	-	0	31	31	1	24	ND	ND	NA	NA	NA	NA	NA	NA	NA	NA	NA	NA	0	0
scaffold1.0:3549376-3549478	Cluster_1898	.	HP	+	0.9274	358	357	0.9974	24	ND	ND	25	0.7937	31.5	40	-0.5683	0.6721	1	1	0	0	1	1
scaffold1.0:3549839-3549876	Cluster_1899	.	.	.	0.4	135	44	0.4403	24	ND	ND	NA	NA	NA	NA	NA	NA	NA	NA	NA	NA	1	1
scaffold1.0:3550319-3550491	Cluster_1900	.	.	-	0.0106	94	15	0.4097	24	ND	ND	NA	NA	NA	NA	NA	NA	NA	NA	NA	NA	0	0
scaffold1.0:3555003-3555028	Cluster_1901	.	.	-	0.0164	61	0	0.3344	24	ND	ND	NA	NA	NA	NA	NA	NA	NA	NA	NA	NA	0	1
scaffold1.0:3555437-3555672	Cluster_1902	.	.	.	0.7442	391	390	0.9987	24	ND	ND	NA	NA	NA	NA	NA	NA	NA	NA	NA	NA	0	5
scaffold1.0:3556935-3557005	Cluster_1903	.	HP	-	0.0345	29	29	1	24	ND	ND	26	0.7647	34	3	-0.5	0.7112	1	0	0	0	0	0
scaffold1.0:3557239-3557393	Cluster_1904	.	.	+	0.9111	574	568	0.9945	24	ND	ND	NA	NA	NA	NA	NA	NA	NA	NA	NA	NA	2	7
scaffold1.0:3557549-3557723	Cluster_1905	.	HP	+	0.9509	407	375	0.9449	24	ND	ND	64	0.8889	72	31	-1.1542	1	1	1	2	0	1	0
scaffold1.0:3558525-3558544	Cluster_1906	.	.	.	0.6296	27	27	1	24	ND	ND	NA	NA	NA	NA	NA	NA	NA	NA	NA	NA	0	0
scaffold1.0:3560200-3560357	Cluster_1907	.	.	-	0.1824	159	159	1	24	ND	ND	NA	NA	NA	NA	NA	NA	NA	NA	NA	NA	0	0
scaffold1.0:3569821-3570004	Cluster_1908	.	.	-	0.0288	417	367	0.9234	24	ND	ND	NA	NA	NA	NA	NA	NA	NA	NA	NA	NA	0	0
scaffold1.0:3570426-3570459	Cluster_1909	.	.	.	0.275	80	80	1	24	ND	ND	NA	NA	NA	NA	NA	NA	NA	NA	NA	NA	1	0
scaffold1.0:3570990-3571080	Cluster_1910	.	.	.	0.5333	60	59	0.9917	24	ND	ND	NA	NA	NA	NA	NA	NA	NA	NA	NA	NA	0	0
scaffold1.0:3571690-3571709	Cluster_1911	.	.	.	0.72	25	0	0.266	23	ND	ND	NA	NA	NA	NA	NA	NA	NA	NA	NA	NA	0	2
scaffold1.0:3571969-3572083	Cluster_1912	.	.	.	0.4476	105	60	0.6756	24	ND	ND	NA	NA	NA	NA	NA	NA	NA	NA	NA	NA	0	0
scaffold1.0:3572360-3572390	Cluster_1913	.	.	+	0.9937	158	157	0.9968	24	ND	ND	NA	NA	NA	NA	NA	NA	NA	NA	NA	NA	1	0
scaffold1.0:3572965-3573259	Cluster_1914	.	.	.	0.3081	211	209	0.9938	24	ND	ND	NA	NA	NA	NA	NA	NA	NA	NA	NA	NA	1	0
scaffold1.0:3576658-3576943	Cluster_1915	.	.	.	0.5401	137	137	1	24	ND	ND	NA	NA	NA	NA	NA	NA	NA	NA	NA	NA	3	0
scaffold1.0:3577733-3577862	Cluster_1916	.	.	+	0.9429	70	58	0.9143	N	ND	ND	NA	NA	NA	NA	NA	NA	NA	NA	NA	NA	8	16
scaffold1.0:3584331-3584350	Cluster_1917	.	.	-	0	21	21	1	24	ND	ND	NA	NA	NA	NA	NA	NA	NA	NA	NA	NA	0	0
scaffold1.0:3585483-3585722	Cluster_1918	.	.	.	0.2647	136	107	0.8597	24	ND	ND	NA	NA	NA	NA	NA	NA	NA	NA	NA	NA	0	1
scaffold1.0:3586634-3586706	Cluster_1919	.	.	.	0.3654	52	52	1	24	ND	ND	NA	NA	NA	NA	NA	NA	NA	NA	NA	NA	1	0
scaffold1.0:3593088-3593172	Cluster_1920	.	.	+	0.8315	445	444	0.9985	24	ND	ND	NA	NA	NA	NA	NA	NA	NA	NA	NA	NA	0	1
scaffold1.0:3593600-3593615	Cluster_1921	.	.	-	0.1667	24	24	1	24	ND	ND	NA	NA	NA	NA	NA	NA	NA	NA	NA	NA	0	0
scaffold1.0:3597481-3597640	Cluster_1922	.	.	.	0.2196	683	673	0.9877	24	ND	ND	NA	NA	NA	NA	NA	NA	NA	NA	NA	NA	6	1
scaffold1.0:3599092-3599177	Cluster_1923	.	.	.	0.4151	53	0	0.054	24	ND	ND	NA	NA	NA	NA	NA	NA	NA	NA	NA	NA	0	0
scaffold1.0:3599399-3599443	Cluster_1924	.	.	+	0.8941	1162	1111	0.9696	24	ND	ND	NA	NA	NA	NA	NA	NA	NA	NA	NA	NA	12	4
scaffold1.0:3600594-3600763	Cluster_1925	.	HP	-	0.1277	47	47	1	24	ND	ND	24	0.7385	32.5	105	-0.7785	0.9704	1	0	0	0	1	0
scaffold1.0:3601261-3601446	Cluster_1926	.	.	-	0.0808	99	42	0.5251	24	ND	ND	NA	NA	NA	NA	NA	NA	NA	NA	NA	NA	0	1
scaffold1.0:3601996-3602019	Cluster_1927	.	.	+	0.9583	24	1	0.5	24	ND	ND	NA	NA	NA	NA	NA	NA	NA	NA	NA	NA	0	0
scaffold1.0:3602620-3602731	Cluster_1928	.	HP	+	0.9888	1792	1765	0.9902	24	ND	ND	37	0.7475	49.5	13	-0.6848	0.9422	1	1	0	0	6	2
scaffold1.0:3603377-3603391	Cluster_1929	.	.	-	0.12	25	0	0.0051	24	ND	ND	NA	NA	NA	NA	NA	NA	NA	NA	NA	NA	0	0
scaffold1.0:3604320-3604336	Cluster_1930	.	.	+	0.8	25	1	0.38	24	ND	ND	NA	NA	NA	NA	NA	NA	NA	NA	NA	NA	0	0
scaffold1.0:3605526-3605559	Cluster_1931	.	.	+	0.9878	82	82	1	24	ND	ND	NA	NA	NA	NA	NA	NA	NA	NA	NA	NA	0	0
scaffold1.0:3606593-3606782	Cluster_1932	.	HP	-	0.0856	222	206	0.9454	24	ND	ND	67	0.7204	93	4	-0.5086	0.9112	1	1	0	0	0	0
scaffold1.0:3612802-3612825	Cluster_1933	.	.	+	0.9667	30	0	0.0438	24	ND	ND	NA	NA	NA	NA	NA	NA	NA	NA	NA	NA	0	0
scaffold1.0:3613117-3613224	Cluster_1934	.	.	-	0.0025	408	0	0.2633	24	ND	ND	NA	NA	NA	NA	NA	NA	NA	NA	NA	NA	0	3
scaffold1.0:3614343-3614367	Cluster_1935	.	.	-	0.039	77	0	0.2104	24	ND	ND	NA	NA	NA	NA	NA	NA	NA	NA	NA	NA	0	0
scaffold1.0:3614700-3614815	Cluster_1936	.	HP	-	0.0345	116	15	0.2341	24	ND	ND	43	0.7818	55	6	-0.58	0.8279	1	0	0	0	2	2
scaffold1.0:3616534-3616575	Cluster_1937	.	.	.	0.5013	1163	1162	0.9996	24	ND	ND	NA	NA	NA	NA	NA	NA	NA	NA	NA	NA	3	4
scaffold1.0:3618532-3618686	Cluster_1938	.	MIRNA	-	0	142	141	0.9953	22	ND	ND	43	0.835	51.5	52	-0.9709	1	1	1	1	1	2	0
scaffold1.0:3619278-3619301	Cluster_1939	.	.	+	0.9667	30	30	1	24	ND	ND	NA	NA	NA	NA	NA	NA	NA	NA	NA	NA	0	0
scaffold1.0:3619615-3619676	Cluster_1940	.	.	-	0.1386	166	92	0.754	24	ND	ND	NA	NA	NA	NA	NA	NA	NA	NA	NA	NA	0	1
scaffold1.0:3620148-3620171	Cluster_1941	.	.	+	1	47	10	0.5197	24	ND	ND	NA	NA	NA	NA	NA	NA	NA	NA	NA	NA	0	0
scaffold1.0:3620445-3620606	Cluster_1942	.	HP	-	0.0417	72	49	0.794	24	ND	ND	58	0.7296	79.5	3	-0.5208	0.9477	1	1	0	0	1	0
scaffold1.0:3621421-3621562	Cluster_1943	.	.	.	0.3081	198	160	0.8448	24	ND	ND	NA	NA	NA	NA	NA	NA	NA	NA	NA	NA	1	1
scaffold1.0:3625929-3626076	Cluster_1944	.	HP	-	0.0244	164	119	0.82	24	ND	ND	15	0.75	20	108	-0.58	0.8462	1	0	0	0	0	1
scaffold1.0:3626729-3626911	Cluster_1945	.	.	.	0.5775	71	17	0.3454	24	ND	ND	NA	NA	NA	NA	NA	NA	NA	NA	NA	NA	0	0
scaffold1.0:3627405-3627563	Cluster_1946	.	HP	+	0.88	25	5	0.3121	24	ND	ND	15	0.8333	18	123	-0.7	1	1	1	0	0	0	0
scaffold1.0:3629397-3629489	Cluster_1947	.	.	.	0.4408	152	67	0.5514	24	ND	ND	NA	NA	NA	NA	NA	NA	NA	NA	NA	NA	1	3
scaffold1.0:3630039-3630114	Cluster_1948	.	.	.	0.5816	98	93	0.96	24	ND	ND	NA	NA	NA	NA	NA	NA	NA	NA	NA	NA	0	0
scaffold1.0:3630571-3630600	Cluster_1949	.	.	+	0.9917	121	0	0.1262	24	ND	ND	NA	NA	NA	NA	NA	NA	NA	NA	NA	NA	0	0
scaffold1.0:3631497-3631530	Cluster_1950	.	.	+	0.9923	259	259	1	24	ND	ND	NA	NA	NA	NA	NA	NA	NA	NA	NA	NA	1	0
scaffold1.0:3633335-3633350	Cluster_1951	.	.	+	0.8	30	30	1	24	ND	ND	NA	NA	NA	NA	NA	NA	NA	NA	NA	NA	0	0
scaffold1.0:3634048-3634072	Cluster_1952	.	.	+	0.9808	52	50	0.9713	24	ND	ND	NA	NA	NA	NA	NA	NA	NA	NA	NA	NA	0	0
scaffold1.0:3634423-3634665	Cluster_1953	.	.	+	0.8155	309	299	0.9763	24	ND	ND	NA	NA	NA	NA	NA	NA	NA	NA	NA	NA	4	4
scaffold1.0:3634984-3635001	Cluster_1954	.	.	+	1	22	22	1	24	ND	ND	NA	NA	NA	NA	NA	NA	NA	NA	NA	NA	0	0
scaffold1.0:3638349-3638382	Cluster_1955	.	.	-	0.0714	42	37	0.9365	24	ND	ND	NA	NA	NA	NA	NA	NA	NA	NA	NA	NA	2	0
scaffold1.0:3639681-3639714	Cluster_1956	.	.	.	0.2597	77	74	0.9708	24	ND	ND	NA	NA	NA	NA	NA	NA	NA	NA	NA	NA	0	0
scaffold1.0:3640113-3640158	Cluster_1957	.	HP	+	0.9394	33	33	1	24	ND	ND	16	0.8421	19	8	-0.5474	0.9251	1	0	0	0	0	1
scaffold1.0:3642407-3642435	Cluster_1958	.	.	-	0.0745	255	255	1	24	ND	ND	NA	NA	NA	NA	NA	NA	NA	NA	NA	NA	1	0
scaffold1.0:3643385-3643405	Cluster_1959	.	.	.	0.2222	27	27	1	24	ND	ND	NA	NA	NA	NA	NA	NA	NA	NA	NA	NA	0	0
scaffold1.0:3643670-3643841	Cluster_1960	.	.	.	0.4713	87	57	0.7893	24	ND	ND	NA	NA	NA	NA	NA	NA	NA	NA	NA	NA	0	1
scaffold1.0:3644746-3644769	Cluster_1961	.	.	.	0.2037	54	44	0.8559	24	ND	ND	NA	NA	NA	NA	NA	NA	NA	NA	NA	NA	0	0
scaffold1.0:3645415-3645493	Cluster_1962	.	.	.	0.3519	108	69	0.7964	24	ND	ND	NA	NA	NA	NA	NA	NA	NA	NA	NA	NA	0	1
scaffold1.0:3651000-3651028	Cluster_1963	.	.	-	0.1379	58	57	0.9914	24	ND	ND	NA	NA	NA	NA	NA	NA	NA	NA	NA	NA	0	0
scaffold1.0:3651507-3651706	Cluster_1964	.	.	.	0.6055	109	47	0.6616	24	ND	ND	NA	NA	NA	NA	NA	NA	NA	NA	NA	NA	0	2
scaffold1.0:3651910-3652295	Cluster_1965	.	.	.	0.6426	954	894	0.966	24	ND	ND	NA	NA	NA	NA	NA	NA	NA	NA	NA	NA	3	3
scaffold1.0:3652685-3652711	Cluster_1966	.	.	+	1	132	132	1	24	ND	ND	NA	NA	NA	NA	NA	NA	NA	NA	NA	NA	0	1
scaffold1.0:3653344-3653561	Cluster_1967	.	HP	+	0.9477	478	25	0.1665	24	ND	ND	66	0.8199	80.5	57	-0.805	0.8399	1	1	0	0	1	2
scaffold1.0:3654800-3654843	Cluster_1968	.	.	.	0.4231	78	78	1	24	ND	ND	NA	NA	NA	NA	NA	NA	NA	NA	NA	NA	1	0
scaffold1.0:3662318-3662336	Cluster_1969	.	.	-	0	25	25	1	24	ND	ND	NA	NA	NA	NA	NA	NA	NA	NA	NA	NA	0	0
scaffold1.0:3663647-3663757	Cluster_1970	.	.	+	0.9648	142	23	0.3617	24	ND	ND	NA	NA	NA	NA	NA	NA	NA	NA	NA	NA	0	1
scaffold1.0:3664136-3664178	Cluster_1971	.	.	-	0.0413	363	363	1	24	ND	ND	NA	NA	NA	NA	NA	NA	NA	NA	NA	NA	3	1
scaffold1.0:3665777-3665794	Cluster_1972	.	.	-	0.16	25	0	0.1101	24	ND	ND	NA	NA	NA	NA	NA	NA	NA	NA	NA	NA	0	0
scaffold1.0:3667537-3667586	Cluster_1973	.	.	.	0.2986	144	144	1	24	ND	ND	NA	NA	NA	NA	NA	NA	NA	NA	NA	NA	1	0
scaffold1.0:3668889-3669058	Cluster_1974	.	HP	-	0.1504	226	224	0.9956	24	ND	ND	67	0.8816	76	18	-1.0013	0.8736	1	1	2	0	0	0
scaffold1.0:3669850-3669871	Cluster_1975	.	.	-	0	26	26	1	24	ND	ND	NA	NA	NA	NA	NA	NA	NA	NA	NA	NA	0	0
scaffold1.0:3671889-3671930	Cluster_1976	.	.	-	0.01	100	88	0.9267	24	ND	ND	NA	NA	NA	NA	NA	NA	NA	NA	NA	NA	2	2
scaffold1.0:3673701-3673739	Cluster_1977	.	.	-	0.0246	284	282	0.9965	24	ND	ND	NA	NA	NA	NA	NA	NA	NA	NA	NA	NA	0	0
scaffold1.0:3674801-3674974	Cluster_1978	.	.	-	0.1949	118	118	1	24	ND	ND	NA	NA	NA	NA	NA	NA	NA	NA	NA	NA	1	3
scaffold1.0:3675583-3675630	Cluster_1979	.	.	+	0.9767	43	2	0.1759	N	ND	ND	NA	NA	NA	NA	NA	NA	NA	NA	NA	NA	3	7
scaffold1.0:3680560-3680583	Cluster_1980	.	.	-	0	55	0	0.253	24	ND	ND	NA	NA	NA	NA	NA	NA	NA	NA	NA	NA	0	0
scaffold1.0:3683438-3683464	Cluster_1981	.	.	+	0.9	70	12	0.3779	24	ND	ND	NA	NA	NA	NA	NA	NA	NA	NA	NA	NA	0	0
scaffold1.0:3684371-3684516	Cluster_1982	.	.	.	0.3813	257	6	0.1081	24	ND	ND	NA	NA	NA	NA	NA	NA	NA	NA	NA	NA	3	1
scaffold1.0:3686253-3686420	Cluster_1983	.	.	.	0.6352	318	108	0.5209	24	ND	ND	NA	NA	NA	NA	NA	NA	NA	NA	NA	NA	0	1
scaffold1.0:3687590-3687596	Cluster_1984	.	.	+	1	21	21	1	24	ND	ND	NA	NA	NA	NA	NA	NA	NA	NA	NA	NA	0	0
scaffold1.0:3687849-3688041	Cluster_1985	.	.	.	0.5459	207	183	0.9025	24	ND	ND	NA	NA	NA	NA	NA	NA	NA	NA	NA	NA	0	1
scaffold1.0:3688530-3688992	Cluster_1986	.	.	.	0.7556	450	300	0.7018	24	ND	ND	NA	NA	NA	NA	NA	NA	NA	NA	NA	NA	33	4
scaffold1.0:3689318-3689934	Cluster_1987	.	.	.	0.3829	713	304	0.5528	24	ND	ND	NA	NA	NA	NA	NA	NA	NA	NA	NA	NA	3	7
scaffold1.0:3690778-3690848	Cluster_1988	.	.	.	0.3459	159	157	0.9916	24	ND	ND	NA	NA	NA	NA	NA	NA	NA	NA	NA	NA	0	0
scaffold1.0:3691602-3691647	Cluster_1989	.	HP	+	0.8235	85	85	1	24	ND	ND	16	0.7805	20.5	5	-0.5512	0.6743	1	1	0	0	1	0
scaffold1.0:3692587-3692661	Cluster_1990	.	.	.	0.798	203	148	0.7482	24	ND	ND	NA	NA	NA	NA	NA	NA	NA	NA	NA	NA	1	0
scaffold1.0:3693309-3693326	Cluster_1991	.	.	.	0.625	24	3	0.2875	24	ND	ND	NA	NA	NA	NA	NA	NA	NA	NA	NA	NA	1	0
scaffold1.0:3693946-3693969	Cluster_1992	.	.	+	0.9943	176	3	0.4388	24	ND	ND	NA	NA	NA	NA	NA	NA	NA	NA	NA	NA	0	0
scaffold1.0:3700019-3700147	Cluster_1993	.	.	.	0.4762	84	82	0.9881	24	ND	ND	NA	NA	NA	NA	NA	NA	NA	NA	NA	NA	0	1
scaffold1.0:3702945-3702994	Cluster_1994	.	HP	+	0.9929	283	277	0.9883	24	ND	ND	18	0.8	22.5	5	-0.5156	0.6856	1	1	0	0	0	1
scaffold1.0:3703765-3703810	Cluster_1995	.	.	-	0.0217	92	92	1	24	ND	ND	NA	NA	NA	NA	NA	NA	NA	NA	NA	NA	1	0
scaffold1.0:3704712-3704807	Cluster_1996	.	.	-	0.1662	325	262	0.8757	24	ND	ND	NA	NA	NA	NA	NA	NA	NA	NA	NA	NA	1	1
scaffold1.0:3705550-3705670	Cluster_1997	.	.	-	0.0964	166	140	0.8735	24	ND	ND	NA	NA	NA	NA	NA	NA	NA	NA	NA	NA	0	1
scaffold1.0:3706910-3706932	Cluster_1998	.	.	+	0.9722	36	36	1	24	ND	ND	NA	NA	NA	NA	NA	NA	NA	NA	NA	NA	0	0
[truncated: 216,052+ more rows]
