# Supplementary material for: Small RNA and PARE sequencing in flower bud reveal the involvement of sRNAs in endodormancy release of Japanese pear (Pyrus pyrifolia 'Kosui')
Source: BMC Genomics. 2016 Mar 15;17:230. doi: 10.1186/s12864-016-2514-8 (PMC4791883; doi:10.1186/s12864-016-2514-8)
Supplement: Additional file 2: Table S2. — PAREsnip identified the target of small RNAs. (XLSX 672 kb) [file 12864_2016_2514_MOESM2_ESM.xlsx]

## Sheet: Supplementary_table3.csv
Supplementary table 2. PAREsnip identified the target of small RNAs.
sequence of sRNA	Target Gene	Category	Cleavage.Position	P.Value	Fragment.Abundance	Weighted.Fragment.Abundance	Normalised.Weighted.Fragment.Abundance	Alignment.Score	TAIR_10	symbol	full_name
AAAAAGTAGCGTCTGGATCAA	Pbr006234.1	1	270	0.01	4	2	0.117744	4	AT2G26510	PDE135	pigment defective embryo 135
AAAACACAGGACTGGAGCACGG	Pbr017956.1	2	3325	0	2	1	0.0588719	2.5	AT3G27870	NA	NA
AAAACACAGGACTGGAGCACGG	Pbr027045.1	2	3361	0	2	1	0.0588719	2.5	AT3G27870	NA	NA
AAAACCAAAGGGAACACTCGGC	Pbr010896.1	3	189	0.03	3	1.5	0.0883078	4	AT3G51880	NFD1	NUCLEOSOME/CHROMATIN ASSEMBLY FACTOR D1
AAAACCGAGATAGCAAGACTG	Pbr013264.1	0	238	0.01	16	16	0.94195	4.5	AT1G25520	NA	NA
AAAACGGCTGCGGTCAAAACC	Pbr031537.1	0	444	0.03	6	3	0.176616	4.5	AT5G53030	NA	NA
AAAACGGGTGGAACGAGCTA	Pbr036003.1	0	207	0	2	2	0.117744	1.5	NA	NA	NA
AAAACGGGTGGAACGAGTTGT	Pbr036003.1	0	207	0	2	2	0.117744	1	NA	NA	NA
AAAACTAGAAAACTCGCCGGAA	Pbr022469.1	2	1315	0.05	7	2.33333	0.137368	4	AT1G53310	ATPEPC1
AAAACTAGAAAACTCGCCGGAA	Pbr022469.1	3	1314	0	3	1	0.0588719	4	AT1G53310	ATPEPC1
AAAACTGGAAAACTCGCCGGAA	Pbr022469.1	3	1314	0.04	3	1	0.0588719	4.5	AT1G53310	ATPEPC1
AAAAGGATTGGCTCTGAGGAA	Pbr037593.1	3	1237	0	2	1	0.0588719	3	AT1G51980	NA	NA
AAAAGGATTGGCTCTGAGGAA	Pbr029764.1	3	1084	0.01	2	1	0.0588719	3	AT1G51980	NA	NA
AAAAGGGCTAAGAAAGTGCAA	Pbr009279.1	1	260	0.03	11	11	0.64759	4.5	AT4G20325	NA	NA
AAAAGTATCATTCTGGAGGCGG	Pbr037748.1	2	643	0.04	3	3	0.176616	3.5	AT5G22300	AtNIT4	NITRILASE 4
AAAATGAGATATAGTGGACGAT	Pbr017331.1	2	1008	0.02	7	3.5	0.206052	3.5	AT1G55620	CLCF	CHLORIDE CHANNEL F
AAAATGGATGGCGCTGAAGC	Pbr042857.1	0	467	0	17	17	1.00082	3	AT2G20230	NA	NA
AAAATTCCTGAACCGGGACGC	Pbr027676.1	2	268	0.03	4	4	0.235487	3.5	AT4G35830	ACO1	aconitase 1
AAAATTTCAACACAAAGATCGT	Pbr019200.1	3	395	0.04	3	0.428571	0.0252308	4	AT1G80490	TPR1	TOPLESS-related 1
AAACAAGTAATCAAAGATGTAT	Pbr011121.1	1	204	0.02	3	3	0.176616	4.5	AT3G60800	NA	NA
AAACAGCTTAAGTACGAGAAC	Pbr033470.1	3	801	0.05	2	0.666667	0.0392479	4	AT3G62220	NA	NA
AAACAGCTTAAGTACGAGAATA	Pbr033470.1	3	801	0.04	2	0.666667	0.0392479	4.5	AT3G62220	NA	NA
AAACAGTGACAACTCGTAGGCA	Pbr015146.1	2	492	0.04	3	3	0.176616	3.5	AT1G27990	NA	NA
AAACCCGGGGGTTGTCGGAATC	Pbr041903.2	2	933	0.03	4	4	0.235487	3.5	AT1G12360	SEC11
AAACCCGTAAGGCGCAAGGA	Pbr010045.1	3	347	0.05	2	0.666667	0.0392479	3.5	AT1G09795	ATATP-PRT2	ATP phosphoribosyl transferase 2
AAACCCGTAAGGCGCAAGGA	Pbr035206.1	3	344	0.04	2	0.666667	0.0392479	3.5	AT1G09795	HISN1B
AAACGACTCGGCAACGGATAT	Pbr010305.1	0	522	0	36	36	2.11939	4.5	AT2G37270	RPS5B	ribosomal protein 5B
AAACGCTCTCAGCTCGGCAGGA	Pbr028414.1	3	2088	0.01	2	0.5	0.0294359	4	AT2G13540	ENS	ENSALADA
AAACGCTCTCAGCTCGGCAGGA	Pbr027641.1	3	2088	0.02	2	0.5	0.0294359	4	AT2G13540	ENS	ENSALADA
AAACGGTGGGGACTATACGGT	Pbr016797.1	3	538	0.05	2	1	0.0588719	4	AT2G36460	FBA6	fructose-bisphosphate aldolase 6
AAACGTGACGGTGTACCCATA	Pbr020359.1	3	594	0.02	2	2	0.117744	3.5	AT1G18080	ATARCA
AAACTACTTCGTCGGATCGTCC	Pbr011332.1	3	645	0.02	11	3.66667	0.215864	4	AT2G40010	NA	NA
AAACTAGAAAACTCGCCGGAA	Pbr002202.1	3	1314	0.05	3	1	0.0588719	4	AT1G53310	PEPC1	PEP(PHOSPHOENOLPYRUVATE) CARBOXYLASE 1
AAACTAGAAAACTCGCCGGAA	Pbr022469.1	3	1314	0.04	3	1	0.0588719	4	AT1G53310	ATPEPC1
AAACTCACGGCAATAATAGGAT	Pbr032863.1	3	143	0.04	2	1	0.0588719	4	NA	NA	NA
AAACTCTCCTGGACTTGGTTT	Pbr036499.1	2	585	0.01	5	1.66667	0.0981198	2.5	AT4G31870	GPX7	glutathione peroxidase 7
AAACTCTCCTGGACTTGGTTT	Pbr036523.1	2	585	0.04	5	1.66667	0.0981198	2.5	AT4G31870	ATGPX7	GLUTATHIONE PEROXIDASE 7
AAACTCTCCTGGACTTGGTTT	Pbr019981.1	2	627	0.05	5	1.66667	0.0981198	2.5	AT5G25060	RRC1	reduced red-light responses in cry1cry2 background 1
AAACTGCTCGTACGAAGATTGA	Pbr014782.1	3	888	0.04	2	1	0.0588719	4	AT4G15545	NA	NA
AAACTGGAAAACTCGCCGGAA	Pbr024762.1	1	762	0	20	20	1.17744	4.5	AT5G06600	UBP12	ubiquitin-specific protease 12
AAACTGGTTGGAGGGTGTGCAT	Pbr007394.1	2	2659	0.05	5	5	0.294359	3	AT3G25500	FH1	FORMIN HOMOLOGY 1
AAACTTCGAATTGGGAGGGCG	Pbr035172.1	0	821	0	8	8	0.470975	4.5	AT1G08440	NA	NA
AAACTTGAACAGGAGGACAACA	Pbr018612.1	0	1452	0.01	26	26	1.53067	4	AT5G61790	ATCNX1
AAAGAAGACAACGGAGGGTGG	Pbr028015.1	0	1340	0.02	4	4	0.235487	4.5	AT5G01120	NA	NA
AAAGAAGTTGAATTTGACGA	Pbr016874.1	0	731	0.03	7	7	0.412103	4	AT1G28760	NA	NA
AAAGACAGTAGGCTGCTTTCAG	Pbr014118.2	2	600	0.02	10	10	0.588719	3	AT4G11150	emb2448	embryo defective 2448
AAAGACAGTAGGCTGCTTTCAG	Pbr026725.1	2	384	0.02	8	8	0.470975	3	AT4G11150	VHA-E1
AAAGACGCAAGCCTTTGACGG	Pbr007298.1	3	78	0.02	2	1	0.0588719	3.5	AT3G47520	pNAD-MDH	plastidic NAD-dependent malate dehydrogenase
AAAGAGCTGTCGATAATGGTA	Pbr008761.1	0	689	0.04	14	14	0.824206	4.5	AT4G26270	PFK3	phosphofructokinase 3
AAAGAGGACATATTTGAAACCA	Pbr041674.1	2	1352	0.02	4	4	0.235487	3.5	AT3G12270	PRMT3	protein arginine methyltransferase 3
AAAGAGGACATATTTGAAACCA	Pbr016519.1	2	2183	0.03	5	5	0.294359	3	AT4G14200	NA	NA
AAAGAGGACATATTTGAAACCA	Pbr039139.1	2	337	0.05	3	3	0.176616	3.5	AT2G02710	PLP	PAS/LOV PROTEIN
AAAGATCAAGTAACGGGACAA	Pbr003617.1	3	793	0.01	2	1	0.0588719	2.5	AT4G37970	ATCAD6
AAAGATCAAGTAACGGGACAA	Pbr041293.2	0	826	0.02	11	5.5	0.323795	4.5	AT3G24040	NA	NA
AAAGATCAAGTAACGGGACAA	Pbr004675.1	3	370	0	2	1	0.0588719	2.5	AT4G37970	ATCAD6
AAAGCAGGTAGAGACAAGCGCA	Pbr016422.1	2	1635	0.04	3	3	0.176616	3	AT1G15690	AtAVP1
AAAGCCCGGGCTGTTGATAT	Pbr039201.1	0	430	0.02	20	20	1.17744	4.5	AT1G24095	NA	NA
AAAGCCGCAAGCCTTTGACGAT	Pbr016990.1	3	1432	0.05	2	1	0.0588719	4.5	AT4G32551	LUG	LEUNIG
AAAGCCGGACTTGGCTTCACAC	Pbr021370.1	2	255	0.01	3	3	0.176616	3	AT1G54150	SPL2	SP1-like 2
AAAGCGCGAGGCTACACTGACT	Pbr032217.1	3	1192	0.02	2	1	0.0588719	4	AT5G18520	Cand7	candidate G-protein Coupled Receptor 7
AAAGCGGACAATATCATGCTA	Pbr013147.1	3	51	0.02	2	2	0.117744	3	AT5G20920	EIF2 BETA	eukaryotic translation initiation factor 2 beta subunit
AAAGCGGACAATATCGTGCT	Pbr013147.1	3	51	0.01	2	2	0.117744	3	AT5G20920	EIF2 BETA	eukaryotic translation initiation factor 2 beta subunit
AAAGCTCGTAGTTGGACCTTGA	Pbr006127.1	1	160	0	19	19	1.11857	4	AT5G42790	ATPSM30
AAAGCTCGTAGTTGGACCTTT	Pbr006127.1	1	160	0	19	19	1.11857	3	AT5G42790	ATPSM30
AAAGCTGAAATGACACCCTGG	Pbr007110.1	3	1264	0.01	5	2.5	0.14718	3	AT3G18490	ASPG1	ASPARTIC PROTEASE IN GUARD CELL 1
AAAGCTGAAATGACACCCTGG	Pbr007090.1	3	1264	0.03	5	2.5	0.14718	3	AT3G18490	ASPG1	ASPARTIC PROTEASE IN GUARD CELL 1
AAAGCTGAAATGACACCCTGG	Pbr023913.1	0	395	0.01	13	13	0.765334	4	AT3G07950	NA	NA
AAAGGATAGGGCATTTCCGAA	Pbr017350.1	3	132	0.01	2	2	0.117744	3	AT4G02930	NA	NA
AAAGGATTGGCTCTGAGGAA	Pbr022545.1	3	295	0.04	3	1	0.0588719	3	AT1G10670	ACLA-1	ATP-citrate lyase A-1
AAAGGCATGACATGAAATTCAA	Pbr034691.2	0	181	0.03	3	3	0.176616	4.5	NA	NA	NA
AAAGGGAACACTCGGCAGGATG	Pbr002653.1	3	350	0.04	2	1	0.0588719	4	AT4G31080	NA	NA
AAAGGGAATAATGATGGACGG	Pbr024921.1	3	521	0.03	2	0.666667	0.0392479	3.5	AT4G18905	NA	NA
AAAGGGAATAATGATGGACGG	Pbr030534.2	3	512	0.02	2	0.666667	0.0392479	3.5	AT4G18905	NA	NA
AAAGGGAATGATGATGGACGGC	Pbr030195.1	3	195	0.04	2	1	0.0588719	4	AT2G32080	PUR ALPHA-1	purin-rich alpha 1
AAAGGGACAAATGACAAGGCCA	Pbr016323.2	3	613	0.01	3	3	0.176616	3	AT4G19006	NA	NA
AAAGGGACGAATCGAAGCGA	Pbr016323.2	3	613	0.02	3	3	0.176616	3	AT4G19006	NA	NA
AAAGGGCAGAAGACACTACTCG	Pbr029817.1	2	907	0.04	3	3	0.176616	3.5	ATMG00665	NAD5B	NADH dehydrogenase 5B
AAAGGGCTGAGGCAAAAGGG	Pbr016144.1	3	1759	0.04	3	1.5	0.0883078	3	AT5G45900	APG7	AUTOPHAGY 7
AAAGGGCTGAGGCAAAAGGG	Pbr024424.1	0	1125	0.01	10	10	0.588719	3.5	AT5G14640	SK13	shaggy-like kinase 13
AAAGGGCTGAGGCAAAAGGGCA	Pbr016144.1	3	1759	0	3	1.5	0.0883078	3.5	AT5G45900	APG7	AUTOPHAGY 7
AAAGGGTGTTGGTCGATTAA	Pbr018862.1	1	553	0.05	4	4	0.235487	4	AT3G22910	NA	NA
AAAGTAACGCTTTTGACTGGTA	Pbr034818.1	3	482	0.04	3	3	0.176616	4	AT5G66120	NA	NA
AAAGTATGGATCATGGTTGCAA	Pbr014454.1	3	687	0.02	2	1	0.0588719	3.5	AT5G40810	NA	NA
AAAGTATGGATCATGGTTGCAA	Pbr012478.1	3	651	0.03	2	1	0.0588719	3.5	AT5G40810	NA	NA
AAAGTATGGATCATGGTTGCAA	Pbr030921.1	0	380	0.02	9	9	0.529847	4.5	AT3G25040	ERD2B	endoplasmic reticulum retention defective 2B
AAAGTGGCAGCGAATGATTCTT	Pbr041384.1	3	1418	0.01	2	0.666667	0.0392479	3	AT3G46980	PHT4;3	phosphate transporter 4;3
AAAGTGGCAGCGAATGATTCTT	Pbr028001.1	3	1418	0.01	2	0.666667	0.0392479	3	AT3G46980	PHT4;3	phosphate transporter 4;3
AAAGTGGCAGCGAATGATTCTT	Pbr042327.1	3	1442	0	2	0.666667	0.0392479	3.5	AT3G46980	PHT4;3	phosphate transporter 4;3
AAAGTGGCTAGAAAATACGGA	Pbr012746.1	3	18	0	3	0.6	0.0353231	2.5	AT5G62360	NA	NA
AAAGTGGCTAGAAAATACGGA	Pbr012744.1	3	18	0.03	3	0.6	0.0353231	3.5	AT5G62360	NA	NA
AAAGTGGCTAGAAAATACGGA	Pbr015759.1	3	18	0	3	0.6	0.0353231	2.5	AT5G62360	NA	NA
AAAGTGGCTAGAAAATACGGA	Pbr017527.1	3	18	0.02	3	0.6	0.0353231	3.5	AT5G62360	NA	NA
AAAGTTGGGGACTGTATCGGTA	Pbr042026.1	3	206	0.03	2	2	0.117744	4	AT1G30620	HSR8	HIGH SUGAR RESPONSE8
AAATAAGCGTAGATCCGGAG	Pbr005291.1	1	209	0.05	32	10.6667	0.627966	4.5	AT2G23090	NA	NA
AAATACGCGACGGGGTATTGTA	Pbr024987.1	2	621	0.04	3	3	0.176616	4	AT5G12040	NA	NA
AAATCTCGACGGGCCGGAGAC	Pbr034275.2	3	87	0.05	2	2	0.117744	4	AT5G58070	TIL	temperature-induced lipocalin
AAATCTCGACGGGCCGGAGAC	Pbr018575.1	2	116	0.01	2	2	0.117744	3	AT1G48300	DGAT3	diacylglycerol acyltransferase 3
AAATCTGATCCGTGGGCTTTTC	Pbr013358.1	0	307	0.01	6	6	0.353231	3.5	AT2G47485	NA	NA
AAATGGGAACAGCGGCTTAA	Pbr013503.1	3	646	0.05	3	1.5	0.0883078	3	AT5G54140	ILL3	IAA-leucine-resistant (ILR1)-like 3
AAATGGGAACAGCGGCTTAA	Pbr040029.1	2	580	0.03	3	1.5	0.0883078	3	AT5G54140	ILL3	IAA-leucine-resistant (ILR1)-like 3
AAATGGTGATTGTATTGCATT	Pbr017771.1	3	1083	0.01	3	1.5	0.0883078	3	AT3G52750	FTSZ2-2
AAATGTGATCGACGGTCATCC	Pbr040362.1	2	472	0.03	3	1.5	0.0883078	3	AT1G16840	NA	NA
AAATGTGATCGACGGTCATCC	Pbr039224.1	2	472	0.03	3	1.5	0.0883078	3	AT1G16840	NA	NA
AAATGTTGGATGCATCCGCGG	Pbr024554.1	1	93	0.02	3	3	0.176616	4	NA	NA	NA
AAATTACTTGATTGTGGAGTGA	Pbr026513.1	3	732	0.03	3	1.5	0.0883078	4	AT1G07750	NA	NA
AAATTAGGGACAAGAAAGGGTG	Pbr007723.1	3	362	0.03	2	1	0.0588719	4	AT5G17920	ATMS1	methionine synthesis 1
AAATTAGGGACAAGAAAGGGTG	Pbr016887.1	3	362	0.05	2	1	0.0588719	4	AT5G17920	ATMETS
AAATTCAGACTGTGAAACTGC	Pbr009310.1	1	413	0.05	5	1.25	0.0735898	4.5	AT3G11690	NA	NA
AAATTCAGACTGTGAAACTGC	Pbr002896.1	0	2593	0.01	23	23	1.35405	4.5	AT5G36930	NA	NA
AAATTCAGACTGTGAAACTGC	Pbr002668.1	1	413	0.04	5	1.25	0.0735898	4.5	AT3G11690	NA	NA
AAATTCTAGTAAACTTGGCA	Pbr024856.1	0	143	0.01	5	5	0.294359	4.5	AT1G52855	NA	NA
AAATTCTGTCCAAGGCTAAATA	Pbr041114.1	2	565	0	3	3	0.176616	3	AT1G79230	ST1	SULFURTRANSFERASE 1
AAATTGGAACGATACAGAGAA	Pbr041342.1	2	1546	0.03	7	3.5	0.206052	3	AT1G63690	ATSPPL2	SIGNAL PEPTIDE PEPTIDASE-LIKE 2
AAATTGTCCAGAAATCGTCTC	Pbr036143.1	3	447	0.03	2	2	0.117744	3	AT2G45740	PEX11D	peroxin 11D
AAATTGTTCATCGTCATTATT	Pbr038503.2	2	1017	0.03	3	1	0.0588719	2.5	AT5G47540	NA	NA
AAATTGTTCATCGTCATTATT	Pbr017624.1	2	951	0.02	3	1	0.0588719	2.5	AT5G47540	NA	NA
AAATTGTTCATCGTCATTATT	Pbr000053.1	3	951	0.01	3	1	0.0588719	2.5	AT5G47540	NA	NA
AAATTTAGGAGATGATGGCTTT	Pbr001850.1	2	3255	0.04	3	1	0.0588719	3	AT5G57610	NA	NA
AAATTTAGGAGATGATGGCTTT	Pbr003204.1	2	3255	0.02	3	1	0.0588719	3	AT5G57610	NA	NA
AAATTTAGGAGATGATGGCTTT	Pbr001854.1	2	3255	0.05	3	1	0.0588719	3	AT5G57610	NA	NA
AAATTTTAAACATCGAGGACAA	Pbr004603.1	2	503	0.05	4	4	0.235487	3.5	AT5G02250	ATMTRNASEII	ARABIDOPSIS THALIANA MITOCHONDRIAL RNASE II
AACAAGACTGGTGAGATTTAA	Pbr013028.1	2	2134	0.03	2	2	0.117744	3	AT1G07110	F2KP	fructose-2
AACAAGCGATGGTTGTGTCGG	Pbr033693.1	3	90	0.05	3	1.5	0.0883078	3.5	AT5G54800	ATGPT1	ARABIDOPSIS GLUCOSE 6-PHOSPHATE/PHOSPHATE TRANSLOCATOR 1
AACAATGACTGAGAGAGGCAC	Pbr007706.1	1	1149	0	3	3	0.176616	4	AT4G38040	NA	NA
AACAATGACTGAGAGAGGCACC	Pbr007706.1	1	1149	0	3	3	0.176616	4	AT4G38040	NA	NA
AACAATTCGTCACTGGAAGGGA	Pbr033689.1	2	51	0.03	4	2	0.117744	3.5	AT1G50940	ETFALPHA	electron transfer flavoprotein alpha
AACACAGGACTGGAGCACGGA	Pbr017678.1	3	2540	0.01	3	1.5	0.0883078	3	AT3G53720	CHX20	cation/H+ exchanger 20
AACACTGTGGATGACCGCTT	Pbr041075.1	3	2232	0.01	3	1	0.0588719	3	AT1G56070	LOS1	LOW EXPRESSION OF OSMOTICALLY RESPONSIVE GENES 1
AACACTTGGTGAATTCTGCTT	Pbr010431.1	2	267	0	3	3	0.176616	0	NA	NA	NA
AACAGAACGGAAATGCACTAA	Pbr033712.1	3	2415	0.04	2	0.5	0.0294359	4	AT3G11910	UBP13	ubiquitin-specific protease 13
AACAGACCGGTAGACTTGAAC	Pbr020465.2	2	2346	0	5	5	0.294359	3	AT1G78580	ATTPS1	trehalose-6-phosphate synthase
AACAGCTGCAGCATGATCTTC	Pbr010680.1	1	801	0.05	15	15	0.883078	4.5	AT5G03300	ADK2	adenosine kinase 2
AACAGCTTAAGCACGAGAATAG	Pbr024205.1	3	1106	0.02	3	3	0.176616	4	AT2G34250	NA	NA
AACAGCTTAAGTACGAGAACC	Pbr014118.2	3	453	0.03	2	1	0.0588719	4	AT4G11150	emb2448	embryo defective 2448
AACAGCTTAAGTACGAGAACCG	Pbr026725.1	3	237	0.05	2	1	0.0588719	4.5	AT4G11150	VHA-E1
AACAGGAGGACAACAGACAGTG	Pbr005356.1	3	558	0.03	6	2	0.117744	3.5	AT1G16180	NA	NA
AACAGGAGGACAACAGACAGTG	Pbr022446.1	3	558	0.01	6	2	0.117744	3.5	AT1G16180	NA	NA
AACAGGAGGACAACAGACAGTG	Pbr010167.1	1	608	0	10	3.33333	0.19624	4.5	AT4G10380	AtNIP5;1
AACAGGGACAGTCGGGGCAT	Pbr040252.1	2	1374	0.01	2	2	0.117744	2.5	AT5G48250	BBX8	B-box domain protein 8
AACAGGGACAGTTGGGGGCA	Pbr012363.1	0	1326	0.02	6	6	0.353231	4	AT3G09070	OPS	OCTOPUS
AACAGGGACAGTTGGGGGCA	Pbr001587.1	0	96	0.02	5	5	0.294359	4.5	AT5G14910	NA	NA
AACAGGGACAGTTGGGGGCAT	Pbr012363.1	0	1326	0.01	6	6	0.353231	4.5	AT3G09070	OPS	OCTOPUS
AACCAGTGGAATAATAGCATC	Pbr021327.1	2	540	0	2	1	0.0588719	2	AT1G29395	COR413-TM1	COLD REGULATED 314 THYLAKOID MEMBRANE 1
AACCAGTGGAATAATAGCATC	Pbr039536.1	2	540	0.01	2	1	0.0588719	2	AT1G29395	COR413IM1	COLD REGULATED 314 INNER MEMBRANE 1
AACCGCTAGAAGTACGAGGTG	Pbr023379.1	2	571	0.05	2	2	0.117744	3.5	AT3G61050	NTMC2TYPE4
AACCGTTGATTCGCACAATTG	Pbr031228.1	3	357	0.03	2	2	0.117744	3	AT2G42590	GRF9	general regulatory factor 9
AACCTAGTACGAGAGGAACC	Pbr038314.1	1	1738	0.05	10	10	0.588719	4.5	AT4G27500	PPI1	proton pump interactor 1
AACCTGGACGGCACCTGGCACA	Pbr011059.2	3	1574	0.01	2	1	0.0588719	3.5	AT3G23410	FAO3	fatty alcohol oxidase 3
AACCTGGACGGCACCTGGCACA	Pbr011060.1	2	1655	0.02	2	1	0.0588719	3.5	AT4G28570	NA	NA
AACGAACCAGGATTCCAGCTA	Pbr038614.1	2	694	0.02	2	2	0.117744	3	NA	NA	NA
AACGAAGCCGGATGATTGTCA	Pbr000166.1	3	603	0.05	2	1	0.0588719	4	AT4G04860	DER2.2	DERLIN-2.2
AACGACTACAAAAATGAGGCAT	Pbr000166.1	3	361	0.04	2	0.666667	0.0392479	4	AT4G04860	DER2.2	DERLIN-2.2
AACGACTACAAAAATGAGGCAT	Pbr039316.1	3	361	0.04	2	0.666667	0.0392479	4	AT4G04860	DER2.2	DERLIN-2.2
AACGACTCGGCAACGGATAT	Pbr022252.1	3	620	0.03	3	1	0.0588719	3.5	AT3G21150	AtBBX32
AACGACTGAATATGCGCTAA	Pbr012732.1	3	489	0.02	2	0.5	0.0294359	3.5	AT4G25230	RIN2	RPM1 interacting protein 2
AACGACTGAATATGCGCTAA	Pbr017509.1	3	489	0.04	2	0.5	0.0294359	3.5	AT4G25230	RIN2	RPM1 interacting protein 2
AACGAGGAGCTTTGGTTGTTGT	Pbr002841.1	0	390	0	18	18	1.05969	3	AT1G75630	AVA-P4	vacuolar H+-pumping ATPase 16 kDa proteolipid subunit 4
AACGCGACATGACGATTGCCCA	Pbr014195.1	3	859	0.05	3	1	0.0588719	4.5	AT3G05030	NHX2	sodium hydrogen exchanger 2
AACGGCAAATGTTGGATGCATC	Pbr033900.1	3	1260	0.05	4	2	0.117744	4	AT5G60390	NA	NA
AACGGCAAATGTTGGATGCATC	Pbr022226.1	3	1027	0.05	2	1	0.0588719	4	AT3G02360	NA	NA
AACGGCAAATGTTGGATGCATC	Pbr035598.1	3	463	0.01	3	3	0.176616	4	NA	NA	NA
AACGGCCAAAATACTTGTAG	Pbr008549.1	3	175	0	2	0.5	0.0294359	2.5	AT1G36730	NA	NA
AACGGCCAAAATACTTGTAG	Pbr037275.1	3	175	0.04	2	0.5	0.0294359	3.5	AT1G77840	NA	NA
AACGGCTACAACAATTGGCAA	Pbr011601.1	0	909	0.02	8	8	0.470975	4.5	AT5G58520	NA	NA
AACGGCTAGACGGTAAGACCCC	Pbr035830.1	3	723	0.01	5	5	0.294359	4	AT3G12120	FAD2	fatty acid desaturase 2
AACGGCTAGACGGTAAGACCCC	Pbr019246.1	3	723	0.01	2	2	0.117744	3.5	AT3G12120	FAD2	fatty acid desaturase 2
AACGGCTAGGTGACATGGCGTA	Pbr034781.1	2	1110	0.05	2	1	0.0588719	4	AT5G66055	EMB2036	EMBRYO DEFECTIVE 2036
AACGGCTAGGTGACATGGCGTA	Pbr027747.1	3	602	0.05	5	2.5	0.14718	4	AT3G22320	RPB5A	RNA POLYMERASE II FIFTH LARGEST SUBUNIT
AACGGCTGGATGTGCGCTTAA	Pbr026299.1	2	1312	0.03	16	8	0.470975	3	AT4G34200	EDA9	embryo sac development arrest 9
AACGGCTGGATGTGCGCTTAA	Pbr026306.1	2	1300	0	16	8	0.470975	3	AT4G34200	EDA9	embryo sac development arrest 9
AACGGGCAGAGCCCGCGTCGA	Pbr023481.1	2	357	0	5	5	0.294359	0	NA	NA	NA
AACGTACGTCGGTTGTCACGG	Pbr021108.2	3	1930	0.05	2	0.666667	0.0392479	4	AT4G32551	RON2	ROTUNDA 2
AACGTACGTCGGTTGTCACGG	Pbr015339.1	3	2011	0.05	2	0.666667	0.0392479	4	AT4G32551	LUG	LEUNIG
AACGTAGATGGTAGAGGACC	Pbr006778.1	1	809	0.05	5	5	0.294359	4.5	AT5G45330	DCP5-L	decapping 5-like
AACTACTGTAGAAGGGCTAAGT	Pbr035556.2	2	402	0.04	5	5	0.294359	3.5	AT2G39780	RNS2	ribonuclease 2
AACTAGCTATGCGGAGGTCA	Pbr000052.1	2	261	0	5	5	0.294359	2.5	AT3G02870	VTC4
AACTCTTGTGAAGGCTCCAT	Pbr041086.1	1	692	0.02	7	7	0.412103	4	AT1G80600	WIN1	HOPW1-1-interacting 1
AACTGAAGAACAAAAGAAGGCC	Pbr016885.1	2	14	0.04	2	2	0.117744	3	NA	NA	NA
AACTGAGAAATAAACGGCCAA	Pbr020704.1	2	75	0.02	3	1.5	0.0883078	3	AT2G20940	NA	NA
AACTGATGTTGATATGTAGGCA	Pbr022973.1	1	431	0	6	2	0.117744	4.5	AT2G38770	EMB2765	EMBRYO DEFECTIVE 2765
AACTGCGTGAATACGGATTT	Pbr004025.1	0	756	0.01	14	14	0.824206	4	AT5G55530	NA	NA
AACTGCGTGAATACGGATTTC	Pbr027428.1	2	1755	0.03	2	2	0.117744	3	AT4G00990	NA	NA
AACTGGCGATGCGGGATGAA	Pbr033018.1	1	24	0.03	4	4	0.235487	4	NA	NA	NA
AACTTCATGACGTCGGAGGAA	Pbr021623.1	1	278	0	2	0.142857	0.00841027	4	AT3G47570	NA	NA
AACTTGAACAGGAGGACAACAG	Pbr039994.2	2	843	0.01	2	2	0.117744	2.5	AT3G03140	NA	NA
AACTTGAGTAGACGGTTGGTTA	Pbr019916.1	3	2940	0.04	2	1	0.0588719	4	AT2G26330	QRP1	QUANTITATIVE RESISTANCE TO PLECTOSPHAERELLA 1
AACTTGAGTAGACGGTTGGTTA	Pbr029292.1	3	2997	0.05	2	1	0.0588719	4	AT2G26330	ER	ERECTA
AACTTTAGGAGGGTAGTTTTA	Pbr038817.1	2	1845	0.01	6	3	0.176616	3	AT1G31930	XLG3	extra-large GTP-binding protein 3
AACTTTGAAAACCCCAGGACGA	Pbr015297.1	2	637	0.04	7	3.5	0.206052	3.5	AT4G24240	WRKY7	WRKY DNA-binding protein 7
AACTTTGGATGGCTCAAGGAC	Pbr014023.1	1	83	0.01	6	2	0.117744	4	NA	NA	NA
AACTTTGGATGGCTCAAGGAT	Pbr014023.1	1	83	0.03	6	2	0.117744	4.5	NA	NA	NA
AAGAAAGAGAAAGATGGAGCC	Pbr013893.1	2	218	0	9	9	0.529847	2	AT3G55290	NA	NA
AAGAACATTTTGATGAAGACTG	Pbr019991.1	2	1544	0.01	5	5	0.294359	3	AT5G10840	EMP1	endomembrane protein 1
AAGAACCGAACCTAAGACTTC	Pbr018032.1	1	834	0	6	2	0.117744	4.5	AT2G19130	NA	NA
AAGAACCGAACCTAAGACTTC	Pbr033356.1	1	1527	0.01	6	2	0.117744	4.5	AT2G19130	NA	NA
AAGAACTCAATGACCAGCAGC	Pbr028406.1	0	686	0	5	2.5	0.14718	3.5	AT3G18150	NA	NA
AAGAACTCAATGACCAGCAGC	Pbr016930.1	2	401	0.04	4	2	0.117744	2.5	AT1G08570	ACHT4	atypical CYS HIS rich thioredoxin 4
AAGAACTTCTTAGCCACGGCAT	Pbr004100.1	2	362	0.05	5	1.66667	0.0981198	3.5	AT4G25590	ADF7	actin depolymerizing factor 7
AAGAACTTCTTAGCCACGGCAT	Pbr030219.1	3	872	0.03	2	1	0.0588719	4	AT5G23570	ATSGS3	SUPPRESSOR OF GENE SILENCING 3
AAGAAGAGGACCTTGACTTTC	Pbr003452.1	1	68	0.03	12	6	0.353231	4.5	AT4G02080	ATSAR2	secretion-associated RAS super family 2
AAGAAGAGGACCTTGACTTTC	Pbr011972.1	1	68	0.04	12	6	0.353231	4.5	AT4G02080	SAR2	secretion-associated RAS super family 2
AAGAAGGATAAGAAGAAGGAT	Pbr038484.1	2	301	0.03	37	0.354655	0.0208792	2.5	AT4G16890	SNC1	SUPPRESSOR OF NPR1-1
AAGAAGGATAAGAAGAAGGAT	Pbr013081.1	3	28	0.04	37	0.354655	0.0208792	3	AT2G30300	NA	NA
AAGAAGGATAAGAAGAAGGAT	Pbr029704.1	0	32	0.01	2	1	0.0588719	3	AT2G18540	NA	NA
AAGAAGGATAAGAAGAAGGAT	Pbr033816.1	1	127	0.01	2	1	0.0588719	3	AT4G10950	NA	NA
AAGAAGGATAAGAAGAAGGAT	Pbr013081.1	3	19	0.04	37	0.354655	0.0208792	3	AT2G30300	NA	NA
AAGAAGGATAAGAAGAAGGAT	Pbr029704.1	3	29	0.01	15	0.353281	0.0207983	2.5	AT2G18540	NA	NA
AAGAAGGATAAGAAGAAGGAT	Pbr013081.1	3	22	0.05	37	0.354655	0.0208792	3	AT2G30300	NA	NA
AAGAAGGATAAGAAGAAGGAT	Pbr033672.1	0	356	0.03	8	4	0.235487	3	AT4G30990	NA	NA
AAGAAGGATAAGAAGAAGGAT	Pbr011256.1	3	73	0	15	0.353281	0.0207983	2.5	AT4G03240	ATFH
AAGAAGGATAAGAAGAAGGATG	Pbr015697.1	3	841	0.03	11	0.0866142	0.00509914	3	AT4G17500	ATERF-1	ethylene responsive element binding factor 1
AAGAAGGATAAGAAGAAGGATG	Pbr012684.1	2	907	0.05	37	0.354655	0.0208792	3	AT5G47220	ERF2	ethylene responsive element binding factor 2
AAGAAGGATAAGAAGAAGGATG	Pbr008287.1	2	340	0.04	2	2	0.117744	3	AT3G09600	LCL5	LHY-CCA1-LIKE5
AAGAAGGATAAGAAGAAGGATG	Pbr029578.1	3	52	0.01	37	0.354655	0.0208792	3	AT3G44020	NA	NA
AAGAAGGATAAGAAGAAGGATG	Pbr000146.1	3	16	0.03	37	0.354655	0.0208792	3	AT4G21960	PRXR1
AAGAAGGATAAGAAGAAGGATG	Pbr011256.1	2	82	0.05	4	4	0.235487	3	AT4G03240	ATFH
AAGAAGGATAAGAAGAAGGATG	Pbr029578.1	3	55	0.05	37	0.354655	0.0208792	3	AT3G44020	NA	NA
AAGAAGGATAAGAAGAAGGATG	Pbr000146.1	3	22	0.03	8	4	0.235487	3	AT4G21960	PRXR1
AAGAAGGATAAGAAGAAGGATG	Pbr029578.1	3	49	0.05	37	0.354655	0.0208792	3.5	AT3G44020	NA	NA
AAGAAGGATAAGAAGAAGGATG	Pbr013081.1	3	16	0.03	37	0.354655	0.0208792	3	AT2G30300	NA	NA
AAGAAGGATAAGAAGAAGGATG	Pbr029578.1	3	58	0.01	37	0.354655	0.0208792	3	AT3G44020	NA	NA
AAGAAGGATAAGAAGAAGGATG	Pbr013081.1	3	31	0.01	37	0.354655	0.0208792	3	AT2G30300	NA	NA
AAGAAGGATAAGAAGAAGGATG	Pbr000146.1	2	25	0.05	11	11	0.64759	3	AT4G21960	PRXR1
AAGAAGGATAAGAAGAAGGATG	Pbr013081.1	3	25	0.02	37	0.354655	0.0208792	3	AT2G30300	NA	NA
AAGAAGGATAAGAAGAAGGATG	Pbr018945.3	3	88	0.02	11	0.0866142	0.00509914	3	AT5G59610	NA	NA
AAGAAGGATAAGAAGAAGGATG	Pbr000146.1	3	19	0.05	15	0.353281	0.0207983	3	AT4G21960	PRXR1
AAGAAGGATAAGAAGAAGGATG	Pbr018945.3	3	85	0.05	37	0.354655	0.0208792	3	AT5G59610	NA	NA
AAGAAGGGCATAATGGACAA	Pbr004800.1	3	161	0.03	3	1.5	0.0883078	3	AT5G22740	CSLA02	cellulose synthase-like A02
AAGAAGTTAAAAGAGAAGGGTT	Pbr017348.1	2	423	0.04	7	7	0.412103	3	AT5G09600	SDH3-1	succinate dehydrogenase 3-1
AAGAAGTTGAATTTGACGACA	Pbr007065.1	2	185	0.04	2	1	0.0588719	3	AT1G51450	ASH2R	ARABIDOPSIS Ash2 RELATIVE
AAGAAGTTGAATTTGACGACA	Pbr006926.1	1	185	0	2	1	0.0588719	2.5	AT1G51450	TRO	TRAUCO
AAGAATACCGTGTGCTCGTCG	Pbr020023.1	2	767	0.02	2	2	0.117744	3	AT5G11000	NA	NA
AAGAATTGAACGAGGACGCCC	Pbr027494.1	0	530	0.01	7	7	0.412103	4.5	AT1G26090	NA	NA
AAGAATTGAAGATGTAGCGGG	Pbr002866.1	1	344	0.02	5	5	0.294359	4.5	AT5G51120	PABN1	polyadenylate-binding protein 1
AAGAATTGAAGATGTAGCGGG	Pbr028873.1	1	585	0.01	6	6	0.353231	4	AT5G05580	AtFAD8
AAGAATTGAAGATGTAGCGGG	Pbr004718.1	3	143	0.05	2	0.666667	0.0392479	3.5	AT4G21220	AtLpxD2
AAGACACAGTACGAAGGAAGCT	Pbr036411.1	1	386	0.02	7	3.5	0.206052	4.5	AT2G26510	PDE135	pigment defective embryo 135
AAGACAGGGAAAGAGCATGATA	Pbr011685.1	2	457	0.04	3	1.5	0.0883078	3	AT4G33250	TIF3K1
AAGACAGGGAAAGAGCATGATA	Pbr035992.1	2	457	0.03	3	1.5	0.0883078	3	AT4G33250	EIF3K	eukaryotic translation initiation factor 3K
AAGACAGTAGGCTGCTTTCAG	Pbr026725.1	2	383	0	9	9	0.529847	2	AT4G11150	VHA-E1
AAGACGAAGAAGAACGCGCTG	Pbr036725.1	3	184	0.05	37	0.354655	0.0208792	4	NA	NA	NA
AAGACGAAGAAGAACGCGCTG	Pbr033816.1	1	127	0.02	2	1	0.0588719	4.5	AT4G10950	NA	NA
AAGACGAAGGCTTATCATGAT	Pbr013476.1	1	3298	0.02	9	7.5	0.441539	4	AT2G02560	ATCAND1	CULLIN-ASSOCIATED AND NEDDYLATION DISSOCIATED 1
AAGACGCAAGCCTTTGACGGTC	Pbr022236.1	3	96	0.04	3	1.5	0.0883078	4	AT3G02470	SAMDC	S-adenosylmethionine decarboxylase
AAGACGCGTAGAGGTTGCCGAC	Pbr001607.1	3	2006	0.04	2	0.666667	0.0392479	4	AT1G55860	UPL1	ubiquitin-protein ligase 1
AAGACGCGTAGAGGTTGCCGAC	Pbr022183.1	0	163	0.02	7	7	0.412103	4.5	AT2G03710	2015-09-04	SEPALLATA 4
AAGACGCGTAGAGGTTGCCGAC	Pbr023545.1	2	163	0.03	3	1.5	0.0883078	4	AT3G02310	AGL4	AGAMOUS-like 4
AAGACGCGTAGAGGTTGCCGAC	Pbr001602.1	3	2006	0.05	2	0.666667	0.0392479	4	AT1G55860	UPL1	ubiquitin-protein ligase 1
AAGACGTAGGGTTGCATTTTC	Pbr031125.1	0	1730	0	11	11	0.64759	4.5	AT2G31660	URM9	UNARMED 9
AAGACGTAGGGTTGCATTTTC	Pbr013476.1	1	3298	0.05	9	7.5	0.441539	4.5	AT2G02560	ATCAND1	CULLIN-ASSOCIATED AND NEDDYLATION DISSOCIATED 1
AAGACTGGGAACGGTCCTTC	Pbr020913.1	2	813	0	2	2	0.117744	1.5	AT5G13930	TT4	TRANSPARENT TESTA 4
AAGAGACAAGAATACGTGTAC	Pbr007149.1	2	729	0.01	5	2.5	0.14718	3	AT5G23040	CDF1	CELL GROWTH DEFECT FACTOR 1
AAGAGACGACACAACCTGAGGA	Pbr008402.1	1	103	0	4	4	0.235487	4	NA	NA	NA
AAGAGATATGGACCGTTGGATA	Pbr002749.2	3	2267	0.02	2	0.666667	0.0392479	4	AT4G10320	NA	NA
AAGAGATCAAACAGCTTAAGCA	Pbr029678.1	2	818	0.01	5	5	0.294359	2.5	AT3G58800	NA	NA
AAGAGCACCGGCGACTAGGATG	Pbr033986.1	2	570	0	13	4.33333	0.255111	2.5	AT4G01470	ATTIP1.3
AAGAGCACCGGCGACTAGGATG	Pbr026960.1	2	597	0.01	13	4.33333	0.255111	2.5	AT4G01470	TIP1;3	tonoplast intrinsic protein 1;3
AAGAGCACCGGCGACTAGGATG	Pbr028976.1	3	570	0	13	4.33333	0.255111	2.5	AT4G01470	TIP1;3	tonoplast intrinsic protein 1;3
AAGAGCCGACATCGAAGGATC	Pbr010431.1	2	234	0.02	9	9	0.529847	3	NA	NA	NA
AAGAGCGGATCCAATACCAAA	Pbr017381.1	1	128	0.01	4	4	0.235487	4.5	AT1G03180	NA	NA
AAGAGGAAGAGAGGAAGGGCAA	Pbr026296.1	3	45	0.05	15	0.353281	0.0207983	3	AT4G34220	NA	NA
AAGAGGAAGAGAGGAAGGGCAA	Pbr026309.1	3	45	0.04	15	0.353281	0.0207983	3	AT4G34220	NA	NA
AAGAGGAAGAGAGGAAGGGCAA	Pbr023639.1	0	97	0.03	6	6	0.353231	4.5	AT5G37360	NA	NA
AAGAGGAAGAGAGGAAGGGCAA	Pbr026309.1	3	44	0.05	16	0.14097	0.00829916	3	AT4G34220	NA	NA
AAGAGGAAGAGAGGAAGGGCAA	Pbr033672.1	0	356	0.04	8	4	0.235487	4	AT4G30990	NA	NA
AAGAGGACGGCACTGAAGATGA	Pbr021399.1	3	646	0.04	16	0.176891	0.0104139	4	AT2G35640	NA	NA
AAGAGGACTGGAGAAGGGCATG	Pbr002653.1	2	255	0.03	5	2.5	0.14718	3	AT4G31080	NA	NA
AAGAGGACTGGAGAAGGGCATG	Pbr021256.1	2	147	0.05	5	2.5	0.14718	3	AT4G31080	NA	NA
AAGAGGAGGAAAAACTGCATT	Pbr003926.1	0	384	0	7	2.33333	0.137368	4	AT3G20240	NA	NA
AAGAGGATCGAAGAAGGCTT	Pbr007181.1	2	438	0.01	3	3	0.176616	2	AT5G15800	2015-09-01	SEPALLATA1
AAGAGGATGAGGAGCGTAGAAG	Pbr021939.1	3	44	0.04	9	0.0743802	0.0043789	3.5	AT4G39400	CBB2	CABBAGE 2
AAGAGGATGAGGAGCGTAGAAG	Pbr008901.1	2	766	0.03	2	2	0.117744	3	AT1G04520	PDLP2	plasmodesmata-located protein 2
AAGAGGCAGCGAATGAATCAGC	Pbr024348.1	0	679	0	11	11	0.64759	4.5	AT4G34320	NA	NA
AAGAGGCATAGGAACGGGAGGC	Pbr031063.1	1	765	0.02	5	5	0.294359	4.5	AT5G26667	PYR6
AAGAGGCATAGGAGCGGGAGGC	Pbr031063.1	1	765	0	5	5	0.294359	4.5	AT5G26667	PYR6
AAGAGGCATAGGAGCGGGAGGC	Pbr021950.2	2	3250	0.05	6	6	0.353231	3	AT5G23630	MIA	MALE GAMETOGENESIS IMPAIRED ANTHERS
AAGAGGCTGCGACATCGGTTC	Pbr010092.1	0	580	0	7	2.33333	0.137368	4	AT5G64970	NA	NA
AAGAGGCTGCGACATCGGTTC	Pbr001641.1	0	580	0.01	7	2.33333	0.137368	4	AT5G64970	NA	NA
AAGAGGGGAAAGGTTCCATG	Pbr013299.1	3	392	0.04	7	3.5	0.206052	3	AT1G67090	RBCS1A	ribulose bisphosphate carboxylase small chain 1A
AAGAGGGGAAAGGTTCCATG	Pbr027336.1	2	59	0	5	5	0.294359	1.5	AT5G54530	NA	NA
AAGAGGGGAAAGGTTCCATGT	Pbr028828.1	3	374	0.02	7	3.5	0.206052	3	AT1G67090	RBCS1A	ribulose bisphosphate carboxylase small chain 1A
AAGAGGGGAAAGGTTCCATGTG	Pbr013299.1	3	393	0.04	4	2	0.117744	4	AT1G67090	RBCS1A	ribulose bisphosphate carboxylase small chain 1A
AAGAGGTCTCGGAAAGATGTC	Pbr032688.1	0	473	0.05	3	1.5	0.0883078	4.5	AT3G61510	ACS1	ACC synthase 1
AAGATAGGGGAACAACGCTGA	Pbr012799.2	1	600	0.03	6	6	0.353231	4.5	AT1G22910	NA	NA
AAGATAGTAGGCTGCTTTCAG	Pbr026725.1	2	383	0.01	9	9	0.529847	2.5	AT4G11150	VHA-E1
AAGATAGTCAGCTGCTTTCAGG	Pbr039192.1	2	177	0.04	2	2	0.117744	3	AT1G24120	ARL1	ARG1-like 1
AAGATCAAGGGGACGAAGGGG	Pbr037020.1	0	435	0.03	12	12	0.706462	4.5	AT1G44835	NA	NA
AAGATCAAGGGGACGAAGGGG	Pbr027824.1	2	647	0	2	2	0.117744	1.5	AT4G32390	NA	NA
AAGATCAAGGGGACGAAGGGG	Pbr013385.1	1	544	0.03	4	4	0.235487	4	AT1G66740	ASF1A	ANTI- SILENCING FUNCTION 1A
AAGATCACCATGTAGAAAGGCG	Pbr023839.4	3	470	0.02	2	2	0.117744	4	AT3G63520	ATCCD1	CAROTENOID CLEAVAGE DIOXYGENASE 1
AAGATGAGGTATGACATTGACA	Pbr030489.1	0	1104	0.02	17	17	1.00082	4	AT1G17745	PGDH	3-phosphoglycerate dehydrogenase
AAGATGGGCTGAAGTTGGTGT	Pbr018415.1	0	1219	0.02	9	9	0.529847	4.5	AT1G02145	EBS4	EMS-MUTAGENIZED BRI1(BRASSINOSTEROID INSENSITIVE 1) SUPPRESSOR 4
AAGATTTTCCGGCCTTGACGC	Pbr027753.1	2	389	0	15	15	0.883078	0	AT5G07990	TT7	TRANSPARENT TESTA 7
AAGCAAAGGAGCTCGACACAT	Pbr039406.1	1	1881	0.04	2	2	0.117744	4.5	AT5G45200	NA	NA
AAGCAAATGCGTGGTGCGGCTT	Pbr011077.1	3	1408	0.05	2	2	0.117744	4	AT4G21150	RPN2	RIBOPHORIN II
AAGCAAGATGTGGGAACTTCCA	Pbr028931.1	2	1802	0.01	4	4	0.235487	3	AT5G26910	TRM8	TON1 Recruiting Motif 8
AAGCAAGGCTGTAAGGCGGA	Pbr029487.1	3	22	0.05	11	2.75	0.161898	3.5	AT5G25610	ATRD22
AAGCAAGTCTATGATGATCCA	Pbr027879.1	1	2626	0.04	2	2	0.117744	4.5	AT1G80490	TPR1	TOPLESS-related 1
AAGCAATCCTAGAGGTCGACAC	Pbr022446.1	3	94	0.01	3	1.5	0.0883078	4	AT1G16180	NA	NA
AAGCACATAGAAATCCGCCGAA	Pbr000913.1	0	944	0.02	5	5	0.294359	4.5	AT3G51860	ATCAX3
AAGCACTCGAAATTTCTGGCT	Pbr026430.1	0	259	0.04	3	1	0.0588719	4.5	AT5G04320	NA	NA
AAGCAGAACTGGCGATGCGGGA	Pbr019851.1	3	485	0.05	2	2	0.117744	4	AT3G61580	AtSLD1
AAGCAGAATTCACCAAGTGTT	Pbr000092.1	2	512	0.04	4	4	0.235487	2.5	AT1G62390	Phox2	Phox2
AAGCAGGGCGGTGAGGTCTAG	Pbr000643.1	0	2211	0.04	9	9	0.529847	4.5	AT3G57880	NA	NA
AAGCAGGTAAAACGTGAGCAA	Pbr023718.1	0	393	0.01	11	5.5	0.323795	4.5	AT1G80210	AtBRCC36A
AAGCAGGTAAAACGTGAGCAA	Pbr023714.1	0	393	0.04	11	5.5	0.323795	4.5	AT1G80210	BRCC36A	BRCA1/BRCA2-containing complex 36 homolog A
AAGCATGAACTTCTATCTTTCT	Pbr018158.1	3	8281	0.02	2	0.5	0.0294359	3.5	AT4G31570	NA	NA
AAGCATGAACTTCTATCTTTCT	Pbr009293.1	3	8299	0.04	2	0.5	0.0294359	3.5	AT4G31570	NA	NA
AAGCATGGACTTCTATCATTCT	Pbr009293.1	3	8299	0	2	0.5	0.0294359	3	AT4G31570	NA	NA
AAGCATTGCAGAACTGCGGGA	Pbr028873.1	1	585	0.01	6	6	0.353231	4	AT5G05580	AtFAD8
AAGCCAGGTCAATAACGGGAA	Pbr036263.1	3	748	0.02	5	5	0.294359	3	AT1G13440	GAPC2	glyceraldehyde-3-phosphate dehydrogenase C2
AAGCCATAGCTCTACTGCGGAT	Pbr008403.1	2	352	0.03	3	3	0.176616	3.5	AT3G54810	GATA8	GATA TRANSCRIPTION FACTOR 8
AAGCCATGGCTACAAGAACTAA	Pbr010164.1	0	624	0.02	7	7	0.412103	4.5	AT5G61760	IPK2BETA	inositol polyphosphate kinase 2 beta
AAGCCATGGCTACAAGAACTAA	Pbr032667.1	3	538	0.04	10	2	0.117744	4	AT3G22840	ELIP
AAGCCATGGCTACAAGAACTAA	Pbr036791.1	3	772	0.03	10	2	0.117744	4	AT3G22840	ELIP1	EARLY LIGHT-INDUCABLE PROTEIN
AAGCCCAATGGTTGCCGGAG	Pbr020773.1	2	1353	0.03	2	2	0.117744	2.5	AT2G39210	NA	NA
AAGCCCAATGGTTGCCGGAG	Pbr040462.1	1	1243	0.02	4	2	0.117744	4	AT2G36430	NA	NA
AAGCCCAATGGTTGCCGGAG	Pbr017751.1	1	1243	0	4	2	0.117744	4	AT2G36430	NA	NA
AAGCGACGCGTGCGCCCGCCG	Pbr009679.1	0	318	0	10	10	0.588719	3	AT5G13780	NA	NA
AAGCGGAAAAGAAGTTGGGGCA	Pbr012415.1	3	568	0.04	3	1.5	0.0883078	4	AT4G39230	NA	NA
AAGCGGACAATATCGTGCTAC	Pbr013147.1	2	50	0.01	3	3	0.176616	3	AT5G20920	EIF2 BETA	eukaryotic translation initiation factor 2 beta subunit
AAGCGGAGGAAAAGAAACTT	Pbr012545.1	0	1858	0.03	7	7	0.412103	4.5	AT3G27530	GC6	golgin candidate 6
AAGCGTCCTCAGCGGCGGACCG	Pbr038662.1	2	2941	0.05	2	1	0.0588719	4	AT5G61780	AtTudor2	Arabidopsis thaliana TUDOR-SN protein 2
AAGCTAGAAACTATGATCTCAA	Pbr035856.1	2	119	0.03	21	10.5	0.618155	3.5	AT2G42210	ATOEP16-3
AAGCTATGTAACGGTGAACCT	Pbr015581.1	2	425	0.04	2	2	0.117744	3	AT4G29530	NA	NA
AAGCTCAGGAGGGATAGCGCC	Pbr021939.1	3	1410	0.05	2	0.666667	0.0392479	3.5	AT4G39400	CBB2	CABBAGE 2
AAGCTCAGGAGGGATAGCGCC	Pbr021934.1	3	1410	0.04	2	0.666667	0.0392479	3.5	AT4G39400	BRI1	BRASSINOSTEROID INSENSITIVE 1
AAGCTCAGGAGGGATAGCGCC	Pbr021932.1	3	1410	0.04	2	0.666667	0.0392479	3.5	AT4G39400	ATBRI1
AAGCTCGTAGTTGGACCTTGT	Pbr010052.1	1	1925	0.04	3	1	0.0588719	4.5	AT1G67120	MDN1	MIDASIN 1
AAGCTCTCTGACAAAGCTGAA	Pbr004372.1	3	606	0.04	5	1.25	0.0735898	3.5	AT1G60680	NA	NA
AAGCTCTGTACCAGGTGGATCC	Pbr042581.1	0	254	0.03	6	3	0.176616	4.5	AT5G36930	NA	NA
AAGCTCTGTACCAGGTGGATCC	Pbr014058.1	0	254	0	6	3	0.176616	4.5	AT5G36930	NA	NA
AAGCTGAATGAATAGTGATCTT	Pbr018325.1	2	410	0.01	2	1	0.0588719	2.5	AT1G56290	NA	NA
AAGCTGAATGAATAGTGATCTT	Pbr011785.1	2	410	0.02	2	1	0.0588719	2.5	AT1G56290	NA	NA
AAGCTGGTCAGACATTGGCGT	Pbr034821.1	3	1174	0.04	2	1	0.0588719	3.5	AT4G35000	APX3	ascorbate peroxidase 3
AAGCTGTGGACATACACTCCT	Pbr028151.2	2	983	0.01	9	4.5	0.264923	2.5	AT3G59350	NA	NA
AAGCTGTGGACATACACTCCT	Pbr002737.1	2	788	0	9	4.5	0.264923	2.5	AT3G59350	NA	NA
AAGCTGTTTGCACCATTCCCAT	Pbr011384.1	3	158	0.05	6	6	0.353231	3	AT5G59080	NA	NA
AAGCTTAAACGAAGCCGGATG	Pbr018117.1	2	928	0.05	4	2	0.117744	3.5	AT4G26910	NA	NA
AAGCTTCCTCTTCATGCTCGTC	Pbr000498.1	3	204	0.05	2	2	0.117744	3.5	AT1G09850	XBCP3	xylem bark cysteine peptidase 3
AAGCTTTGGACTTGGACTGCA	Pbr001732.2	2	1129	0.03	3	3	0.176616	2.5	AT1G77220	NA	NA
AAGCTTTGGACTTGGACTGCA	Pbr013294.1	1	452	0.01	7	7	0.412103	4.5	AT1G55170	NA	NA
AAGCTTTGGACTTGGACTGCA	Pbr003595.1	0	1920	0.01	4	4	0.235487	4	AT3G06030	NP3	NPK1-related protein kinase 3
AAGGAATGATGATGAACGGCAT	Pbr019325.2	1	1339	0.02	8	8	0.470975	4.5	AT1G09710	NA	NA
AAGGAATGATGATGGACGGC	Pbr019325.2	1	1339	0	8	8	0.470975	3.5	AT1G09710	NA	NA
AAGGAATGATGATGTTGGGAAG	Pbr031475.1	0	521	0.02	3	1	0.0588719	4.5	AT2G39440	NA	NA
AAGGAATGCATACTATTCTG	Pbr024184.1	1	581	0.04	6	3	0.176616	4.5	AT3G07360	ATPUB9	ARABIDOPSIS THALIANA PLANT U-BOX 9
AAGGAATTGACGGGGGCCTGCA	Pbr013605.1	2	242	0.04	3	3	0.176616	3.5	AT5G53130	ATCNGC1	CYCLIC NUCLEOTIDE-GATED CHANNEL 1
AAGGAATTGTGTTGGGGCATGT	Pbr034367.1	3	135	0.05	4	1.33333	0.0784958	4	AT1G16890	AtUBC36
AAGGACAAAGGAAAAGACCGG	Pbr024616.1	1	793	0.03	7	1.83333	0.107932	4.5	AT5G45430	NA	NA
AAGGACAAAGGAAAAGACCGG	Pbr001513.1	1	166	0.03	3	0.5	0.0294359	4.5	AT4G19110	NA	NA
AAGGACAAAGGAAAAGACCGG	Pbr034168.1	1	793	0.03	7	1.83333	0.107932	4.5	AT5G45430	NA	NA
AAGGACAAAGGAAAAGACCGG	Pbr024603.1	1	793	0.01	7	1.83333	0.107932	4.5	AT5G45430	NA	NA
AAGGACAAAGGAAAAGACCGG	Pbr001506.1	1	166	0.02	3	0.5	0.0294359	4.5	AT4G19110	NA	NA
AAGGACAAGACGAAGGCTTAT	Pbr014883.1	3	112	0.05	37	0.354655	0.0208792	3.5	AT5G49120	NA	NA
AAGGACTCATCATGCATGCCG	Pbr002105.1	3	1994	0.03	2	1	0.0588719	3	AT3G15730	PLD
AAGGACTCATCATGCATGCCG	Pbr008762.1	0	320	0	23	23	1.35405	4	AT5G56600	PFN3	PROFILIN 3
AAGGACTTTCAGAAGAGAAGAA	Pbr015596.1	3	468	0.03	2	1	0.0588719	3	AT2G19560	EER5	ENHANCED ETHYLENE RESPONSE 5
AAGGAGAAAAGTAGTAATCAC	Pbr025072.1	0	90	0.02	5	5	0.294359	4.5	AT5G60200	TMO6	TARGET OF MONOPTEROS 6
AAGGAGAAGAAGAAAGAGGACC	Pbr029704.1	0	32	0.05	2	1	0.0588719	4	AT2G18540	NA	NA
AAGGAGAAGAAGAAAGAGGACC	Pbr033672.1	0	356	0.05	8	4	0.235487	4	AT4G30990	NA	NA
AAGGAGAAGAAGAAAGAGGACC	Pbr033816.1	1	127	0.01	2	1	0.0588719	4	AT4G10950	NA	NA
AAGGAGAAGAAGAAAGAGGACC	Pbr035018.1	3	199	0.05	11	0.0866142	0.00509914	2.5	AT2G27480	NA	NA
AAGGAGAATGGATGAAATGAAG	Pbr027938.1	2	1526	0.03	6	6	0.353231	3	AT5G39450	NA	NA
AAGGAGGCAAGAGGAAACGGTG	Pbr037712.1	3	311	0	4	2	0.117744	2.5	AT5G65670	IAA9	indole-3-acetic acid inducible 9
AAGGAGGTGGCTTTGTTGGCGG	Pbr006940.1	0	790	0.02	53	53	3.12021	4.5	AT3G57490	NA	NA
AAGGAGTAGACGTGTTGCATC	Pbr012121.1	1	1560	0.04	3	3	0.176616	4.5	AT1G14850	NUP155	nucleoporin 155
AAGGAGTAGGACAAAGAGGAC	Pbr002741.1	1	98	0.01	3	3	0.176616	3.5	AT2G43235	NA	NA
AAGGAGTGCACGGCTTCATT	Pbr028513.1	1	1674	0	5	5	0.294359	3	AT2G38650	GAUT7	galacturonosyltransferase 7
AAGGATAACGGGTCGGTGCCA	Pbr034359.1	1	2143	0	4	4	0.235487	4	AT5G33280	NA	NA
AAGGATAAGAAGAAGGATGGC	Pbr013081.1	3	13	0	37	0.354655	0.0208792	3	AT2G30300	NA	NA
AAGGATAAGAAGAAGGATGGC	Pbr029704.1	0	32	0.05	2	1	0.0588719	4.5	AT2G18540	NA	NA
AAGGATAAGAAGAAGGATGGC	Pbr033816.1	1	127	0.05	2	1	0.0588719	4.5	AT4G10950	NA	NA
AAGGATTCGGCGGCGGCAATGG	Pbr026152.1	0	73	0	2	0.666667	0.0392479	4.5	AT3G13882	NA	NA
AAGGATTCGGCGGCGGCAATGG	Pbr017644.1	2	290	0.02	3	1.5	0.0883078	3	AT2G37400	NA	NA
AAGGATTCGGCGGCGGCAATGG	Pbr026145.1	0	73	0.01	2	0.666667	0.0392479	4.5	AT3G13882	NA	NA
AAGGATTCGGCGGCGGCAATGG	Pbr026153.1	0	73	0.02	2	0.666667	0.0392479	4.5	AT3G13882	NA	NA
AAGGATTCGGCGGCGGCAATGG	Pbr008228.1	2	290	0.02	3	1.5	0.0883078	3	AT2G37400	NA	NA
AAGGATTCGTCATTGAGGTTGA	Pbr039268.1	3	113	0.03	7	3.5	0.206052	3.5	AT1G21750	PDI5	PROTEIN DISULFIDE ISOMERASE 5
AAGGATTCGTCATTGAGGTTGA	Pbr009194.1	3	836	0	7	3.5	0.206052	3.5	AT1G21750	PDIL1-1	PDI-like 1-1
AAGGATTGATTCAGTGCGGTT	Pbr015160.2	3	710	0	2	1	0.0588719	2.5	AT1G27340	LCR	LEAF CURLING RESPONSIVENESS
AAGGATTGATTCAGTGCGGTT	Pbr035650.1	3	719	0.01	2	1	0.0588719	2	AT1G27340	LCR	LEAF CURLING RESPONSIVENESS
AAGGATTGGCTCTGAGGAACGG	Pbr029344.1	3	765	0	2	1	0.0588719	2.5	AT3G12620	NA	NA
AAGGATTGGCTCTGAGGAATG	Pbr029344.1	3	765	0.04	2	1	0.0588719	3	AT3G12620	NA	NA
AAGGATTTAAGTACAGTACGG	Pbr001397.1	3	794	0.04	2	0.666667	0.0392479	3.5	AT3G54190	NA	NA
AAGGATTTAAGTACAGTACGG	Pbr002889.2	3	794	0.02	2	0.666667	0.0392479	3.5	AT3G54190	NA	NA
AAGGATTTAAGTACAGTACGG	Pbr012680.2	3	557	0.02	2	0.666667	0.0392479	3.5	AT3G54190	NA	NA
AAGGCAACTGGTCGGATCCT	Pbr029978.1	3	989	0.03	2	2	0.117744	3	AT1G13710	KLU	KLUH
AAGGCAACTGGTCGGATCCTC	Pbr022840.1	2	368	0.03	14	14	0.824206	3	AT3G50820	PSBO2	photosystem II subunit O-2
AAGGCAGAGAGCTTTACCTTC	Pbr001023.1	2	155	0.05	10	3.33333	0.19624	2.5	AT1G29250	NA	NA
AAGGCAGAGAGCTTTACCTTC	Pbr003055.1	2	155	0.03	10	3.33333	0.19624	2.5	AT1G29250	NA	NA
AAGGCAGAGAGCTTTACCTTC	Pbr041497.1	0	874	0.02	13	13	0.765334	4.5	AT1G72770	HAB1	HYPERSENSITIVE TO ABA1
AAGGCAGAGAGCTTTACCTTC	Pbr001018.1	2	155	0.01	10	3.33333	0.19624	2.5	AT1G29250	NA	NA
AAGGCGGCCGGCGCGGCTGGT	Pbr012729.1	3	186	0.01	3	3	0.176616	3	AT5G51440	NA	NA
AAGGCGGCCGGCGCGGCTGGT	Pbr041174.1	2	51	0.02	43	43	2.53149	3.5	AT2G16600	ROC3	rotamase CYP 3
AAGGCTGGGATTAAAGGTAAA	Pbr034702.1	0	88	0.01	107	107	6.29929	4.5	AT4G24580	REN1	ROP1 ENHANCER 1
AAGGCTTTGAGGAGGTTTATGG	Pbr011043.1	3	146	0	3	1.5	0.0883078	2.5	AT5G44030	IRX5	IRREGULAR XYLEM 5
AAGGCTTTGAGGAGGTTTATGG	Pbr017006.1	2	22	0.05	2	2	0.117744	3	AT5G44510	TAO1	target of AVRB operation1
AAGGCTTTGAGTACAGTACGG	Pbr012680.2	3	557	0.02	2	0.666667	0.0392479	3.5	AT3G54190	NA	NA
AAGGCTTTGAGTACAGTACGG	Pbr001397.1	3	794	0.04	2	0.666667	0.0392479	3.5	AT3G54190	NA	NA
AAGGCTTTGAGTACAGTACGG	Pbr002889.2	3	794	0.03	2	0.666667	0.0392479	3.5	AT3G54190	NA	NA
AAGGCTTTGAGTACAGTACGG	Pbr031937.1	0	1601	0.03	13	13	0.765334	4.5	AT1G62330	NA	NA
AAGGGAAAGGGAGAGTGAGCTA	Pbr017579.1	0	591	0.01	11	11	0.64759	4	AT5G47770	FPS1	farnesyl diphosphate synthase 1
AAGGGAATAATGATGGACGGCA	Pbr032916.1	3	638	0.05	3	1.5	0.0883078	4	AT2G20370	AtMUR3
AAGGGAATGGGGACTCACGGCT	Pbr041712.1	1	1359	0	4	2	0.117744	4.5	AT1G58440	XF1
AAGGGACTGAAAGAGAAGATAA	Pbr021148.1	3	2758	0.03	2	0.5	0.0294359	3.5	AT4G32640	NA	NA
AAGGGACTGAAAGAGAAGATAA	Pbr041286.1	3	2791	0.05	2	0.5	0.0294359	3.5	AT4G32640	NA	NA
AAGGGAGGGGGATTGTTGCTA	Pbr026838.1	1	170	0.03	2	1	0.0588719	4	AT3G07870	NA	NA
AAGGGAGGGGGATTGTTGCTA	Pbr004120.1	1	170	0.01	2	1	0.0588719	4	AT3G07870	NA	NA
AAGGGATTGTAGATGCGGTGC	Pbr007715.1	1	722	0.01	3	3	0.176616	4.5	AT5G12380	ANNAT8	annexin 8
AAGGGCATGGGTTCGTATCCCA	Pbr025496.1	3	1852	0.03	2	1	0.0588719	4	AT2G32700	LUH	LEUNIG_homolog
AAGGGCTTCACATTCTCGTCGT	Pbr019608.1	3	494	0	3	1	0.0588719	3	AT1G47420	SDH5	succinate dehydrogenase 5
AAGGGCTTCACATTCTCGTCGT	Pbr019613.1	3	494	0	3	1	0.0588719	3	AT1G47420	SDH5	succinate dehydrogenase 5
AAGGGCTTCACATTCTCGTCGT	Pbr004135.1	3	494	0	3	1	0.0588719	3	AT1G47420	SDH5	succinate dehydrogenase 5
AAGGGTGTGATGGACAAGGTA	Pbr002181.2	0	1253	0.04	7	7	0.412103	4.5	AT4G13020	MHK
AAGGGTGTGATGGACAAGGTA	Pbr040176.1	0	61	0.02	9	4.5	0.264923	4.5	AT2G32040	NA	NA
AAGGGTGTGATGGACAAGGTA	Pbr011853.1	0	61	0.05	9	4.5	0.264923	4.5	AT2G32040	NA	NA
AAGGGTGTTGGTCGATTAAG	Pbr012922.1	1	562	0.02	5	2.5	0.14718	4	AT1G03070	LFG4	LIFEGUARD 4
AAGGGTTGTGTACGTGAGGCCT	Pbr018865.2	2	669	0.04	7	3.5	0.206052	3.5	AT3G63410	VTE3	VITAMIN E DEFECTIVE 3
AAGGTAGGACGGCTAGTAGACA	Pbr023980.1	1	221	0.02	3	0.6	0.0353231	4.5	NA	NA	NA
AAGGTAGGACGGCTGTAGGA	Pbr023980.1	1	270	0.04	3	0.6	0.0353231	4	NA	NA	NA
AAGGTAGGACGGCTGTAGGA	Pbr009443.1	2	208	0	3	0.6	0.0353231	0	NA	NA	NA
AAGGTAGGACGGCTGTAGGA	Pbr023980.1	1	221	0	3	0.6	0.0353231	0.5	NA	NA	NA
AAGGTAGGACGGCTGTAGGA	Pbr009443.1	2	268	0	3	0.6	0.0353231	0	NA	NA	NA
AAGGTAGGACGGCTGTAGGA	Pbr004837.1	2	307	0	3	0.6	0.0353231	0	NA	NA	NA
AAGGTATAGAATGCATGACGG	Pbr024900.1	0	626	0.05	10	10	0.588719	4.5	AT4G27040	VPS22
AAGGTATATTATGAGAATTTGG	Pbr033899.1	2	420	0.05	5	1.66667	0.0981198	3.5	AT1G31860	HISN2	HISTIDINE BIOSYNTHESIS 2
AAGGTATATTATGAGAATTTGG	Pbr034448.1	3	423	0.03	5	1.66667	0.0981198	3.5	AT1G31860	HISN2	HISTIDINE BIOSYNTHESIS 2
AAGGTCCTGAGCATAAATGGCA	Pbr030662.1	1	429	0.01	5	5	0.294359	4.5	AT5G15270	NA	NA
AAGGTCTGGAGACGGCTTGGT	Pbr041821.1	0	2723	0.03	6	6	0.353231	4.5	AT2G32590	EMB2795	EMBRYO DEFECTIVE 2795
AAGGTGAACCTCATAGTTTCA	Pbr035749.1	2	1950	0.02	3	1.5	0.0883078	2.5	AT2G30210	LAC3	laccase 3
AAGGTGAACCTCATAGTTTCA	Pbr035750.2	2	1644	0.02	3	1.5	0.0883078	2.5	AT5G58450	NA	NA
AAGGTGAATCATTGATGGCGGA	Pbr042709.1	2	334	0.04	2	2	0.117744	3	AT5G24400	PGL3	6-PHOSPHOGLUCONOLACTONASE 3
AAGGTTGTAGGAAGGTGGGTA	Pbr023828.1	0	157	0.02	7	7	0.412103	4.5	AT3G52105	NA	NA
AAGTAAAATCTCAAAGGGTCGG	Pbr034870.2	3	827	0.03	2	2	0.117744	4	AT1G23820	SPDS1	spermidine synthase 1
AAGTAATATCAAGGACAAAGGA	Pbr011557.1	2	1375	0	4	4	0.235487	2.5	AT1G06950	ATTIC110	ARABIDOPSIS THALIANA TRANSLOCON AT THE INNER ENVELOPE MEMBRANE OF CHLOROPLASTS 110	RGA	SCR) 2
AAGTAGGCGTTGGCTCATGTTG	Pbr028917.1	2	392	0.05	4	4	0.235487	3	AT1G15690	ATAVP3	ARABIDOPSIS THALIANA V-PPASE 3
AAGTAGGGATCGTTCTGGAC	Pbr028619.1	3	326	0.04	2	1	0.0588719	3.5	AT1G14520	MIOX1	myo-inositol oxygenase 1
AAGTAGGGATCGTTCTGGAC	Pbr017569.1	0	53	0.03	4	1	0.0588719	4	NA	NA	NA
AAGTAGGGATCGTTCTGGACC	Pbr016488.1	0	289	0.04	5	2.5	0.14718	4.5	AT4G13990	NA	NA
AAGTAGGGGATGTAGCTCACA	Pbr023148.3	0	647	0.03	8	1.33333	0.0784958	4	AT1G78950	AtBAS
AAGTAGTAGAAGATGAAAGAA	Pbr029704.1	0	32	0.02	2	1	0.0588719	4	AT2G18540	NA	NA
AAGTAGTAGAAGATGAAAGAA	Pbr033672.1	0	356	0.03	8	4	0.235487	4	AT4G30990	NA	NA
AAGTAGTAGAAGATGAAAGGA	Pbr033672.1	0	356	0.04	8	4	0.235487	4.5	AT4G30990	NA	NA
AAGTAGTAGAAGATGAAAGGA	Pbr029704.1	0	32	0.05	2	1	0.0588719	4.5	AT2G18540	NA	NA
AAGTAGTAGAAGATGAAAGGAT	Pbr029704.1	0	32	0	2	1	0.0588719	4.5	AT2G18540	NA	NA
AAGTATGAACAAATTCAGACT	Pbr042306.1	1	834	0	5	5	0.294359	3	AT1G07320	PRPL4	plastid ribosomal protein L4
AAGTATTGAGACCTCGAATGAT	Pbr004851.1	0	885	0.01	4	4	0.235487	4.5	AT3G21180	ATACA9
AAGTATTGAGACCTCGAATGAT	Pbr031715.1	3	546	0	2	0.285714	0.0168205	3.5	AT5G61510	NA	NA
AAGTATTGAGGCCTCGAATGA	Pbr035708.1	0	1095	0.04	6	3	0.176616	4.5	AT4G36945	NA	NA
AAGTATTGAGGCCTCGAATGA	Pbr025159.1	0	1095	0.03	6	3	0.176616	4.5	AT4G36945	NA	NA
AAGTATTGGGGCCTCGAATGAT	Pbr035708.1	0	1095	0.03	6	3	0.176616	4.5	AT4G36945	NA	NA
AAGTATTGGGGCCTCGAATGAT	Pbr025159.1	0	1095	0.01	6	3	0.176616	4.5	AT4G36945	NA	NA
AAGTATTGGGGTCTCGAATGAT	Pbr004851.1	0	885	0.01	4	4	0.235487	4.5	AT3G21180	ATACA9
AAGTCATTTCACAAAGTCGGAC	Pbr004199.2	3	582	0.05	2	1	0.0588719	3.5	AT4G27120	NA	NA
AAGTGAAATTGAATGATGGAC	Pbr027893.1	2	887	0.02	7	7	0.412103	2.5	AT5G25265	NA	NA
AAGTGACAGTGGGAGTGGAAGC	Pbr038675.1	3	352	0.05	2	1	0.0588719	4	AT5G26360	NA	NA
AAGTGAGGCCGGTGGAATGAGA	Pbr037017.1	3	867	0.01	2	1	0.0588719	2.5	AT1G77670	NA	NA
AAGTGAGGCCGGTGGAATGAGA	Pbr032201.1	3	855	0	2	1	0.0588719	2.5	AT1G77670	NA	NA
AAGTGATCGAGCGATGACAA	Pbr009134.1	1	225	0.03	12	12	0.706462	4.5	AT2G45980	ATI1	ATG8-interacting protein 1
AAGTGATCGTCAAAGGCTTGC	Pbr028912.1	1	2915	0.01	4	4	0.235487	4	AT5G26860	LON1	lon protease 1
AAGTGGCTAGAAAATACGGAC	Pbr012746.1	3	17	0.01	5	1	0.0588719	3.5	AT5G62360	NA	NA
AAGTGGCTAGAAAATACGGAC	Pbr015759.1	3	17	0.02	5	1	0.0588719	3.5	AT5G62360	NA	NA
AAGTGGCTAGAAAATACGGACG	Pbr012744.1	3	17	0.03	5	1	0.0588719	4.5	AT5G62360	NA	NA
AAGTGTTGGATTGTTCACCCAC	Pbr033729.1	2	1185	0.04	2	2	0.117744	3	AT5G58620	NA	NA
AAGTTCATTCAAACACCATGT	Pbr013821.1	2	258	0	5	2.5	0.14718	1	AT4G16950	RPP5	RECOGNITION OF PERONOSPORA PARASITICA 5
AAGTTCATTCAAACACCATGT	Pbr033273.1	2	402	0	3	0.75	0.0441539	1.5	AT5G17680	NA	NA
AAGTTCATTCAAACACCATGT	Pbr002761.1	0	351	0	5	2.5	0.14718	1	AT4G16990	RLM3	RESISTANCE TO LEPTOSPHAERIA MACULANS 3
AAGTTCATTCAAACACCATGT	Pbr024681.2	1	252	0.01	3	1	0.0588719	3	AT5G51630	NA	NA
AAGTTCATTCAAACACCATGT	Pbr012662.1	1	264	0	4	4	0.235487	2.5	AT5G36930	NA	NA
AAGTTCATTCAAACACCATGT	Pbr033274.1	2	399	0	3	0.75	0.0441539	1.5	AT5G17680	NA	NA
AAGTTCATTCAAACACCATGT	Pbr023985.1	2	402	0	3	0.75	0.0441539	1.5	AT5G17680	NA	NA
AAGTTCATTCAAACACCATGT	Pbr023981.1	2	402	0	3	0.75	0.0441539	1.5	AT5G17680	NA	NA
AAGTTCGGAAATGGAAGATGGG	Pbr024818.1	0	278	0.04	6	6	0.353231	4.5	NA	NA	NA
AAGTTCTGTTGAGGGTAAAGTG	Pbr027781.1	2	961	0.05	5	1.25	0.0735898	3.5	AT3G60190	ADL4	ARABIDOPSIS DYNAMIN-LIKE 4
AAGTTGAACTTCTTGATGGCC	Pbr006704.1	2	476	0.01	3	3	0.176616	2.5	AT1G09450	AtHaspin
AAGTTGAACTTGGCAGCTGTA	Pbr011835.1	1	2033	0.02	3	3	0.176616	4	AT5G03560	NA	NA
AAGTTGAACTTGGCAGCTGTA	Pbr023960.1	3	1410	0.01	2	0.666667	0.0392479	3	AT2G17290	ATCDPK3	ARABIDOPSIS THALIANA CALMODULIN-DOMAIN PROTEIN KINASE 3
AAGTTGAACTTGGCAGCTGTA	Pbr032128.3	3	1407	0.01	2	0.666667	0.0392479	3	AT2G17290	ATCPK6	ARABIDOPSIS THALIANA CALCIUM-DEPENDENT PROTEIN KINASE 6
AAGTTGAACTTGGCAGCTGTA	Pbr033297.1	3	1410	0.01	2	0.666667	0.0392479	3	AT2G17290	ATCDPK3	ARABIDOPSIS THALIANA CALMODULIN-DOMAIN PROTEIN KINASE 3
AAGTTGAATCATTGATGGCGG	Pbr033725.1	1	373	0.03	4	1.33333	0.0784958	4.5	AT2G27080	NA	NA
AAGTTGAATCATTGATGGCGG	Pbr008650.1	2	1414	0.05	2	1	0.0588719	3	AT2G47300	POP1	similar to yeast POP1
AAGTTGAATCATTGATGGCGGA	Pbr008644.1	2	1414	0.04	2	1	0.0588719	3	AT2G47300	POP1	similar to yeast POP1
AAGTTGGTTTGTCAGAGTCGGA	Pbr020039.1	3	124	0.03	5	0.555556	0.0327066	3.5	AT5G66940	NA	NA
AAGTTTCCCTCAGGATAGCT	Pbr042299.1	0	491	0.05	12	12	0.706462	4.5	AT2G29660	NA	NA
AAGTTTCCCTCAGGATAGCTG	Pbr038715.1	0	608	0.04	8	2.66667	0.156992	4.5	AT2G42260	PYM	POLYCHOME
AAGTTTCCCTCAGGATAGCTG	Pbr042552.1	0	608	0.03	8	2.66667	0.156992	4.5	AT2G42260	PYM	POLYCHOME
AATAAATTATGACGTAGGCT	Pbr020072.1	0	796	0.05	8	8	0.470975	4.5	AT4G36830	HOS3-1
AATAACCATGGGACTAGCTA	Pbr007630.3	3	138	0.05	3	1	0.0588719	3.5	AT2G23930	SNRNP-G	probable small nuclear ribonucleoprotein G
AATAACCATGGGACTAGCTA	Pbr021812.1	3	78	0.05	3	1	0.0588719	3.5	AT2G23930	SNRNP-G	probable small nuclear ribonucleoprotein G
AATAACCATGGGACTAGCTA	Pbr002383.2	0	1080	0.02	11	11	0.64759	4.5	AT2G38020	EMB258
AATAAGCGGAGGAAAAGAAA	Pbr001259.1	1	592	0.04	3	1	0.0588719	4.5	AT5G13180	VNI2	VND-interacting 2
AATAAGCGGAGGAAAAGAAAC	Pbr034417.1	1	592	0.03	3	1	0.0588719	4.5	AT5G13180	NAC083	NAC domain containing protein 83
AATAAGCGGAGGAAAAGAAAC	Pbr034401.1	2	3838	0.05	2	2	0.117744	3	AT3G48770	NA	NA
AATAATCTATCTTCGGTGCCT	Pbr032527.1	0	1117	0.02	4	4	0.235487	4.5	AT5G39785	NA	NA
AATAATTGTAACCGTTGGATA	Pbr038705.1	3	1245	0.04	2	1	0.0588719	3.5	AT4G23500	NA	NA	complex C (B6F)
AATAATTGTAACCGTTGGATA	Pbr027378.1	0	78	0.03	6	6	0.353231	4	AT1G31830	PUT2	POLYAMINE UPTAKE TRANSPORTER 2
AATAATTGTAACCGTTGGATA	Pbr007640.1	2	193	0.01	2	2	0.117744	3	AT5G06140	SNX1	sorting nexin 1
AATAATTGTAACCGTTGGATA	Pbr014646.1	0	1492	0.02	12	12	0.706462	4.5	AT3G52850	BP-80
AATAATTGTAGCCGTTGGATA	Pbr027378.1	0	78	0.01	6	6	0.353231	4.5	AT1G31830	PUT2	POLYAMINE UPTAKE TRANSPORTER 2
AATACGGATTTCATTATGGCA	Pbr024227.1	2	999	0.03	5	2.5	0.14718	3	AT1G53310	ATPPC1	phosphoenolpyruvate carboxylase 1
AATAGGTCGAGGGCGTTGCGC	Pbr033986.1	3	200	0.03	3	1.5	0.0883078	3.5	AT4G01470	ATTIP1.3
AATAGGTCGAGGGCGTTGCGC	Pbr026960.1	3	200	0.02	3	1.5	0.0883078	3.5	AT4G01470	TIP1;3	tonoplast intrinsic protein 1;3
AATATCTGATACGTGGACCA	Pbr011965.2	1	187	0.04	5	5	0.294359	4.5	AT3G16980	NRPE9A
AATCAAGCTTCTAGATTGTGGA	Pbr007770.1	1	833	0.01	15	5	0.294359	4.5	AT5G63860	UVR8	UVB-RESISTANCE 8
AATCAAGCTTCTAGATTGTGGA	Pbr007771.1	1	833	0.02	15	5	0.294359	4.5	AT5G63860	UVR8	UVB-RESISTANCE 8
AATCATCGACGACATGTTTGCA	Pbr000644.1	0	49	0.01	3	1.5	0.0883078	4.5	AT5G12970	NA	NA
AATCCGCGTCGGTCCACGCCC	Pbr007917.1	2	78	0	2	1	0.0588719	0	NA	NA	NA
AATCCGCGTCGGTCCACGCCC	Pbr031006.1	2	78	0	2	1	0.0588719	0	NA	NA	NA
AATCCGGAGGACCGAGTACCGT	Pbr020913.1	3	894	0.05	2	0.666667	0.0392479	4	AT5G13930	TT4	TRANSPARENT TESTA 4
AATCCGGAGGACCGAGTACCGT	Pbr019532.1	3	894	0.02	2	0.666667	0.0392479	4	AT5G13930	CHS	CHALCONE SYNTHASE
AATCCGGAGGACCGAGTACCGT	Pbr019531.1	3	894	0.01	2	0.666667	0.0392479	4	AT5G13930	TT4	TRANSPARENT TESTA 4
AATCCTTTGCAGACGACTTA	Pbr000166.1	3	373	0.01	2	0.666667	0.0392479	2	AT4G04860	DER2.2	DERLIN-2.2
AATCCTTTGCAGACGACTTA	Pbr039316.1	3	373	0	2	0.666667	0.0392479	2	AT4G04860	DER2.2	DERLIN-2.2
AATCCTTTGCAGACGACTTA	Pbr031878.1	3	373	0.01	2	0.666667	0.0392479	2	AT4G04860	DER2.2	DERLIN-2.2
AATCGAGAGCTCCAAGTGGG	Pbr031588.1	0	394	0.05	12	12	0.706462	4	AT3G22110	PAC1	20S proteasome alpha subunit C1
AATCGAGAGCTCCAAGTGGG	Pbr035452.1	3	666	0	2	2	0.117744	2.5	AT4G05320	UBI10	ubiquitin 10
AATCGGAGGCGGGGCATCGCCC	Pbr030825.1	3	284	0.04	2	1	0.0588719	4	AT4G39730	PLAT1	PLAT domain protein 1
AATCGGAGGCGGGGCATCGCCC	Pbr022754.1	3	284	0.02	2	1	0.0588719	4	AT4G39730	PLAT1	PLAT domain protein 1
AATCGGGCGGCGGGCGCATT	Pbr013959.1	0	309	0.05	8	8	0.470975	4.5	AT5G52220	NA	NA
AATCTCAACGGGTCGGAGACGA	Pbr041009.2	2	519	0.05	3	3	0.176616	3.5	AT3G01820	NA	NA
AATCTGGAACGTAGTAGGTTA	Pbr026930.3	1	485	0.01	5	5	0.294359	4	AT5G22050	NA	NA
AATCTTCTCTGTATCGTTCCA	Pbr020682.1	0	2933	0.02	9	9	0.529847	4	AT5G43310	NA	NA
AATCTTGATCAAGGAGGCGGAC	Pbr018566.1	3	1435	0.05	2	2	0.117744	3.5	AT3G17470	CRSH	Ca2+-activated RelA/spot homolog
AATGAACACGGAACTGGGAGA	Pbr010657.1	0	624	0.01	3	3	0.176616	4.5	AT5G20230	SAG14	SENESCENCE ASSOCIATED GENE 14
AATGAACGGCAATGGGAAGTGG	Pbr032965.1	3	868	0.05	2	2	0.117744	4	AT4G29040	RPT2a	regulatory particle AAA-ATPase 2A
AATGAACGGCAATGGGAAGTGG	Pbr019305.1	3	330	0.05	2	2	0.117744	4.5	AT1G67980	CCOAMT	caffeoyl-CoA 3-O-methyltransferase
AATGAACTCTAGCGGCATCTA	Pbr034953.1	0	381	0.03	4	1.33333	0.0784958	4.5	AT2G21580	NA	NA
AATGAACTCTAGCGGCATCTA	Pbr039672.1	0	144	0.02	4	1.33333	0.0784958	4.5	AT2G21580	NA	NA
AATGACTTGAGAGGTGTAGT	Pbr029031.1	3	990	0.01	3	1.5	0.0883078	2.5	AT5G60390	NA	NA
AATGACTTGAGAGGTGTAGT	Pbr033900.1	3	990	0	3	1.5	0.0883078	2.5	AT5G60390	NA	NA
AATGACTTGAGAGGTGTAGTAT	Pbr016632.1	3	222	0.05	5	2.5	0.14718	4	AT1G66200	GLN1;2	glutamine synthetase 1;2
AATGAGCTGGAATTGATGGGTT	Pbr004296.1	0	275	0.05	5	5	0.294359	4.5	AT5G64530	ANAC104	Arabidopsis NAC domain containing protein 104
AATGATAGGAAGAGCCGACAT	Pbr010431.1	2	243	0	8	8	0.470975	0	NA	NA	NA
AATGATCGAAGGGAGAAGGC	Pbr007860.1	1	54	0.01	3	1	0.0588719	4.5	NA	NA	NA
AATGATCGAAGGGAGAAGGC	Pbr015560.1	0	69	0	5	5	0.294359	3	AT3G61640	AtAGP20	Arabinogalactan protein 20
AATGATCGAAGGGAGAAGGC	Pbr009684.1	0	517	0.04	6	0.6	0.0353231	4	AT3G14470	NA	NA
AATGATCTATCTTCGGTGCCT	Pbr032527.1	0	1117	0.04	4	4	0.235487	4.5	AT5G39785	NA	NA
AATGATGGATCCGGATGGCA	Pbr012798.1	2	411	0.03	30	15	0.883078	2.5	AT4G10340	LHCB5	light harvesting complex of photosystem II 5
AATGATTAGAGGCATCGGGGG	Pbr033693.1	1	870	0.03	21	21	1.23631	4.5	AT5G54800	ATGPT1	ARABIDOPSIS GLUCOSE 6-PHOSPHATE/PHOSPHATE TRANSLOCATOR 1
AATGATTGCAGAGAAGAAGGTA	Pbr031491.1	3	2704	0.02	2	1	0.0588719	3	AT1G31280	AGO2	argonaute 2
AATGATTGTAGTCGTCGGATA	Pbr039515.1	1	87	0.04	6	3	0.176616	4.5	AT3G14770	SWEET2
AATGCAGGCGTAGTCACATT	Pbr003013.1	1	639	0.03	7	7	0.412103	4	AT5G10010	HIT4	HEAT INTOLERANT 4
AATGCATATACACGGTTTGCAA	Pbr017991.1	2	2000	0.01	2	2	0.117744	3	AT4G07410	PCN	POPCORN
AATGCATGTGGAATAAAGATGG	Pbr000319.1	0	554	0.01	8	8	0.470975	4.5	AT1G61100	NA	NA
AATGGAAGGAAATACTGTTTA	Pbr026458.1	0	120	0.01	3	1.5	0.0883078	4.5	AT2G39435	TRM18	TON1 Recruiting Motif 18
AATGGAAGGGGAATGCACGGGT	Pbr015536.1	1	1109	0.01	4	4	0.235487	4.5	AT5G19730	NA	NA
AATGGCTAGAAAAAGTAGGAGG	Pbr012744.1	3	16	0.04	8	1.6	0.094195	4	AT5G62360	NA	NA
AATGGTATTAGTAGGATGGGGA	Pbr041321.1	3	1454	0.03	2	1	0.0588719	4	AT1G55690	NA	NA
AATGGTGGGAAGGCTGCGGCA	Pbr013138.1	0	1486	0.04	25	8.33333	0.490599	4.5	AT2G30490	CYP73A5
AATGGTTGTTGGAGATGGCCG	Pbr027562.1	3	387	0.04	2	1	0.0588719	3.5	AT4G29080	PAP2	phytochrome-associated protein 2
AATGTATTGAAGGATGGGTGTT	Pbr006803.1	3	999	0.05	4	2	0.117744	4	AT2G15480	UGT73B5	UDP-glucosyl transferase 73B5
AATGTCGAACTTGGCGAAGCTT	Pbr017206.1	3	25	0.05	2	0.5	0.0294359	4	AT4G39230	NA	NA
AATGTCGAACTTGGCGAAGCTT	Pbr026471.1	0	222	0.01	3	1.5	0.0883078	4	AT5G04530	KCS19	3-ketoacyl-CoA synthase 19
AATGTGGACCGATCTGCAGGAG	Pbr035956.1	2	864	0.05	2	1	0.0588719	3.5	AT3G09070	OPS	OCTOPUS
AATGTGGGATTTGTGTTCGGCT	Pbr012787.1	3	559	0.02	4	4	0.235487	3.5	AT3G12320	LNK3	night light-inducible and clock-regulated 3
AATGTTGGAACTTTCAGAAGAA	Pbr006168.1	2	1199	0.04	3	1.5	0.0883078	3	AT1G45150	NA	NA
AATGTTGGAACTTTCAGAAGAA	Pbr020097.2	2	1493	0.05	3	1.5	0.0883078	3	AT1G45150	NA	NA
AATTAGGCATGGACGAGGTAG	Pbr007161.1	0	716	0.03	5	5	0.294359	4.5	AT1G73990	SPPA1
AATTATGATCAAAAGGCACTAC	Pbr009853.1	2	1138	0	4	2	0.117744	2.5	AT5G50920	CLPC
AATTATGATCAAAAGGCACTAC	Pbr027100.1	2	2146	0	4	2	0.117744	2.5	AT5G50920	CLPC
AATTCAAAGTGATCGTCACATG	Pbr018676.1	3	50	0.02	2	0.666667	0.0392479	3.5	AT4G11260	EDM1	ENHANCED DOWNY MILDEW 1
AATTCAAAGTGATCGTCACATG	Pbr021537.1	3	50	0.04	2	0.666667	0.0392479	3.5	AT4G11260	ETA3	ENHANCER OF TIR1-1 AUXIN RESISTANCE 3
AATTCAAAGTGATCGTCACATG	Pbr021552.1	3	50	0.02	2	0.666667	0.0392479	3.5	AT4G11260	ETA3	ENHANCER OF TIR1-1 AUXIN RESISTANCE 3
AATTCATCTAAAATTCGTCGCG	Pbr012439.1	3	290	0.02	2	1	0.0588719	4	AT2G21520	NA	NA
AATTCATCTAAAATTCGTCGCG	Pbr018538.1	3	290	0.03	2	1	0.0588719	4	AT2G21520	NA	NA
AATTCATTAGATTCGACGGTCA	Pbr039772.2	3	1314	0.02	2	0.4	0.0235487	3.5	AT3G20290	EHD1	EPS15 homology domain 1
AATTCATTAGATTCGACGGTCA	Pbr002079.1	3	1374	0.03	2	0.4	0.0235487	3.5	AT3G20290	EHD1	EPS15 homology domain 1
AATTGGAACGATACAGAGAAG	Pbr033720.1	2	307	0.02	2	2	0.117744	2.5	AT5G35320	NA	NA
AATTGTAGTCTGGAGAAGCG	Pbr039533.1	2	547	0	2	1	0.0588719	2.5	AT5G46410	SSP4	SCP1-like small phosphatase 4
AATTGTAGTCTGGAGAAGCG	Pbr021330.1	2	271	0.04	2	1	0.0588719	2.5	AT5G46410	SSP4	SCP1-like small phosphatase 4
AATTGTTGGCAAGCACGTGCAA	Pbr017329.1	2	75	0.02	2	2	0.117744	3	AT5G56260	NA	NA
ACAAAAGCTGAATGAATAGTGA	Pbr033687.1	0	35	0	5	5	0.294359	4.5	AT3G20570	AtENODL9
ACAAACAACTTTGGGATGTGGC	Pbr005912.1	3	1181	0.02	2	2	0.117744	3.5	AT5G57960	NA	NA
ACAAACTTATTTCGGACCCTAG	Pbr009409.1	2	3966	0.04	4	4	0.235487	3.5	AT1G13980	GN	GNOM
ACAAAGACAACAGACCCGGCG	Pbr011036.1	0	722	0.04	6	6	0.353231	4.5	AT1G63260	TET10	tetraspanin10
ACAAATCAGCAGTAGTAATCAT	Pbr023454.1	0	916	0.02	4	4	0.235487	4.5	AT1G07810	ATECA1	ARABIDOPSIS THALIANA ER-TYPE CA2+-ATPASE 1
ACAAATTATGACGTTGGCTCT	Pbr024014.1	2	1279	0.03	3	1.5	0.0883078	2.5	AT5G50230	NA	NA
ACAAATTATGACGTTGGCTCT	Pbr036974.2	3	1249	0.01	3	1.5	0.0883078	2.5	AT5G50230	NA	NA
ACAACAGACCCGGCGTGACGT	Pbr033961.1	0	363	0.01	6	6	0.353231	4	AT5G59990	NA	NA
ACAACATGATTGTGGAAGATGA	Pbr000479.1	3	1598	0.03	2	1	0.0588719	3.5	AT5G45900	ATAPG7
ACAACATGATTGTGGAAGATGA	Pbr016144.1	3	1670	0.02	2	1	0.0588719	3.5	AT5G45900	APG7	AUTOPHAGY 7
ACAACATGATTGTGGAAGATGA	Pbr026884.1	3	730	0.04	2	1	0.0588719	4	AT2G23810	TET8	tetraspanin8
ACAACTCTTGTGAAGGCTCCAT	Pbr012941.2	1	773	0	3	3	0.176616	4	AT1G03110	TRM82	tRNA modification 82
ACAAGAAAGTAGAGAAGGCAAT	Pbr031195.1	2	2159	0.03	3	3	0.176616	3	AT2G20580	ATRPN1A	26S PROTEASOME REGULATORY SUBUNIT S2 1A
ACAAGACGAAGAGAATGGTAC	Pbr018650.1	0	1078	0.05	4	4	0.235487	4.5	AT5G24000	NA	NA
ACAAGAGAAATAAGGTTGTAG	Pbr034670.1	2	289	0.05	2	2	0.117744	3	AT4G01950	ATGPAT3	GLYCEROL-3-PHOSPHATE sn-2-ACYLTRANSFERASE 3
ACAAGATCAACGGCAGCAGGGG	Pbr016797.1	3	788	0.01	2	1	0.0588719	3	AT2G36460	FBA6	fructose-bisphosphate aldolase 6
ACAAGATCAACGGCAGCAGGGG	Pbr005502.1	3	788	0.03	2	1	0.0588719	3.5	AT3G52930	FBA8	fructose-bisphosphate aldolase 8
ACAAGATCAACGGCAGCAGGGG	Pbr012094.1	2	1052	0.01	9	9	0.529847	2.5	AT1G23190	PGM3	phosphoglucomutase 3
ACAAGCGAGGTCGATGGAATAG	Pbr037197.1	1	1848	0	6	6	0.353231	4.5	AT3G27020	AtYSL6
ACAAGGCATGGGAATGGACGG	Pbr003270.1	2	353	0	2	2	0.117744	2.5	AT4G15480	UGT84A1
ACAAGGGTTGTGTACGTGAGGC	Pbr024052.1	3	1460	0.05	3	1.5	0.0883078	4	AT4G24690	AtNBR1	Arabidopsis thaliana next to BRCA1 gene 1
ACAAGGGTTTGTGAAACAAGGT	Pbr004085.1	2	613	0.04	4	2	0.117744	3	AT4G23630	RTNLB1	Reticulan like protein B1
ACAAGGGTTTGTGAAACAAGGT	Pbr029441.1	2	613	0.04	4	2	0.117744	3	AT4G23630	BTI1	VIRB2-interacting protein 1
ACAAGTGGGACAAATGGCTGA	Pbr034145.1	2	1400	0.02	6	3	0.176616	3	AT3G05030	NHX2	sodium hydrogen exchanger 2
ACAAGTGGGACAAATGGCTGA	Pbr014195.1	2	1400	0.04	6	3	0.176616	3	AT3G05030	NHX2	sodium hydrogen exchanger 2
ACAATCTTGCAGAACATGTGT	Pbr002898.1	3	1268	0.02	3	1.5	0.0883078	3	AT2G40810	ATATG18C	homolog of yeast autophagy 18C
ACAATGAACGGATGTGATTGG	Pbr014474.1	1	1276	0	3	3	0.176616	3.5	AT3G26020	NA	NA
ACAATGATAGGAAGAGCCGAC	Pbr030624.1	1	138	0	5	5	0.294359	4.5	AT5G09270	NA	NA
ACAATGCAGAATTGTACTCTG	Pbr034970.1	0	1445	0.02	13	4.33333	0.255111	4	AT5G20930	TSL	TOUSLED
ACAATGCAGAATTGTACTCTG	Pbr034967.1	0	1445	0.01	13	4.33333	0.255111	4	AT5G20930	TSL	TOUSLED
ACAATGCAGAATTGTACTCTG	Pbr029585.1	2	1517	0.05	13	4.33333	0.255111	3	AT5G20930	TSL	TOUSLED
ACAATGGGAAGCAAGGCTGTA	Pbr040666.1	1	541	0.04	5	5	0.294359	4.5	AT5G65380	NA	NA
ACAATGTAGGCAAGGGAAGTT	Pbr026584.1	3	1059	0.04	5	2.5	0.14718	3	AT2G40890	CYP98A3	cytochrome P450
ACAATGTAGGCAAGGGAAGTT	Pbr011031.1	2	680	0.05	20	6.66667	0.392479	3	AT3G61220	SDR1	short-chain dehydrogenase/reductase 1
ACAATGTAGGCAAGGGAAGTT	Pbr011033.1	2	476	0.05	20	6.66667	0.392479	3	AT3G61220	SDR1	short-chain dehydrogenase/reductase 1
ACAATTTGAAGGCATTGTCGG	Pbr021603.1	0	1107	0	5	2.5	0.14718	4	AT2G21090	NA	NA
ACAATTTGAAGGCATTGTCGG	Pbr021614.1	0	1107	0.01	5	2.5	0.14718	4	AT2G21090	NA	NA
ACACAAAGATCGTCCATCCC	Pbr011470.1	0	790	0	5	5	0.294359	2.5	AT2G17030	NA	NA
ACACCGCGTGACGTTGGCTT	Pbr028963.1	3	177	0.03	2	2	0.117744	3	AT1G56220	NA	NA
ACACGCAAGGAAGAATACTCAG	Pbr037083.2	3	263	0.04	2	2	0.117744	4	AT4G14930	NA	NA
ACACGGACGGAGTACAAGTGC	Pbr000190.1	3	234	0.05	17	17	1.00082	4	AT4G05320	UBI10	ubiquitin 10
ACACGTGCTCCCCTTCTCCAAC	Pbr031618.1	2	529	0.05	17	17	1.00082	3.5	AT4G38660	NA	NA
ACAGAAATGACGGAGGAAGACA	Pbr037130.1	2	1181	0.02	2	2	0.117744	3	AT4G24120	YSL1	YELLOW STRIPE like 1
ACAGACCGGTAGACTTGAAC	Pbr005770.1	0	947	0.01	31	31	1.82503	4.5	AT1G76160	sks5	SKU5 similar 5
ACAGACTGTGGAAGAGAAGGA	Pbr014896.1	0	1752	0.05	11	11	0.64759	4.5	AT3G16730	HEB2	hypersensitive to excess boron 2
ACAGAGCTTTGGGATGTTGGCG	Pbr016067.1	1	46	0.02	5	1.66667	0.0981198	4.5	AT2G01570	RGA1	REPRESSOR OF GA1-3 1
ACAGCACAGTAGAAGCAGTTT	Pbr011096.1	0	700	0.03	8	8	0.470975	4.5	AT2G31190	WXR1	weak auxin response1
ACAGCCCAGCTTGAGAATCGG	Pbr029795.1	1	1597	0.01	4	2	0.117744	4	AT5G16320	FRL1	FRIGIDA like 1
ACAGCCCAGCTTGAGAATCGG	Pbr029796.1	1	1597	0	4	2	0.117744	4	AT5G16320	FRL1	FRIGIDA like 1
ACAGCTTAAGTACGAGAACC	Pbr026884.1	3	633	0.03	4	2	0.117744	3.5	AT2G23810	TET8	tetraspanin8
ACAGGACTCTGCTAAGTGGTA	Pbr005131.1	1	572	0.04	5	1.66667	0.0981198	4.5	AT1G60080	NA	NA
ACAGGCCTAGATCGTTTGTACA	Pbr039217.1	3	647	0	3	1.5	0.0883078	3.5	AT1G78900	VHA-A	vacuolar ATP synthase subunit A
ACAGGCCTAGATCGTTTGTACA	Pbr023174.1	3	647	0.02	3	1.5	0.0883078	3.5	AT1G78900	VHA-A	vacuolar ATP synthase subunit A
ACAGGCTGATCTTCCCCAAGA	Pbr035252.1	0	452	0.03	8	8	0.470975	4.5	AT2G14835	NA	NA
ACAGGGAAGACGAAGAGGCTG	Pbr003784.1	3	26	0.04	2	2	0.117744	3	AT5G48580	FKBP15-2	FK506- and rapamycin-binding protein 15 kD-2
ACAGGGAAGACGAAGAGGCTGC	Pbr033682.1	3	155	0.01	8	8	0.470975	3.5	AT5G54770	THI4	THIAMINE4
ACAGGGAAGAGGTAGAGCATG	Pbr003784.1	3	26	0.04	2	2	0.117744	3.5	AT5G48580	FKBP15-2	FK506- and rapamycin-binding protein 15 kD-2
ACAGGGACAGTTGGGGGCATTC	Pbr021159.1	2	963	0.05	3	3	0.176616	3.5	AT5G54520	NA	NA
ACAGGTGAACAAGTAGAGTATA	Pbr011711.1	3	362	0.04	2	2	0.117744	4	AT5G20900	JAZ12	jasmonate-zim-domain protein 12
ACAGTATCGGTGTTGTTGGAG	Pbr019785.1	2	614	0	7	7	0.412103	2.5	AT4G37740	AtGRF2	growth-regulating factor 2
ACAGTATCGGTGTTGTTGGAG	Pbr033047.1	2	443	0.05	6	2	0.117744	3	AT5G48720	XRI	X-RAY INDUCED TRANSCRIPT
ACAGTGCCTGTTGAGTGTCGTA	Pbr018778.1	1	1569	0	4	2	0.117744	4.5	AT1G49960	NA	NA
ACAGTGCCTGTTGAGTGTCGTA	Pbr036755.1	1	1569	0	4	2	0.117744	4.5	AT1G49960	NA	NA
ACAGTTCTTGATCTTCTGGGG	Pbr030508.1	0	421	0.05	17	17	1.00082	4.5	AT3G43740	NA	NA
ACATAGAGGTCTGCAGCTGCAA	Pbr030280.1	1	386	0.01	17	17	1.00082	4.5	AT3G13230	NA	NA
ACATCAATCTTGTGGATCGTCA	Pbr010274.1	3	4836	0.03	2	0.666667	0.0392479	3.5	AT1G79280	NUA	nuclear pore anchor
ACATCAATCTTGTGGATCGTCA	Pbr010255.2	3	4833	0.04	2	0.666667	0.0392479	3.5	AT1G79280	NUA	nuclear pore anchor
ACATCAGCTGGAGGAGCATTGG	Pbr034816.1	2	2095	0.04	2	2	0.117744	3	AT2G17790	ZIP3	ZIG suppressor 3
ACATCGGACAGAGGGAGAAGA	Pbr030753.1	1	1049	0.01	5	5	0.294359	3.5	AT1G44750	ATPUP11	purine permease 11
ACATCGGACAGAGGGAGAAGAG	Pbr041507.1	2	232	0.04	4	4	0.235487	3	AT5G20520	WAV2	WAVY GROWTH 2
ACATGAATTCTGGATATGATGG	Pbr006760.1	0	1034	0.01	11	5.5	0.323795	4.5	AT2G39730	RCA	rubisco activase
ACATGAGTGAAGGCGGCTAG	Pbr004699.4	1	14	0.03	5	5	0.294359	4.5	AT4G38060	CCI2	Clavata complex interactor 2
ACATGAGTGAAGGCGGCTAG	Pbr011958.2	0	226	0	23	23	1.35405	3.5	AT3G17000	UBC32	ubiquitin-conjugating enzyme 32
ACATGATTGTGGAAGATGAGTA	Pbr015245.1	2	919	0	3	3	0.176616	2.5	AT3G13990	NA	NA
ACATGCACCGGATCCCATCAG	Pbr001620.1	0	406	0.03	4	4	0.235487	4.5	AT1G17850	NA	NA
ACATTACCCTGACGCGGCGCAC	Pbr040524.1	0	277	0.01	4	4	0.235487	4.5	AT1G68310	AE7	AS1/2 ENHANCER7
ACATTCAGTGGAACGGGGTTA	Pbr027471.1	1	244	0.03	6	6	0.353231	4.5	AT1G25530	NA	NA
ACATTCGCAGCGGAGCTATGGC	Pbr015564.1	2	483	0.03	3	3	0.176616	3.5	AT4G26240	NA	NA
ACCAAACGCAGAACGGAACAA	Pbr024745.1	3	347	0.03	2	1	0.0588719	3.5	AT5G04990	ATSUN1	ARABIDOPSIS SAD1/UNC-84 DOMAIN PROTEIN 1
ACCAAAGTCATCGTCGACCATC	Pbr018676.1	3	567	0.02	5	1.25	0.0735898	3.5	AT4G11260	EDM1	ENHANCED DOWNY MILDEW 1
ACCAAAGTCATCGTCGACCATC	Pbr010840.2	3	567	0.02	5	1.25	0.0735898	4	AT4G11260	ETA3	ENHANCER OF TIR1-1 AUXIN RESISTANCE 3
ACCAACCATGGCAGTGGACAAT	Pbr013443.2	3	1095	0.02	2	1	0.0588719	4	AT5G16890	NA	NA
ACCAACTTTGATTTCCGGCCA	Pbr042691.1	2	664	0	2	1	0.0588719	1	AT5G17680	NA	NA
ACCAACTTTGATTTCCGGCCA	Pbr009838.5	3	838	0	2	1	0.0588719	0	AT5G17680	NA	NA
ACCAAGCGCGATGACCAATTG	Pbr017802.1	3	528	0.05	5	2.5	0.14718	4	AT3G52880	MDAR1	monodehydroascorbate reductase 1
ACCAAGCTTATCAGAATTTA	Pbr021819.1	0	165	0.02	4	4	0.235487	3.5	AT1G66300	NA	NA
ACCAAGCTTATCAGAATTTAA	Pbr019284.1	2	615	0.04	3	1.5	0.0883078	3	AT5G15270	NA	NA
ACCAATTCAAGTGCATCGTCCT	Pbr004230.1	0	1460	0.04	3	3	0.176616	4.5	AT4G28010	RPF5	RNA processing factor 5
ACCACAGGGATAACTGGCTT	Pbr005688.1	3	386	0.01	2	1	0.0588719	2.5	AT3G53620	PPa4	pyrophosphorylase 4
ACCACAGGGATAACTGGCTT	Pbr041679.1	0	402	0.02	16	5.33333	0.313983	4	AT3G12280	RB
ACCACAGGGATAACTGGCTT	Pbr017661.1	3	386	0	2	1	0.0588719	2.5	AT3G53620	PPa4	pyrophosphorylase 4
ACCACCAAGGAACCCCATGGCA	Pbr025542.1	2	480	0.01	6	2	0.117744	3	AT3G19420	PEN2	PTEN 2
ACCACCAAGGAACCCCATGGCA	Pbr035290.1	2	381	0	6	2	0.117744	3	AT3G19420	PTEN2A	phosphatase and TENsin homolog deleted on chromosome ten 2A
ACCACCAAGGAACCCCATGGCA	Pbr003560.3	2	1578	0	6	2	0.117744	3	AT1G47128	RD21A	responsive to dehydration 21A
ACCACGAGGTGCTGTCGGCG	Pbr037512.1	3	471	0	2	0.666667	0.0392479	3	AT3G18830	ATPLT5	POLYOL TRANSPORTER 5
ACCACGAGGTGCTGTCGGCG	Pbr018464.1	3	471	0.02	2	0.666667	0.0392479	3	AT3G18830	ATPMT5	ARABIDOPSIS THALIANA POLYOL/MONOSACCHARIDE TRANSPORTER 5
ACCACTCATGTAGGATCATCGT	Pbr013915.1	3	247	0.03	3	0.3	0.0176616	4	AT5G51970	NA	NA
ACCAGAACGTTATCCAGGTCAC	Pbr025088.1	3	836	0.05	2	0.333333	0.019624	4	AT5G66900	NA	NA
ACCAGAACGTTATCCAGGTCAC	Pbr025086.1	3	836	0.04	2	0.333333	0.019624	4	AT5G66900	NA	NA
ACCAGAACGTTATCCAGGTCAC	Pbr009332.1	3	830	0.04	2	0.333333	0.019624	4	AT5G66900	NA	NA
ACCAGAACGTTATCCAGGTCAC	Pbr025087.1	3	830	0.04	2	0.333333	0.019624	4	AT5G66900	NA	NA
ACCAGATACGGATCGTTCGAG	Pbr022198.1	2	203	0.04	5	5	0.294359	3	AT5G15750	NA	NA
ACCAGATTAGCTTTCTCGGACA	Pbr041757.1	3	1403	0.05	3	1.5	0.0883078	4	AT3G54500	LNK2	night light-inducible and clock-regulated 2
ACCAGCCGCGCCGGCCGCCTT	Pbr038258.1	3	2271	0.04	4	1.33333	0.0784958	4	AT3G15095	HCF243	high chlorophyll fluorescence 243	family 71	subfamily A	polypeptide 25
ACCAGCGCGAACTTCGAAAG	Pbr015927.1	3	225	0.03	2	2	0.117744	3.5	NA	NA	NA
ACCAGGAGGTGGGCTTGGAA	Pbr003102.1	3	331	0.01	3	1.5	0.0883078	2.5	AT1G05500	ATSYTE	ARABIDOPSIS THALIANA SYNAPTOTAGMIN HOMOLOG E
ACCAGGAGGTGGGCTTGGAA	Pbr034358.1	3	331	0.05	3	1.5	0.0883078	3	AT1G05500	NTMC2T2.1
ACCAGGCTCCAAACTTACTGG	Pbr034873.1	3	900	0.02	2	1	0.0588719	3.5	AT1G23800	ALDH2B	aldehyde dehydrogenase 2B
ACCAGGGATCGGCGGATGTTT	Pbr010429.1	3	528	0.01	3	1.5	0.0883078	3.5	AT5G06290	2CPB	2-CYS PEROXIREDOXIN B
ACCAGGGATCGGCGGATGTTT	Pbr010364.1	3	528	0.03	3	1.5	0.0883078	3.5	AT5G06290	2CPB	2-CYS PEROXIREDOXIN B
ACCAGGGATCGGTGGATGTT	Pbr010429.1	3	528	0	3	1.5	0.0883078	2.5	AT5G06290	2CPB	2-CYS PEROXIREDOXIN B
ACCAGGGATCGGTGGATGTT	Pbr010364.1	3	528	0.01	3	1.5	0.0883078	2.5	AT5G06290	2CPB	2-CYS PEROXIREDOXIN B
ACCAGGGGGTAGCGACTGTTTA	Pbr016376.1	2	1443	0.04	3	3	0.176616	3.5	AT1G20670	NA	NA
ACCCACAAAGGGTGTTGGTCG	Pbr005809.1	2	1111	0.05	4	4	0.235487	3	AT1G20110	NA	NA
ACCCACGGCATGGAATTTATCT	Pbr000829.1	2	315	0.05	8	8	0.470975	3.5	AT1G33970	NA	NA
ACCCCGCTGAACTGAGCCTT	Pbr039892.4	3	2432	0.02	3	1.5	0.0883078	3	AT3G13060	ECT5	evolutionarily conserved C-terminal region 5
ACCCGAATGAGCACTGTGGCAT	Pbr006419.1	2	560	0.05	2	2	0.117744	3.5	AT3G02090	MPPBETA
ACCCGTCGGCTGTCGTCGGA	Pbr031655.1	0	146	0.05	27	13.5	0.79477	4.5	AT2G15680	CML30	calmodulin-like 30
ACCCGTCGGCTGTCGTCGGA	Pbr001215.1	0	461	0.03	27	13.5	0.79477	4.5	AT2G15680	CML30	calmodulin-like 30
ACCCTACTGATGACAGCGTC	Pbr040711.1	0	1167	0.03	5	5	0.294359	4.5	AT2G21630	NA	NA
ACCGACGCGGATTGCGAAGG	Pbr035644.2	2	2548	0.02	17	8.5	0.500411	2.5	AT1G67310	NA	NA
ACCGACGCGGATTGCGAAGG	Pbr015154.1	2	2956	0	17	8.5	0.500411	2.5	AT1G67310	NA	NA
ACCGACGCGGATTGCGGAGGC	Pbr035644.2	2	2548	0.02	17	8.5	0.500411	3	AT1G67310	NA	NA
ACCGACTTAGAACTGGTACGGA	Pbr010513.1	3	432	0.03	3	0.75	0.0441539	4.5	AT1G43710	SDC1	serine decarboxylase 1
ACCGAGCGGCGGGTAGAATC	Pbr008682.1	3	1703	0	2	1	0.0588719	3	AT5G56000	Hsp81.4	HEAT SHOCK PROTEIN 81.4
ACCGAGCGGCGGGTAGAATC	Pbr041871.1	3	1703	0.01	2	1	0.0588719	3	AT5G56000	Hsp81.4	HEAT SHOCK PROTEIN 81.4
ACCGGATAGCAAATAACGAGAA	Pbr005356.1	3	569	0	8	2.66667	0.156992	3.5	AT1G16180	NA	NA
ACCGGATAGCAAATAACGAGAA	Pbr022446.1	2	569	0.05	8	2.66667	0.156992	3.5	AT1G16180	NA	NA
ACCGGATAGCAAATAACGAGAA	Pbr012862.1	2	569	0.02	8	2.66667	0.156992	3.5	AT1G16180	NA	NA
ACCGGGAACAGCCCAGCTTGA	Pbr011410.1	0	4065	0	14	14	0.824206	4	AT1G13980	VAN7	VASCULAR NETWORK 7
ACCGTCTAGTAGCTGGTTCC	Pbr041061.1	2	1057	0.04	7	7	0.412103	2.5	AT1G16610	RNPS1
ACCGTGGAAAGGTGTAGTACGG	Pbr042345.1	3	794	0.02	3	1.5	0.0883078	3.5	AT5G23860	TUB8	tubulin beta 8
ACCGTGGAAAGGTGTAGTACGG	Pbr028019.1	3	794	0.01	3	1.5	0.0883078	3.5	AT5G23860	TUB8	tubulin beta 8
ACCGTTCGCGCCCGGTCGTACT	Pbr009252.1	2	737	0.03	2	2	0.117744	3.5	AT4G32680	NA	NA
ACCTACGAGTCGGAACCACCT	Pbr042390.1	2	595	0.02	7	7	0.412103	3	AT5G19290	NA	NA
ACCTATAGTGGTCTGTACGACA	Pbr036303.1	2	1126	0	3	1.5	0.0883078	3	AT4G37870	PEPCK	PHOSPHOENOLPYRUVATE CARBOXYKINASE
ACCTATAGTGGTCTGTACGACA	Pbr017459.1	2	1126	0.04	3	1.5	0.0883078	3	AT4G37870	PEPCK	PHOSPHOENOLPYRUVATE CARBOXYKINASE
ACCTGAACGAAAGAGCGAGCT	Pbr042872.1	3	146	0.05	2	1	0.0588719	4	AT5G59613	NA	NA
ACCTGCAGATCATGTCCATTCC	Pbr005434.1	1	291	0.02	3	3	0.176616	4.5	NA	NA	NA
ACCTGGGCTTGAAGAAGACGAA	Pbr028544.1	1	155	0.03	9	4.5	0.264923	4.5	NA	NA	NA
ACCTGGGCTTGAAGAAGACGAA	Pbr033082.1	1	155	0	9	4.5	0.264923	4.5	NA	NA	NA
ACCTGGTCACGTGGAAGAGCAA	Pbr020704.1	3	406	0	2	1	0.0588719	4	AT2G20940	NA	NA
ACCTTCAAGTAGTACACTGGTA	Pbr028317.1	0	48	0.02	4	1.33333	0.0784958	4.5	AT1G73400	NA	NA
ACCTTCAAGTAGTACACTGGTA	Pbr038591.1	3	426	0.01	2	2	0.117744	3.5	AT1G32900	GBSS1	granule bound starch synthase 1
ACCTTCGGAATTTGAAGCTA	Pbr001185.1	1	2892	0.02	4	4	0.235487	4	AT1G20750	NA	NA
ACCTTGAGACACAGCAGAACCA	Pbr001107.1	2	808	0	7	7	0.412103	2.5	AT2G44900	ARABIDILLO1	F-box Armadillo protein 1
ACCTTGCACTTGTATAGACGG	Pbr026855.1	3	116	0.03	3	1.5	0.0883078	4	AT2G23090	NA	NA
ACGAACTGTTTGACGAGGTA	Pbr004790.1	0	1078	0.03	3	3	0.176616	4	AT5G22790	RER1	reticulata-related 1
ACGAAGAAGGTGGACTGAGTGA	Pbr035452.1	3	441	0.04	2	2	0.117744	3.5	AT4G05320	UBI10	ubiquitin 10
ACGAAGAAGGTGGACTGAGTGA	Pbr017579.1	0	591	0.01	11	11	0.64759	4.5	AT5G47770	FPS1	farnesyl diphosphate synthase 1
ACGAAGAGCTCAACGAAGACGG	Pbr004238.1	2	275	0.05	4	2	0.117744	3.5	NA	NA	NA
ACGAATACGAACCGTGAAAG	Pbr005950.1	2	1242	0.05	2	1	0.0588719	3	AT1G19450	NA	NA
ACGAATACGAACCGTGAAAGC	Pbr020127.1	2	1392	0	2	1	0.0588719	3	AT1G19450	NA	NA
ACGACCGGTAGAGCGGCACA	Pbr028766.1	2	432	0.03	4	4	0.235487	3	AT1G15100	RHA2A	RING-H2 finger A2A
ACGACCGGTAGAGCGGCACA	Pbr042107.2	2	331	0.01	4	4	0.235487	2.5	AT1G30460	ATCPSF30	ARABIDOPSIS THALIANA CLEAVAGE AND POLYADENYLATION SPECIFICITY FACTOR 30
ACGAGCATCAGAACGGTCCTT	Pbr017957.1	2	1260	0.03	3	1	0.0588719	3	AT5G14720	NA	NA
ACGAGCATCAGAACGGTCCTT	Pbr024413.1	2	1260	0.02	3	1	0.0588719	3	AT5G14720	NA	NA
ACGAGCATCAGAACGGTCCTT	Pbr027044.1	2	1260	0.02	3	1	0.0588719	3	AT5G14720	NA	NA
ACGAGCATGAAGAGGAAGCTTG	Pbr034104.1	1	1000	0.02	5	5	0.294359	4.5	AT5G65180	NA	NA
ACGAGTTCGGGAACGCGGTT	Pbr000335.1	0	663	0.01	7	7	0.412103	4	AT4G02340	NA	NA
ACGAGTTCGGGAACGCGGTT	Pbr028570.2	1	619	0.04	4	2	0.117744	4.5	AT2G32765	SUMO5	small ubiquitinrelated modifier 5
ACGAGTTCGGGAACGCGGTT	Pbr007380.1	1	197	0	10	5	0.294359	4.5	AT3G18430	NA	NA
ACGAGTTCGGGAACGCGGTT	Pbr038483.1	3	179	0.05	2	0.4	0.0235487	3.5	AT5G62190	PRH75
ACGAGTTTTTGTGGGCAGCTC	Pbr024379.1	3	191	0.05	2	2	0.117744	3.5	AT3G23490	CYN	cyanase
ACGATAAGTAGAAAGCCAGTCA	Pbr016225.1	2	1622	0.05	3	3	0.176616	3.5	AT1G28340	RLP4	receptor like protein 4
ACGATCTTGCAGAACATGTGTC	Pbr012808.1	2	965	0.02	2	1	0.0588719	3	AT4G13100	NA	NA
ACGATCTTTGTCGTTGACGGT	Pbr033373.1	3	609	0.03	4	4	0.235487	3.5	AT3G44110	ATJ
ACGATGAACGGATGTGATTGG	Pbr014474.1	1	1276	0.03	3	3	0.176616	4	AT3G26020	NA	NA
ACGATGACTGTGCAGAAACGTA	Pbr005356.1	3	1047	0.02	2	2	0.117744	4	AT1G16180	NA	NA
ACGATGAGGAACGGAGGCCAA	Pbr039288.1	2	67	0.05	2	0.5	0.0294359	3.5	AT3G15080	NA	NA
ACGATGCGGTTACGGATTCGGT	Pbr007630.3	3	134	0.05	2	0.666667	0.0392479	4.5	AT2G23930	SNRNP-G	probable small nuclear ribonucleoprotein G
ACGATTTTCACGGATGGGCAAT	Pbr007861.1	3	213	0.02	2	0.333333	0.019624	4	AT3G44340	CEF	clone eighty-four
ACGCAAGGAAGAATACTCAGTT	Pbr041113.1	0	1322	0	2	2	0.117744	4.5	AT3G20730	NA	NA
ACGCGGATTGCGAAGGCGTC	Pbr015154.1	2	2952	0.03	12	6	0.353231	2.5	AT1G67310	NA	NA
ACGCGGATTGCGAAGGCGTC	Pbr035644.2	2	2544	0.01	12	6	0.353231	2.5	AT1G67310	NA	NA
ACGCGGCGGTTGACGGCAAC	Pbr019625.1	2	2750	0.01	3	3	0.176616	2.5	AT5G42870	PAH2	phosphatidic acid phosphohydrolase 2
ACGCGGCGGTTGACGGCAACGT	Pbr042390.1	3	797	0.03	2	2	0.117744	4	AT5G19290	NA	NA
ACGCGGCGGTTGACGGCGAC	Pbr019625.1	2	2750	0.03	3	3	0.176616	3	AT5G42870	PAH2	phosphatidic acid phosphohydrolase 2
ACGCGGCGGTTGACGGCGACG	Pbr021969.1	3	266	0.04	3	1	0.0588719	3.5	AT3G03990	NA	NA
ACGCGTTAGAACGATCGGCT	Pbr041068.1	0	973	0.03	3	3	0.176616	4.5	AT4G27290	NA	NA
ACGGAACAGAGTGAGACAAGGC	Pbr040900.1	3	470	0.04	2	0.666667	0.0392479	4	AT5G18670	BMY3	beta-amylase 3
ACGGAACTCCAAAGACAGGTC	Pbr028738.1	1	274	0.02	4	4	0.235487	4.5	AT2G01290	RPI2	ribose-5-phosphate isomerase 2
ACGGAATCGAGCAAGTAGGCG	Pbr013096.1	3	238	0.02	2	1	0.0588719	3.5	AT2G30230	NA	NA
ACGGACCAGGCTTCATTCCCC	Pbr042103.1	0	598	0	278	139	8.18319	3	AT2G34710	ATHB-14
ACGGACCAGGCTTCATTCCCC	Pbr019133.1	0	562	0	274	137	8.06545	3	AT1G52150	ICU4	INCURVATA 4
ACGGACCAGGCTTCATTCCCC	Pbr037485.1	0	598	0	278	139	8.18319	3	AT2G34710	ATHB-14
ACGGACCAGGCTTCATTCCCC	Pbr008410.2	0	571	0	93	93	5.47508	3	AT5G60690	REV	REVOLUTA
ACGGACCAGGCTTCATTCCCC	Pbr008785.1	0	580	0	274	137	8.06545	3	AT4G32880	ATHB-8	homeobox gene 8
ACGGAGCGGGAGCAAAGATGCC	Pbr019684.1	2	121	0.01	2	2	0.117744	3	AT3G16150	ASPGB1	asparaginase B1
ACGGATATAGTATAACGGTT	Pbr019767.1	0	2920	0.02	7	7	0.412103	4	AT1G10130	ATECA3	ARABIDOPSIS THALIANA ER-TYPE CA2+-ATPASE 3
ACGGATATGGTAGAGGGGCAA	Pbr032391.1	3	76	0.03	2	2	0.117744	3.5	AT3G55520	NA	NA
ACGGATATGGTAGAGGGGCGA	Pbr032391.1	3	76	0.05	2	2	0.117744	4	AT3G55520	NA	NA
ACGGATATTAGACCAAAGGCTA	Pbr018064.1	3	945	0.01	2	0.666667	0.0392479	4.5	AT4G00390	NA	NA
ACGGATGGAACTGGCAATCTA	Pbr035830.1	3	628	0.03	2	2	0.117744	3.5	AT3G12120	FAD2	fatty acid desaturase 2
ACGGCAACAAATTATGACAT	Pbr007723.1	3	484	0.02	2	2	0.117744	3	AT5G17920	ATMS1	methionine synthesis 1
ACGGCACTTGCACATGGGTT	Pbr016344.1	0	2541	0.04	4	1	0.0588719	4.5	AT4G12010	NA	NA
ACGGCACTTGCACATGGGTT	Pbr039235.1	0	912	0.03	4	1	0.0588719	4.5	AT5G45200	NA	NA
ACGGCATAGACAAGGATGAGC	Pbr028542.1	0	475	0.01	7	7	0.412103	4	AT4G00170	NA	NA
ACGGCCAACTCATCGGACTGTC	Pbr029064.1	3	61	0.05	3	1.5	0.0883078	4	AT3G04770	RPSAb	40s ribosomal protein SA B
ACGGCCTGACCATCGACATGA	Pbr025779.1	0	249	0.02	5	5	0.294359	4.5	AT3G19480	NA	NA
ACGGCGCGGCTGCTTCGTTGAG	Pbr024612.1	3	416	0.03	3	0.75	0.0441539	4	AT2G35680	NA	NA
ACGGCTAGACGGTAAGACCC	Pbr032647.1	2	277	0.01	3	0.75	0.0441539	3	AT2G20680	MAN2	endo-beta-mannase 2
ACGGCTGCAGAGGGGAAGACTG	Pbr016221.1	0	291	0	13	13	0.765334	4.5	AT1G28380	NSL1	necrotic spotted lesions 1
ACGGCTTGACCATCGACATGA	Pbr009992.1	0	371	0	5	2.5	0.14718	4	AT1G78540	STATLB	STAT-TYPE LINKER-SH2 DOMAIN FACTOR B
ACGGCTTGACCATCGACATGA	Pbr020441.1	0	371	0.02	5	2.5	0.14718	4	AT1G78540	STATLB	STAT-TYPE LINKER-SH2 DOMAIN FACTOR B
ACGGCTTGACCATCGACATGAG	Pbr009992.1	0	371	0	5	2.5	0.14718	4	AT1G78540	STATLB	STAT-TYPE LINKER-SH2 DOMAIN FACTOR B
ACGGCTTGACCATCGACATGAG	Pbr020441.1	0	371	0	5	2.5	0.14718	4	AT1G78540	STATLB	STAT-TYPE LINKER-SH2 DOMAIN FACTOR B
ACGGGATCGAGCAAATAGGCGT	Pbr035324.1	2	2775	0	3	1	0.0588719	3	AT4G19490	VPS54
ACGGGATCGAGCAAATAGGCGT	Pbr028576.1	2	2745	0.02	3	1	0.0588719	3	AT4G19490	VPS54
ACGGGATCGAGCAAATAGGCGT	Pbr023615.1	3	2832	0.01	3	1	0.0588719	3.5	AT4G19490	VPS54
ACGGGATCGAGCAAGTAGGC	Pbr028576.1	2	2745	0	3	1	0.0588719	2.5	AT4G19490	VPS54
ACGGGATCGAGCAAGTAGGC	Pbr035324.1	2	2775	0.03	3	1	0.0588719	2.5	AT4G19490	VPS54
ACGGGATCGAGCAAGTAGGC	Pbr023615.1	3	2832	0.01	3	1	0.0588719	3	AT4G19490	VPS54
ACGGGATCGAGTAAGTAGGCGT	Pbr031605.2	2	614	0.02	5	2.5	0.14718	3.5	AT3G58140	NA	NA
ACGGGATCGAGTAAGTAGGCGT	Pbr021464.1	2	665	0.02	5	2.5	0.14718	3.5	AT3G58140	NA	NA
ACGGGCACCATACATTACCCTG	Pbr029529.1	3	959	0.05	4	4	0.235487	4.5	AT5G02500	AT-HSC70-1	ARABIDOPSIS THALIANA HEAT SHOCK COGNATE PROTEIN 70-1
ACGGGCACCATACATTACCCTG	Pbr017682.1	3	959	0.04	6	2	0.117744	4.5	AT5G02500	HSP70-1	HEAT SHOCK PROTEIN 70-1
ACGGGCACCATACATTACCTTG	Pbr029529.1	3	959	0.05	4	4	0.235487	4.5	AT5G02500	AT-HSC70-1	ARABIDOPSIS THALIANA HEAT SHOCK COGNATE PROTEIN 70-1
ACGGGCGCCATACATTACCTTG	Pbr029529.1	3	959	0.03	4	4	0.235487	4.5	AT5G02500	AT-HSC70-1	ARABIDOPSIS THALIANA HEAT SHOCK COGNATE PROTEIN 70-1
ACGGGGAATATATGTATGATGG	Pbr018121.1	3	768	0.01	2	1	0.0588719	4	AT1G11910	ATAPA1
ACGGGGGATTGTAAGTGGCAG	Pbr022552.1	3	888	0.01	2	0.666667	0.0392479	3.5	AT5G65110	ACX2	acyl-CoA oxidase 2
ACGGGTCGGTGCCATCCGGAT	Pbr001726.1	3	1042	0.04	2	2	0.117744	3.5	AT4G01970	STS	stachyose synthase
ACGGTACACACGTTTGGACTG	Pbr029513.1	2	192	0.03	6	6	0.353231	3	AT3G53750	ACT3	actin 3
ACGGTCGAGCAATGCAATGAA	Pbr040862.1	1	1016	0.02	5	2.5	0.14718	4.5	AT1G32330	HSFA1D	heat shock transcription factor A1D
ACGGTGCCCAACTGCGCGCT	Pbr007938.1	3	723	0.03	2	1	0.0588719	3.5	AT2G46090	LCBK2	long-chain base (LCB) kinase 2
ACGGTGGGAGATGTTTTGCAT	Pbr018823.1	2	488	0.05	2	2	0.117744	3	AT1G12600	NA	NA
ACGGTGGTGGGACGACTTAC	Pbr012995.1	0	250	0.04	11	3.66667	0.215864	4.5	AT1G02090	FUS5	FUSCA 5
ACGGTTATGGTAGACGGGTAAT	Pbr034745.1	1	311	0.01	5	5	0.294359	4.5	AT4G28250	ATHEXP BETA 1.6
ACGGTTGTGGAGAATGCGGAG	Pbr005486.1	2	185	0.05	4	4	0.235487	3	AT3G52960	NA	NA
ACGTAATTGTGTGACTGTCGTA	Pbr025083.1	2	1755	0.03	4	4	0.235487	4	AT5G66900	NA	NA
ACGTACCGAGAGGCTAACCCC	Pbr009377.1	3	131	0.01	3	3	0.176616	3.5	AT3G55440	CYTOTPI	CYTOSOLIC ISOFORM TRIOSE PHOSPHATE ISOMERASE
ACGTAGTTCAAATGAGTGATGG	Pbr024477.1	2	1736	0.02	5	2.5	0.14718	3	AT5G55230	MAP65-1
ACGTATCCCGAGGACGAGCGT	Pbr016407.1	3	51	0.01	2	2	0.117744	3	AT1G56300	NA	NA
ACGTCTTGGACCTCGGCAGTAC	Pbr008288.1	2	859	0	11	11	0.64759	3	AT3G09630	NA	NA
ACTACGGCCGAGGAAGGAACAA	Pbr024009.1	3	673	0.03	2	1	0.0588719	4	AT5G63190	NA	NA
ACTAGAACCTGGAGGGGCGCA	Pbr038224.1	3	1068	0.05	4	1.33333	0.0784958	4	AT1G53280	DJ1B	DJ-1 homolog B
ACTAGAACCTGGAGGGGCGCA	Pbr025832.1	3	951	0.04	4	1.33333	0.0784958	4	AT1G53280	AtDJ1B	DJ-1 homolog B
ACTAGAACCTGGAGGGGCGCAT	Pbr034371.1	3	951	0.04	4	1.33333	0.0784958	4	AT1G53280	DJ1B	DJ-1 homolog B
ACTCACATGCACCGGATCCC	Pbr016976.3	0	790	0.02	22	22	1.29518	4.5	AT1G67300	NA	NA
ACTCACCGCTATCGTCTGGAA	Pbr004900.1	2	413	0.02	11	11	0.64759	3	AT1G63220	NA	NA
ACTCACTGTATTTGATGGCTAG	Pbr036234.1	1	3337	0.01	6	6	0.353231	4.5	AT1G24460	TNO1	TGN-localized SYP41 interacting protein
ACTCAGTGAAGATGACGTCGT	Pbr024016.1	1	1179	0.01	3	3	0.176616	4.5	AT5G63180	NA	NA
ACTCATGTAGGATCATCGTCGA	Pbr021518.1	2	823	0.05	2	0.666667	0.0392479	3.5	AT4G25700	BCH1	BETA CAROTENOID HYDROXYLASE 1
ACTCATGTAGGATCATCGTCGA	Pbr018657.1	3	823	0.02	2	0.666667	0.0392479	3.5	AT4G25700	B1
ACTCATTGGTGTAGAGGGCTT	Pbr032780.1	0	202	0.04	5	5	0.294359	4	AT5G62150	NA	NA
ACTCCAAGATGTGCAACTCCC	Pbr026959.2	3	930	0.03	2	0.666667	0.0392479	3.5	AT5G59770	NA	NA
ACTCCGAAGTTAAGCGAGTT	Pbr030362.1	0	29	0.05	7	7	0.412103	4.5	AT2G28130	NA	NA
ACTCCGAAGTTAAGCGAGTT	Pbr015252.1	0	2536	0.03	7	7	0.412103	4	AT4G33090	APM1	aminopeptidase M1
ACTCCTAGAGATAGTAGGCTGC	Pbr018566.1	3	677	0.04	2	2	0.117744	4	AT3G17470	CRSH	Ca2+-activated RelA/spot homolog
ACTCGGACGGAAGCTAAAGAAG	Pbr003135.1	3	1584	0.01	2	2	0.117744	3.5	AT5G52580	NA	NA
ACTCGGCACCGTCGGATCACTA	Pbr020723.1	3	5496	0.04	2	1	0.0588719	4	AT4G38600	UPL3	UBIQUITIN-PROTEIN LIGASE 3
ACTCGGCACCGTCGGATCACTA	Pbr020736.1	3	5496	0.01	2	1	0.0588719	4	AT4G38600	UPL3	UBIQUITIN-PROTEIN LIGASE 3
ACTCTAATCAACGGCTTTCTT	Pbr040804.1	3	74	0.05	2	1	0.0588719	3	AT5G04550	NA	NA
ACTCTGAAGAAACTGCACGAGA	Pbr040479.1	2	22	0.05	3	3	0.176616	3.5	AT1G75390	AtbZIP44	basic leucine-zipper 44
ACTCTGAAGGAGCCTGCCATA	Pbr033636.1	1	996	0.01	2	2	0.117744	4.5	AT2G15730	NA	NA
ACTCTTCAAAGCCGGATTTTC	Pbr024576.2	0	2061	0.02	7	7	0.412103	4	AT1G22310	ATMBD8
ACTGACCATGCAGCCTTGAAGT	Pbr034696.1	2	2748	0.04	4	4	0.235487	3	AT3G56150	ATTIF3C1
ACTGAGCTGGAGATTCTTTTGG	Pbr026079.1	3	2641	0.02	2	0.666667	0.0392479	3	AT3G05900	NA	NA
ACTGAGCTGGAGATTCTTTTGG	Pbr005983.1	3	2641	0	2	0.666667	0.0392479	3	AT3G05900	NA	NA
ACTGATCTGCAAGGTTGAGGCT	Pbr029513.1	3	547	0.05	2	2	0.117744	3.5	AT3G53750	ACT3	actin 3
ACTGCATATGTAGGCAAGACA	Pbr005471.2	3	1208	0.04	3	1.5	0.0883078	3.5	AT5G66760	SDH1-1	succinate dehydrogenase 1-1
ACTGGAAGTTGATGACGGCGA	Pbr011201.1	2	1044	0.03	25	25	1.4718	3	AT5G18670	BMY3	beta-amylase 3
ACTGGACACTTGCTACGACCTT	Pbr001840.1	2	598	0.04	9	3	0.176616	3.5	AT1G45000	NA	NA
ACTGGACACTTGCTACGACCTT	Pbr011804.1	2	568	0.02	2	1	0.0588719	3.5	AT2G27260	NA	NA
ACTGGACACTTGCTACGACCTT	Pbr015790.1	2	619	0.02	9	3	0.176616	3.5	AT1G45000	NA	NA
ACTGGACTGGACTAGCGGCAG	Pbr017011.1	2	969	0.02	4	4	0.235487	3	AT5G20140	HBP5	haem-binding protein 5
ACTGGCACAAATTATGACGTT	Pbr008222.1	2	851	0.03	4	2	0.117744	3	AT3G53580	NA	NA
ACTGGCGATGCGGGATGAACC	Pbr003188.1	3	84	0.04	6	6	0.353231	4	AT1G60950	FD2
ACTGGCGATGCGGGATGAACCG	Pbr003572.1	3	658	0.05	3	1.5	0.0883078	4.5	AT4G14580	CIPK4	CBL-interacting protein kinase 4
ACTGGGAACGGTCCTTCCGG	Pbr028502.1	2	1573	0.05	5	5	0.294359	3	AT1G09780	iPGAM1	2
ACTGGTACAGTTGATGGGCTT	Pbr019846.1	3	231	0.05	5	5	0.294359	3.5	AT2G26110	NA	NA
ACTGGTCAGTAAGCTTGAAGT	Pbr028816.1	1	220	0.01	3	3	0.176616	4.5	AT1G68290	ENDO2	endonuclease 2
ACTGGTGGTGGACGTAGGGA	Pbr038305.1	2	1805	0.02	7	7	0.412103	2.5	AT2G30710	NA	NA
ACTGTAATTGTCAATGGGCGCA	Pbr039506.1	2	543	0.02	13	13	0.765334	3.5	AT5G45670	NA	NA
ACTGTGAAGGCAACCGGCGAAC	Pbr027627.1	2	1034	0.03	2	1	0.0588719	3.5	AT5G04670	NA	NA
ACTGTGAAGGCAACCGGCGAAC	Pbr026378.1	2	1034	0.05	2	1	0.0588719	3.5	AT5G04670	NA	NA
ACTTAAGGAAAACTTGACGGTT	Pbr022098.1	2	2284	0.05	5	1.66667	0.0981198	3.5	AT3G23660	NA	NA
ACTTAAGGAAAACTTGACGGTT	Pbr003419.1	2	2275	0.04	5	1.66667	0.0981198	3.5	AT3G23660	NA	NA
ACTTAAGGAAAACTTGACGGTT	Pbr016528.1	2	2284	0.03	5	1.66667	0.0981198	3.5	AT3G23660	NA	NA
ACTTACCTGTGGAGTTGGAGCA	Pbr004850.1	2	993	0.04	4	4	0.235487	3.5	AT4G19210	ABCE2	ATP-binding cassette E2
ACTTAGAACTGGTACGGACA	Pbr020334.1	1	370	0	3	3	0.176616	4	NA	NA	NA
ACTTCAAGGTGCGTCGTAGACA	Pbr014987.1	2	1196	0.02	4	4	0.235487	3.5	AT3G17240	mtLPD2	lipoamide dehydrogenase 2
ACTTCACTGTAGTCAAGATGG	Pbr023308.1	1	913	0.01	3	3	0.176616	4	AT5G64950	NA	NA
ACTTCTAAAGATAGTCAGCTGC	Pbr018566.1	3	677	0	2	2	0.117744	2.5	AT3G17470	CRSH	Ca2+-activated RelA/spot homolog
ACTTCTTTTTGTAGGAGACGAC	Pbr023231.2	2	450	0.02	2	1	0.0588719	3.5	AT1G55840	NA	NA
ACTTCTTTTTGTAGGAGACGAC	Pbr042687.1	2	423	0.04	2	1	0.0588719	3.5	AT1G55840	NA	NA
ACTTGATTTTGAATCGGACTTG	Pbr036912.1	1	528	0.02	4	4	0.235487	4.5	AT3G49180	RID3	ROOT INITIATION DEFECTIVE 3
ACTTGTTTGGGCAGATTGTGG	Pbr014922.1	3	206	0.03	2	1	0.0588719	3	AT4G18100	NA	NA
ACTTGTTTGGGCAGATTGTGG	Pbr024178.1	3	206	0.03	2	1	0.0588719	3	AT4G18100	NA	NA
ACTTTCTCTTTTTCCGTCGGTC	Pbr028056.1	3	1502	0.04	2	1	0.0588719	3	AT1G09270	IMPA-4	importin alpha isoform 4
ACTTTCTTCAAGGGGCCGTCGG	Pbr038690.1	3	1782	0.04	2	1	0.0588719	4	AT1G56070	LOS1	LOW EXPRESSION OF OSMOTICALLY RESPONSIVE GENES 1
ACTTTGAACCTGAATGATTGC	Pbr005809.1	2	1579	0.02	7	7	0.412103	2	AT1G20110	NA	NA
ACTTTGAACCTGAATGATTGC	Pbr035231.1	2	281	0.02	3	3	0.176616	2.5	AT3G01280	VDAC1	voltage dependent anion channel 1
ACTTTGAAGGCTTTGGAAGGCT	Pbr003810.3	0	1480	0.03	7	7	0.412103	4.5	AT5G45190	NA	NA
ACTTTGAAGGCTTTGGAAGGCT	Pbr029490.1	2	1140	0.05	45	22.5	1.32462	3	AT5G25610	RD22	RESPONSIVE TO DESSICATION 22
ACTTTTGGGCTAAGGATGGATA	Pbr009496.1	3	608	0.05	2	1	0.0588719	4	AT2G40010	NA	NA
AGAAAACAGCTATAGTTCCTC	Pbr026513.1	3	343	0.05	4	2	0.117744	3.5	AT1G07750	NA	NA
AGAAAATGGCGAACTTGGCGAA	Pbr009728.3	2	472	0.01	2	1	0.0588719	3.5	NA	NA	NA
AGAAAATGGCGAACTTGGCGAA	Pbr026935.2	2	721	0.02	2	1	0.0588719	3.5	NA	NA	NA
AGAAACGATGTAGCTGAGGCAT	Pbr011272.2	3	690	0.03	2	1	0.0588719	3.5	AT2G20890	THF1	THYLAKOID FORMATION1
AGAAACGATGTAGCTGAGGCAT	Pbr018021.1	3	642	0.02	2	1	0.0588719	3.5	AT2G20890	PSB29	photosystem II reaction center PSB29 protein
AGAAACTCTGAAGGAGCCTGC	Pbr030112.1	2	772	0	2	2	0.117744	2.5	AT5G07830	AtGUS2	glucuronidase 2
AGAAAGAGAAAGATGGAGCCTT	Pbr013893.1	2	217	0.02	20	20	1.17744	3	AT3G55290	NA	NA
AGAAATATGTAGAAAACAGCT	Pbr017444.1	1	1151	0.01	8	4	0.235487	4.5	AT3G15380	NA	NA
AGAAATGGTGGAATCTTGGTGG	Pbr005546.1	3	44	0.02	2	2	0.117744	3.5	NA	NA	NA
AGAAATTTTTGGTCGTTTTGG	Pbr014361.1	0	146	0.01	3	3	0.176616	3.5	AT5G45275	NA	NA	subunit A7
AGAACAGAACTTCGATAGGCG	Pbr039985.1	1	2526	0.02	7	7	0.412103	4	AT5G17020	ATCRM1
AGAACAGCTGGGCATCGAGGCA	Pbr033682.1	3	418	0.02	3	1.5	0.0883078	3.5	AT5G54770	THI4	THIAMINE4
AGAACAGCTGGGCATCGAGGCA	Pbr004200.1	3	412	0.04	3	1.5	0.0883078	3.5	AT5G54770	THI4	THIAMINE4
AGAACAGGAAAAGAAACGGCG	Pbr028601.2	2	603	0	2	2	0.117744	2.5	AT5G36290	NA	NA
AGAACAGGAAAAGAAACGGCG	Pbr009401.1	2	947	0.04	3	1.5	0.0883078	3	AT3G55550	NA	NA
AGAACATGGAGAACGACAAGTT	Pbr004997.1	2	322	0.02	3	3	0.176616	2.5	NA	NA	NA
AGAACATGTATGCATCTCACGG	Pbr020641.1	0	411	0.01	4	4	0.235487	4.5	AT3G47180	NA	NA
AGAACCATGTCGAAGGAACT	Pbr041412.1	1	431	0.02	4	4	0.235487	3.5	AT2G15020	NA	NA
AGAACCCAATCACTCCAGGAT	Pbr016935.1	3	491	0.05	2	0.666667	0.0392479	3.5	AT3G04070	NAC047	NAC domain containing protein 47
AGAACCTGCGGAAGGATCATTG	Pbr028828.1	2	402	0.04	34	17	1.00082	3.5	AT1G67090	RBCS1A	ribulose bisphosphate carboxylase small chain 1A
AGAACGGCCAACTCTTCAGA	Pbr013074.1	0	136	0.02	3	3	0.176616	4	AT2G30340	LBD13	LOB domain-containing protein 13
AGAACTTGTTTGAGGCTGCTG	Pbr010702.1	1	46	0	2	2	0.117744	4	AT2G36985	ROT4	ROTUNDIFOLIA4
AGAACTTGTTTGAGGCTGCTG	Pbr013097.1	0	1262	0.02	10	8.5	0.500411	4	AT5G58430	EXO70B1	exocyst subunit exo70 family protein B1
AGAACTTGTTTGAGGCTGCTG	Pbr028590.1	0	424	0.04	8	8	0.470975	4.5	AT4G27650	PEL1	PELOTA
AGAAGAACGACAAAAGCTGACA	Pbr021229.1	1	442	0	4	4	0.235487	4	AT1G21460	SWEET1
AGAAGAACTGTGTGGCGGATA	Pbr004475.3	2	359	0.05	2	2	0.117744	3	AT1G79500	AtkdsA1
AGAAGAAGAAAACTGAGCATG	Pbr039373.1	1	517	0.01	3	1.5	0.0883078	4	AT1G21460	SWEET1
AGAAGAAGAAAACTGAGCATG	Pbr032463.1	1	517	0.04	3	1.5	0.0883078	4	AT1G21460	AtSWEET1
AGAAGACGAAGTAGGTGTAGAA	Pbr033816.1	3	123	0.02	16	0.14097	0.00829916	3.5	AT4G10950	NA	NA
AGAAGAGTGGAACCAGACTGT	Pbr029167.1	3	1920	0	2	0.4	0.0235487	3	AT5G35160	NA	NA
AGAAGAGTGGAACCAGACTGT	Pbr007313.1	3	1920	0	2	0.4	0.0235487	3	AT5G35160	NA	NA
AGAAGAGTGGAACCAGACTGT	Pbr033834.1	3	1920	0.01	2	0.4	0.0235487	3	AT5G35160	NA	NA
AGAAGAGTGGAACCAGACTGT	Pbr033861.1	3	1920	0.02	2	0.4	0.0235487	3	AT5G35160	NA	NA
AGAAGAGTGGAACCAGACTGT	Pbr034295.1	3	1920	0.02	2	0.4	0.0235487	3	AT5G35160	NA	NA
AGAAGATAAGAAAGACGGGC	Pbr040620.1	3	66	0.04	2	2	0.117744	3	AT1G22410	NA	NA
AGAAGATCAAAGGTGGCTTCAA	Pbr034743.1	2	1361	0.03	3	1.5	0.0883078	3	AT3G01610	emb1354	embryo defective 1354
AGAAGATCAAAGGTGGCTTCAA	Pbr032632.1	2	1355	0.05	3	1.5	0.0883078	3	AT3G01610	emb1354	embryo defective 1354
AGAAGATCGATGCATTGTTCAA	Pbr015400.1	3	529	0.01	2	2	0.117744	3.5	AT5G06290	2CPB	2-CYS PEROXIREDOXIN B
AGAAGATGAAAGAATACGGTA	Pbr013081.1	3	12	0.02	16	0.14097	0.00829916	3.5	AT2G30300	NA	NA
AGAAGATGAAAGAATACGGTAG	Pbr033672.1	3	343	0.05	16	0.14097	0.00829916	4	AT4G30990	NA	NA	family 72	subfamily A	polypeptide 7
AGAAGCCTAGACAACACCGCC	Pbr021897.1	2	372	0.03	3	3	0.176616	3	AT5G13440	NA	NA
AGAAGCTGCCAGCATGATCTA	Pbr012651.1	0	2366	0	65	65	3.82667	2	AT5G37020	ATARF8
AGAAGCTGCCAGCATGATCTA	Pbr002342.1	0	2873	0	139	47.6667	2.80623	3	AT1G30330	ARF6	auxin response factor 6
AGAAGCTGCCAGCATGATCTA	Pbr021104.1	0	2423	0	197	75.6667	4.45464	3	AT1G30330	ARF6	auxin response factor 6
AGAAGCTGCCAGCATGATCTA	Pbr039624.1	0	2423	0	197	75.6667	4.45464	3	AT1G30330	ARF6	auxin response factor 6
AGAAGGAAAGTTATGCGTTTGT	Pbr011388.1	3	42	0.03	2	2	0.117744	4	NA	NA	NA
AGAAGGACTTGCAGATTGCCGC	Pbr038363.1	2	490	0	4	4	0.235487	3	AT5G39360	EDL2	EID1-like 2
AGAAGGAGAAAATTGAGCAT	Pbr032463.1	1	517	0.01	3	1.5	0.0883078	3	AT1G21460	AtSWEET1
AGAAGGAGAAAATTGAGCAT	Pbr039373.1	1	517	0.02	3	1.5	0.0883078	3	AT1G21460	SWEET1
AGAAGGAGACTGGATGAGATTA	Pbr010393.1	3	1653	0.03	2	0.5	0.0294359	3.5	AT3G11560	NA	NA
AGAAGGAGACTGGATGAGATTA	Pbr010408.1	3	1836	0.04	2	0.5	0.0294359	3.5	AT3G11560	NA	NA	subunit C9
AGAAGGAGACTGGATGAGATTA	Pbr015846.1	3	1905	0.03	2	0.5	0.0294359	3.5	AT3G11560	NA	NA
AGAAGGAGGAAGCTGAAAAGGA	Pbr032463.1	1	517	0	3	1.5	0.0883078	3.5	AT1G21460	AtSWEET1
AGAAGGAGGAAGCTGAAAAGGA	Pbr039373.1	1	517	0.01	3	1.5	0.0883078	3.5	AT1G21460	SWEET1
AGAAGGATAAGAAGAAGGATG	Pbr013081.1	3	21	0.05	16	0.14097	0.00829916	3	AT2G30300	NA	NA
AGAAGGATAAGAAGAAGGATG	Pbr011256.1	3	72	0.03	16	0.14097	0.00829916	3	AT4G03240	ATFH
AGAAGGATAAGAAGAAGGATG	Pbr012684.1	3	906	0.05	16	0.14097	0.00829916	3	AT5G47220	ERF2	ethylene responsive element binding factor 2
AGAAGGATAAGAAGAAGGATG	Pbr037328.1	0	189	0.05	7	7	0.412103	4	AT4G35510	NA	NA
AGAAGGATAAGAAGAAGGATG	Pbr013081.1	3	30	0.05	16	0.14097	0.00829916	3	AT2G30300	NA	NA
AGAAGGATAAGAAGAAGGATG	Pbr013081.1	3	24	0.03	16	0.14097	0.00829916	3	AT2G30300	NA	NA
AGAAGGATAAGAAGAAGGATG	Pbr029704.1	3	28	0.01	16	0.14097	0.00829916	2.5	AT2G18540	NA	NA
AGAAGGATAAGAAGAAGGATG	Pbr013589.1	3	43	0.01	14	0.121739	0.00716701	2.5	AT5G53110	NA	NA
AGAAGGATAAGAAGAAGGATG	Pbr000146.1	3	15	0.05	16	0.14097	0.00829916	3	AT4G21960	PRXR1
AGAAGGATAAGAAGAAGGATG	Pbr000146.1	3	24	0.02	2	2	0.117744	3	AT4G21960	PRXR1
AGAAGGATAAGAAGAAGGATG	Pbr013081.1	3	27	0.03	16	0.14097	0.00829916	3	AT2G30300	NA	NA
AGAAGGATAAGAAGAAGGATG	Pbr013081.1	3	15	0.05	16	0.14097	0.00829916	3	AT2G30300	NA	NA
AGAAGGATAAGAAGAAGGATG	Pbr038484.1	3	303	0.05	16	0.14097	0.00829916	3	AT4G16890	SNC1	SUPPRESSOR OF NPR1-1
AGAAGGATAAGAAGAAGGATG	Pbr029578.1	3	54	0.04	16	0.14097	0.00829916	3	AT3G44020	NA	NA
AGAAGGGACGAGCCGACCGG	Pbr020729.1	2	175	0	2	2	0.117744	0	NA	NA	NA
AGAAGGGACTGAAACCAGCTA	Pbr039804.1	0	565	0	10	5	0.294359	4	AT4G26670	NA	NA
AGAAGGGACTGAAACCAGCTA	Pbr002317.3	1	565	0.02	10	5	0.294359	4	AT4G26670	NA	NA
AGAAGGTGATAGCCCTGTAGA	Pbr023430.1	2	344	0.03	2	2	0.117744	3	AT3G45740	NA	NA
AGAAGGTGATAGCCCTGTAGA	Pbr018568.1	2	305	0.01	3	3	0.176616	3	AT3G17460	NA	NA
AGAAGTGAGGTAGACTGAAATA	Pbr023539.1	0	874	0	13	13	0.765334	4	AT1G52800	NA	NA
AGAAGTGGCGTTTGAATTCAC	Pbr041606.1	2	884	0.01	4	1.33333	0.0784958	3	AT5G62190	PRH75
AGAATAGGTCGAGGGCGTTGC	Pbr031639.1	2	1426	0.02	2	2	0.117744	3	AT4G38510	VAB2	V-ATPase B subunit 2
AGAATCAAACATAAGACCTCT	Pbr034362.1	3	666	0.03	2	0.666667	0.0392479	3.5	AT1G53310	ATPEPC1
AGAATCAAACATAAGACCTCT	Pbr038213.1	3	966	0.05	2	0.666667	0.0392479	3.5	AT3G14940	ATPPC3	phosphoenolpyruvate carboxylase 3
AGAATCGGGCGCCGTCGGCG	Pbr023187.1	1	216	0	10	10	0.588719	4	AT1G16840	NA	NA
AGAATCGGGCGCCGTCGGCGT	Pbr010425.2	2	375	0.05	3	1.5	0.0883078	3	AT3G44260	CAF1a	CCR4- associated factor 1a
AGAATCTTGATGATGCTGCAG	Pbr008289.1	0	1087	0	19	19	1.11857	1.5	AT4G36920	AtAP2
AGAATCTTGATGATGCTGCAG	Pbr035695.1	0	280	0	14	7	0.412103	1.5	NA	NA	NA
AGAATCTTGATGATGCTGCAG	Pbr014186.2	0	1330	0	508	169.333	9.96897	0.5	AT2G28550	RAP2.7	related to AP2.7
AGAATCTTGATGATGCTGCAG	Pbr000980.1	0	1330	0	508	169.333	9.96897	0.5	AT2G28550	TOE1	TARGET OF EARLY ACTIVATION TAGGED (EAT) 1
AGAATCTTGATGATGCTGCAG	Pbr033937.1	0	1315	0	508	169.333	9.96897	0.5	AT2G28550	RAP2.7	related to AP2.7
AGAATCTTGATGATGCTGCAG	Pbr015291.2	2	1576	0	2	2	0.117744	1.5	AT4G36920	AtAP2
AGAATCTTGATGATGCTGCAG	Pbr025174.1	0	1516	0	14	7	0.412103	1.5	AT4G36920	AtAP2
AGAATCTTGATGATGCTGCAT	Pbr035695.1	0	280	0	14	7	0.412103	2.5	NA	NA	NA
AGAATCTTGATGATGCTGCAT	Pbr015275.1	3	1141	0.03	2	1	0.0588719	3.5	AT1G72710	CKL2	casein kinase 1-like protein 2
AGAATCTTGATGATGCTGCAT	Pbr000980.1	0	1330	0	508	169.333	9.96897	1.5	AT2G28550	TOE1	TARGET OF EARLY ACTIVATION TAGGED (EAT) 1
AGAATCTTGATGATGCTGCAT	Pbr033937.1	0	1315	0	508	169.333	9.96897	1.5	AT2G28550	RAP2.7	related to AP2.7
AGAATCTTGATGATGCTGCAT	Pbr014186.2	0	1330	0	508	169.333	9.96897	1.5	AT2G28550	RAP2.7	related to AP2.7
AGAATCTTGATGATGCTGCAT	Pbr015291.2	2	1576	0.05	2	2	0.117744	2.5	AT4G36920	AtAP2
AGAATCTTGATGATGCTGCAT	Pbr025174.1	0	1516	0	14	7	0.412103	2.5	AT4G36920	AtAP2
AGAATCTTGATGATGCTGCAT	Pbr008289.1	0	1087	0	19	19	1.11857	2.5	AT4G36920	AtAP2
AGAATTACGGTAGAGCAGTTTA	Pbr012494.1	3	1019	0.03	2	1	0.0588719	4	AT5G40760	G6PD6	glucose-6-phosphate dehydrogenase 6
AGACAAAAGAAGAAGGGTCGG	Pbr019537.1	2	70	0	4	4	0.235487	2.5	AT2G33150	PKT3	peroxisomal 3-ketoacyl-CoA thiolase 3
AGACAAGCGTGGACGTTGAG	Pbr021911.1	0	188	0.05	3	3	0.176616	4.5	AT5G47920	NA	NA
AGACAAGCGTGGACGTTGAG	Pbr016061.1	0	149	0.03	3	1	0.0588719	4.5	AT3G44330	NA	NA
AGACAAGCGTGGACGTTGAG	Pbr005291.1	1	209	0.01	32	10.6667	0.627966	4	AT2G23090	NA	NA
AGACAAGCTTTCCTTCTGCAT	Pbr015512.1	2	1624	0.04	5	5	0.294359	2.5	AT2G19950	GC1	golgin candidate 1
AGACACTAGGAACTTGCGGCA	Pbr034241.1	2	711	0.02	5	5	0.294359	2.5	AT5G57970	NA	NA
AGACATACGTAGACGCCAGATA	Pbr006074.1	2	4511	0.04	2	2	0.117744	3.5	AT2G37710	RLK	receptor lectin kinase
AGACATTAGTCAGCTGTTGGAT	Pbr036861.1	3	1627	0.04	5	1.66667	0.0981198	4	AT2G47620	SWI3A	SWITCH/sucrose nonfermenting 3A
AGACATTGCCGCATCCGCACTG	Pbr023807.1	2	367	0.05	3	3	0.176616	3.5	AT3G12630	SAP5	stress associated protein 5
AGACCACATTGCACACGGTAC	Pbr024639.1	1	3468	0.02	3	3	0.176616	4.5	AT3G59140	ABCC10	ATP-binding cassette C10
AGACCACGACTTAATATGCATG	Pbr026462.1	3	1310	0.05	2	0.666667	0.0392479	4.5	AT3G55200	AtSAP130a	Arabidopsis thaliana spliceosome-associated protein 130 a
AGACCGGGAAAGAGCATGATAT	Pbr013499.1	3	471	0.05	3	1.5	0.0883078	4	AT1G33140	PGY2	PIGGYBACK2
AGACCGGGAAAGAGCATGATAT	Pbr040025.1	3	471	0.05	3	1.5	0.0883078	4	AT1G33140	PGY2	PIGGYBACK2
AGACCGTAGTACTGAGTGGCA	Pbr000829.1	3	61	0.05	2	2	0.117744	4	AT1G33970	NA	NA
AGACCTTCGGAATTTGAAGCT	Pbr036965.1	0	1466	0.03	6	6	0.353231	4.5	AT3G48430	REF6	relative of early flowering 6
AGACGGAGTAGAGGACATCTA	Pbr017759.1	0	654	0.02	12	6	0.353231	4.5	AT3G52660	NA	NA
AGACGGCGGGGCTGACGGCGG	Pbr014335.1	1	67	0	4	4	0.235487	4.5	AT2G18245	NA	NA
AGACGGGCGTCATACATTACCT	Pbr030806.1	3	317	0.02	2	2	0.117744	4.5	AT5G65020	ANNAT2	annexin 2
AGACTAAAGGGGACTAGCAT	Pbr021456.1	1	3686	0.01	6	3	0.176616	4	AT2G35050	NA	NA
AGACTCAATTTCTGGTCCTCT	Pbr001677.1	1	1180	0.03	4	4	0.235487	4	AT4G01840	ATKCO5
AGACTCATTCGTTGGATGCT	Pbr039138.1	0	2041	0	6	6	0.353231	3.5	AT3G17900	NA	NA
AGACTGTCAATGATTGTGCTA	Pbr034371.1	3	695	0.04	2	1	0.0588719	3.5	AT1G53280	DJ1B	DJ-1 homolog B
AGACTGTGTTTGAGGATGTAT	Pbr027617.1	0	2159	0.02	6	6	0.353231	4.5	AT3G52240	NA	NA
AGAGAAAGAAGTCGACGAAGAA	Pbr011488.1	2	126	0.03	2	2	0.117744	2.5	AT3G01470	ATHB1	ARABIDOPSIS THALIANA HOMEOBOX 1
AGAGAACATAAGAAGTCACGCA	Pbr029422.1	3	1745	0.04	2	0.4	0.0235487	4	AT4G36195	NA	NA
AGAGAATGGAGCCGTGTGACA	Pbr022992.2	3	1060	0.02	3	1.5	0.0883078	3	AT5G39790	NA	NA
AGAGAATTGTCACTAGATCGTA	Pbr005528.1	0	835	0	4	4	0.235487	4	AT4G09140	MLH1	MUTL-homologue 1
AGAGACAAGAATACGTGTACAA	Pbr007149.1	3	728	0.03	2	1	0.0588719	4	AT5G23040	CDF1	CELL GROWTH DEFECT FACTOR 1
AGAGACGGAGTAGAGGACATCA	Pbr038078.1	2	236	0.03	7	7	0.412103	3.5	AT3G12580	HSP70	heat shock protein 70
AGAGAGGCACATGAATGAGGGG	Pbr007487.1	2	1009	0	4	4	0.235487	2	AT1G09930	OPT2	oligopeptide transporter 2
AGAGAGGCACATGAATGAGGGG	Pbr040014.1	1	270	0.03	7	7	0.412103	4.5	AT5G24650	NA	NA
AGAGATCAAACAGCTTAAGTAC	Pbr004018.1	2	669	0.01	4	1.33333	0.0784958	3	AT1G22360	AtUGT85A2	UDP-glucosyl transferase 85A2
AGAGATCAAGTAACGGAACAA	Pbr003617.1	3	793	0.01	2	1	0.0588719	3	AT4G37970	ATCAD6
AGAGATCAAGTAACGGAACAA	Pbr006145.1	1	141	0	5	5	0.294359	4	AT1G19440	KCS4	3-ketoacyl-CoA synthase 4
AGAGATCAAGTAACGGAACAA	Pbr004675.1	3	370	0.02	2	1	0.0588719	3	AT4G37970	ATCAD6
AGAGATCAAGTAACGGGACA	Pbr006145.1	1	141	0.01	5	5	0.294359	3	AT1G19440	KCS4	3-ketoacyl-CoA synthase 4
AGAGATCAAGTAACGGGACA	Pbr004675.1	3	370	0.04	2	1	0.0588719	3	AT4G37970	ATCAD6
AGAGATCAAGTAACGGGACA	Pbr003617.1	3	793	0.03	2	1	0.0588719	3	AT4G37970	ATCAD6
AGAGATCAAGTAATGAGACAA	Pbr006145.1	1	141	0.02	5	5	0.294359	4	AT1G19440	KCS4	3-ketoacyl-CoA synthase 4
AGAGATCAAGTAATGGGACAA	Pbr004675.1	3	370	0.02	2	1	0.0588719	3	AT4G37970	ATCAD6
AGAGATCAAGTAATGGGACAA	Pbr006145.1	1	141	0	5	5	0.294359	3	AT1G19440	KCS4	3-ketoacyl-CoA synthase 4
AGAGATCAAGTAATGGGACAA	Pbr003617.1	3	793	0.03	2	1	0.0588719	3	AT4G37970	ATCAD6
AGAGATCCAACAGCTTAAGCGC	Pbr009398.1	2	2816	0.05	4	2	0.117744	3.5	AT2G29190	PUM2	pumilio 2
AGAGATCCCATGAACGTCGTT	Pbr033732.1	3	292	0.05	2	0.583333	0.0343419	3.5	AT3G11170	AtFAD7
AGAGATGAGAGGTAGAGATTGT	Pbr004225.1	3	1153	0.03	889	1.32382	0.0779359	3.5	AT1G71680	NA	NA
AGAGATGAGAGGTAGAGATTGT	Pbr022907.1	3	163	0.04	889	1.32382	0.0779359	3.5	AT5G13720	NA	NA
AGAGCAATACAAGCGTCGTG	Pbr038307.1	2	1010	0.04	12	6	0.353231	2.5	AT5G53850	DEP1	DEHYDRATASE-ENOLASE-PHOSPHATASE-COMPLEX 1
AGAGCAATACAAGCGTCGTG	Pbr010224.1	1	647	0.02	5	5	0.294359	4	AT5G44650	AtCEST	Arabidopsis thaliana chloroplast protein-enhancing stress tolerance
AGAGCAATACAAGCGTCGTG	Pbr018363.1	1	1808	0.03	6	6	0.353231	4	AT5G13230	NA	NA
AGAGCAATACAAGCGTCGTG	Pbr035721.1	1	508	0.03	4	1	0.0588719	4.5	AT3G52380	CP33	chloroplast RNA-binding protein 33
AGAGCAATACAAGCGTCGTG	Pbr035724.1	1	508	0.03	4	1	0.0588719	4.5	AT3G52380	PDE322	PIGMENT DEFECTIVE 322
AGAGCAGGCATGGAGCAAATAG	Pbr035500.1	1	492	0.04	6	3	0.176616	4.5	AT2G34980	SETH1
AGAGCCCCGTCGTGCCCGGA	Pbr026414.1	2	418	0.05	12	4	0.235487	3.5	AT5G60800	NA	NA
AGAGCCCCGTCGTGCCCGGA	Pbr030347.1	3	421	0.03	12	4	0.235487	3.5	AT5G60800	NA	NA
AGAGCCCCGTCGTGCCCGGA	Pbr027453.1	0	2401	0.02	9	9	0.529847	4	AT5G63630	NA	NA
AGAGCCGACATCGAAGGATCAA	Pbr037171.1	2	823	0.05	3	1.5	0.0883078	3.5	AT3G26810	AFB2	auxin signaling F-box 2
AGAGCCTCACATTCTCGTCGAG	Pbr038132.1	1	188	0.03	5	2.5	0.14718	4.5	NA	NA	NA
AGAGCGTTTGAGGACCTTGGC	Pbr002024.1	1	178	0.01	5	5	0.294359	4	AT1G51510	Y14
AGAGCTGAGGACTGTAGATCC	Pbr011044.1	0	3208	0.05	5	5	0.294359	4.5	AT1G35710	NA	NA
AGAGCTGAGGACTGTATATCCT	Pbr009176.1	1	1249	0	3	1.5	0.0883078	4.5	AT1G01700	ATROPGEF2
AGAGCTGTCGATAATGGTATAA	Pbr023453.1	2	2094	0.03	3	3	0.176616	3.5	AT1G07810	ACA3
AGAGGAAAACTGGCAAAGCTG	Pbr042662.1	1	39	0.01	3	1	0.0588719	4.5	NA	NA	NA
AGAGGAAATGAAGTATGCCGGT	Pbr012350.1	2	246	0.02	2	2	0.117744	3.5	AT2G38110	ATGPAT6	GLYCEROL-3-PHOSPHATE sn-2-ACYLTRANSFERASE 6
AGAGGAAGAAGATGAACAGT	Pbr041604.1	3	150	0.03	16	0.14097	0.00829916	2.5	AT5G17680	NA	NA
AGAGGAAGAAGATGAACAGT	Pbr029704.1	3	22	0.02	16	0.14097	0.00829916	2	AT2G18540	NA	NA
AGAGGAAGAAGATGAACAGTA	Pbr026296.1	3	44	0.04	16	0.14097	0.00829916	3.5	AT4G34220	NA	NA
AGAGGAAGAAGATGAACAGTA	Pbr010426.1	1	768	0.01	2	2	0.117744	4	AT5G04820	ATOFP13	ARABIDOPSIS THALIANA OVATE FAMILY PROTEIN 13
AGAGGAAGAAGATGAACAGTAA	Pbr026309.1	3	44	0.02	16	0.14097	0.00829916	3.5	AT4G34220	NA	NA
AGAGGAAGAGAGGAAGGGCAAA	Pbr006690.2	0	109	0.03	5	5	0.294359	4	NA	NA	NA
AGAGGAAGCCGAAAATGACAT	Pbr042846.1	0	909	0.01	6	6	0.353231	4.5	AT2G18245	NA	NA
AGAGGAATCGTTTGGAGAGAC	Pbr027544.4	0	825	0	13	13	0.765334	3	AT3G14200	NA	NA
AGAGGACATATTTGAAACCAC	Pbr015538.1	0	961	0	26	26	1.53067	3.5	AT4G26300	emb1027	embryo defective 1027
AGAGGACATATTTGAAACCACA	Pbr025118.1	2	2581	0.04	6	6	0.353231	3.5	AT4G32640	NA	NA
AGAGGACATATTTGAAACCACA	Pbr035511.2	2	55	0.02	3	3	0.176616	3	NA	NA	NA
AGAGGACGAACTGGGGGGTTT	Pbr038377.1	2	17	0.05	2	0.285714	0.0168205	3	AT4G15280	UGT71B5	UDP-glucosyl transferase 71B5
AGAGGACGGCACTGAAGATGAA	Pbr035104.1	2	1111	0.01	2	2	0.117744	2.5	AT1G64550	GCN20	general control non-repressible 20
AGAGGACGTGTTATAAGTTTC	Pbr006660.1	1	981	0	6	6	0.353231	3.5	AT1G04420	NA	NA
AGAGGACGTGTTATAAGTTTC	Pbr023037.1	2	497	0.04	3	3	0.176616	3	AT1G04400	ATCRY2
AGAGGAGCTTCGACGCGCAC	Pbr034244.1	0	847	0.01	7	7	0.412103	4	AT2G24220	PUP5	purine permease 5
AGAGGAGCTTCGACGCGCAC	Pbr001252.1	3	121	0.04	2	1	0.0588719	3.5	AT1G77120	ADH1	alcohol dehydrogenase 1
AGAGGATACTTGACGACTGCTA	Pbr004778.1	3	398	0.01	3	0.136364	0.00802798	3.5	AT1G69550	NA	NA
AGAGGATGAAAAACTGCACCT	Pbr000214.1	3	235	0	2	2	0.117744	3	AT1G61730	NA	NA
AGAGGATGAAAAGCACAATGA	Pbr036214.1	0	1122	0.04	9	9	0.529847	4.5	AT1G13160	NA	NA
AGAGGATGAGGAGCGTAGAAGG	Pbr011145.1	2	198	0.05	2	2	0.117744	3	AT1G78080	RAP2.4	related to AP2 4
AGAGGATGAGGAGCGTAGAAGG	Pbr037637.1	3	190	0.04	2	1	0.0588719	3.5	AT4G29870	NA	NA
AGAGGATGAGGAGCGTAGAAGG	Pbr032314.1	3	41	0.03	3	0.75	0.0441539	3.5	AT1G75270	DHAR2	dehydroascorbate reductase 2
AGAGGATTAGGGTTAATGGCAA	Pbr042345.1	3	769	0.01	3	1.5	0.0883078	3.5	AT5G23860	TUB8	tubulin beta 8
AGAGGATTAGGGTTAATGGCAA	Pbr011058.1	2	629	0	2	2	0.117744	2.5	AT4G28590	MRL7	Mesophyll-cell RNAi Library line 7
AGAGGATTAGGGTTAATGGCAA	Pbr028019.1	3	769	0	3	1.5	0.0883078	3.5	AT5G23860	TUB8	tubulin beta 8
AGAGGCACATGAATGAGGGGC	Pbr007487.1	2	1007	0.05	8	8	0.470975	3	AT1G09930	OPT2	oligopeptide transporter 2
AGAGGCACATGAATGAGGGGC	Pbr013658.1	2	490	0.05	3	1.5	0.0883078	3	AT2G38620	CDKB1;2	cyclin-dependent kinase B1;2
AGAGGCGGTAGTTTACCCTGT	Pbr006308.1	0	451	0	4	4	0.235487	4	AT5G19070	NA	NA
AGAGGCTTGTCGGCAAGCTGAT	Pbr041091.1	3	410	0.02	2	1	0.0588719	3.5	AT3G55800	SBPASE	sedoheptulose-bisphosphatase
AGAGGCTTGTCGGCAAGCTGAT	Pbr033622.1	3	410	0.05	2	1	0.0588719	3.5	AT3G55800	SBPASE	sedoheptulose-bisphosphatase
AGAGGGCCAAAAAACGTTCGA	Pbr034162.1	0	195	0.03	4	4	0.235487	4.5	AT1G49230	AtATL78
AGAGGGCCATGAGAAGATAAGA	Pbr025925.1	0	242	0.04	3	1.5	0.0883078	4.5	AT5G55380	NA	NA
AGAGGTAGATTATCGGAGAGA	Pbr007041.1	3	1367	0.04	2	0.666667	0.0392479	3.5	AT5G64500	NA	NA
AGAGGTAGATTATCGGAGAGA	Pbr023277.1	3	1367	0.02	2	0.666667	0.0392479	3.5	AT5G64500	NA	NA
AGAGGTATGGTCTGTCAACGC	Pbr003087.1	2	409	0.05	3	3	0.176616	3.5	AT5G20400	NA	NA
AGAGGTCTGCAGCTGCAATCCG	Pbr011839.1	3	69	0.05	3	3	0.176616	3.5	AT3G22440	NA	NA
AGAGGTCTGCAGCTGCAATTCG	Pbr011839.1	3	69	0	3	3	0.176616	2.5	AT3G22440	NA	NA
AGAGGTGTAGTATAAGTGGG	Pbr032768.1	1	1520	0.01	4	4	0.235487	3.5	AT1G12580	PEPKR1	phosphoenolpyruvate carboxylase-related kinase 1
AGAGTGACGAATGACTTGTTTA	Pbr037788.1	2	230	0.05	2	1	0.0588719	3.5	AT1G62290	NA	NA
AGAGTGACGAATGACTTGTTTA	Pbr037786.1	3	1244	0.03	2	1	0.0588719	3.5	AT1G62290	NA	NA
AGAGTGCAGAGAACCGGCTAC	Pbr027993.1	1	1510	0.03	9	3	0.176616	4.5	AT5G01180	ATPTR5	ARABIDOPSIS THALIANA PEPTIDE TRANSPORTER 5
AGAGTGCAGAGAACCGGCTAC	Pbr041376.1	1	1510	0.03	9	3	0.176616	4.5	AT5G01180	PTR5	peptide transporter 5
AGAGTTGGCTCAGTGCGGCGAG	Pbr015356.1	2	386	0.01	4	4	0.235487	3	AT3G52580	NA	NA
AGATACGGTGTGTACTCTCTA	Pbr030453.1	3	196	0.03	3	1.5	0.0883078	3.5	AT4G28510	PHB1	prohibitin 1
AGATAGTAGGCTGCTTTCAG	Pbr014118.2	2	598	0.04	6	6	0.353231	2.5	AT4G11150	emb2448	embryo defective 2448
AGATAGTAGGCTGCTTTCAG	Pbr026725.1	2	382	0.05	4	4	0.235487	2.5	AT4G11150	VHA-E1
AGATATGGAGGACACAGGCAA	Pbr034447.1	2	574	0.04	8	8	0.470975	3	AT5G60390	NA	NA
AGATATGGAGGACACAGGCAA	Pbr041712.1	1	1357	0.03	4	2	0.117744	4.5	AT1G58440	XF1
AGATATGGAGGACACAGGCAA	Pbr004798.1	0	622	0	5	5	0.294359	3.5	AT1G08230	NA	NA
AGATATGGATCGTTCGAGTAT	Pbr023811.1	1	424	0.04	4	4	0.235487	4.5	AT4G34131	UGT73B3	UDP-glucosyl transferase 73B3
AGATCAAGATGTGACGGGGGAA	Pbr019226.1	1	437	0.01	2	2	0.117744	4.5	NA	NA	NA
AGATCCTTGTAGAATATGCAGA	Pbr035043.1	3	1281	0.05	2	1	0.0588719	4	AT4G23850	LACS4	long-chain acyl-CoA synthetase 4
AGATCCTTGTAGAATATGCAGA	Pbr035038.1	3	1215	0.04	2	1	0.0588719	4	AT4G23850	LACS4	long-chain acyl-CoA synthetase 4
AGATCGATCTTGGCATCCATT	Pbr012413.1	1	161	0.03	5	5	0.294359	4.5	AT3G10620	NUDX26	nudix hydrolase homolog 26
AGATCGGAAAGAACACCAACGG	Pbr028546.1	2	863	0.04	63	63	3.70893	3.5	AT2G45180	NA	NA
AGATCGGATAAAGGATCGGA	Pbr022592.1	1	1072	0.05	3	3	0.176616	4.5	AT3G53950	NA	NA
AGATCTAGCTGGGAAGGTTTA	Pbr000662.1	0	1724	0	2	2	0.117744	3	AT1G17240	AtRLP2	receptor like protein 2
AGATCTTGGTGGTAGTAGCA	Pbr017563.1	1	864	0.05	5	5	0.294359	4.5	AT4G17150	NA	NA
AGATCTTGGTGGTAGTAGCA	Pbr002380.1	2	268	0.05	3	3	0.176616	2.5	AT2G34480	NA	NA
AGATGACGTAGGAAAGAGGTG	Pbr000604.1	0	1069	0.01	3	3	0.176616	3.5	AT3G14460	NA	NA
AGATGACTGACATTATGGCAA	Pbr010596.1	3	643	0.01	2	1	0.0588719	2	AT5G20070	ATNUDX19	nudix hydrolase homolog 19
AGATGACTGACATTATGGCAA	Pbr010597.1	3	643	0	2	1	0.0588719	2	AT5G20070	ATNUDT19	ARABIDOPSIS THALIANA NUDIX HYDROLASE HOMOLOG 19
AGATGAGAGGTAGAGATTGTCC	Pbr033988.1	1	362	0	2	2	0.117744	4	AT3G46130	ATMYB48-3
AGATGAGATGATTATGAGCTAT	Pbr001922.2	1	489	0.02	9	9	0.529847	4.5	AT1G51690	B ALPHA	protein phosphatase 2A 55 kDa regulatory subunit B alpha isoform
AGATGATGGCAGGTAGGGTCTC	Pbr011336.1	3	739	0.02	2	1	0.0588719	4	AT4G00430	TMP-C	TRANSMEMBRANE PROTEIN C
AGATGCAAGAATCTCAAGGTCG	Pbr029795.1	1	860	0	4	2	0.117744	3.5	AT5G16320	FRL1	FRIGIDA like 1
AGATGCAAGAATCTCAAGGTCG	Pbr029796.1	1	860	0.01	4	2	0.117744	3.5	AT5G16320	FRL1	FRIGIDA like 1
AGATGCCTGGAGTACAGATGAC	Pbr001107.1	3	2550	0.05	2	1	0.0588719	4	AT2G44900	ARABIDILLO1	F-box Armadillo protein 1
AGATGGAAGCATATGGGAACTA	Pbr021097.1	2	1390	0.02	8	8	0.470975	3	AT1G30360	ERD4	early-responsive to dehydration 4
AGATGGCTGAGACGTTTTCACC	Pbr036220.1	3	810	0.04	2	2	0.117744	4	AT1G24510	NA	NA
AGATGGCTGCAGGTGAATCTT	Pbr014556.1	1	336	0.03	3	1	0.0588719	4.5	AT5G38610	NA	NA
AGATGGCTGCAGGTGAATCTT	Pbr011646.1	1	336	0.02	3	1	0.0588719	4.5	AT5G38610	NA	NA
AGATGGTGGCTGCCCTCGAGTC	Pbr011336.1	3	739	0.04	2	1	0.0588719	4.5	AT4G00430	TMP-C	TRANSMEMBRANE PROTEIN C
AGATGGTGGCTGCCCTCGAGTC	Pbr009149.1	2	412	0.05	11	3.66667	0.215863	3.5	AT1G01620	TMP-B
AGATGGTGGCTGCCCTCGAGTC	Pbr009158.1	2	727	0.05	11	3.66667	0.215863	3.5	AT2G45960	PIP1;2	NAMED PLASMA MEMBRANE INTRINSIC PROTEIN 1;2
AGATGTGACGGGGGAATATCAA	Pbr025903.1	0	550	0.01	4	4	0.235487	4.5	AT4G26670	NA	NA
AGATTATCGGAGAGAAGATCA	Pbr003789.1	0	2209	0.02	13	13	0.765334	4	AT1G22310	MBD8	methyl-CPG-binding domain 8
AGATTCGAAATCTGTTGGGCTG	Pbr041674.1	2	1551	0.01	2	2	0.117744	3	AT3G12270	PRMT3	protein arginine methyltransferase 3
AGATTCTAGTGAACTTGGCA	Pbr033006.1	0	756	0.04	5	5	0.294359	4.5	AT5G48850	ATSDI1	SULPHUR DEFICIENCY-INDUCED 1
AGCAAAAGTAGATTGCGCTGAA	Pbr034860.2	2	1875	0.04	4	4	0.235487	3.5	AT1G60070	NA	NA
AGCAACGGGCAGAGCCCGCGTC	Pbr023481.1	2	360	0	3	3	0.176616	0	NA	NA	NA
AGCAAGAAGGGACAAGATCGA	Pbr034795.1	2	2265	0.02	3	3	0.176616	2.5	AT4G35870	NA	NA
AGCAAGTAGGCGTTGATCCATG	Pbr031049.1	2	483	0.05	5	1.66667	0.0981198	3.5	AT5G18610	NA	NA
AGCAATGACGGTATCTGGGGA	Pbr008633.1	2	636	0.02	2	2	0.117744	2.5	AT4G01940	AtCNFU1
AGCAATGACGGTATCTGGGGAA	Pbr003907.1	2	105	0.03	2	1	0.0588719	3.5	NA	NA	NA
AGCAATGAGAGTTTTGGCATCC	Pbr036845.1	0	1285	0.03	10	3.33333	0.19624	4.5	AT3G16560	NA	NA
AGCAATGAGAGTTTTGGCATCC	Pbr036846.1	0	1285	0.01	10	3.33333	0.19624	4.5	AT3G16560	NA	NA
AGCACTGATCTTCACGGACATA	Pbr004800.1	2	1101	0.01	5	2.5	0.14718	3	AT5G22740	CSLA02	cellulose synthase-like A02
AGCACTGATCTTCACGGACATA	Pbr027974.1	2	1101	0.03	5	2.5	0.14718	3	AT5G22740	ATCSLA02	ARABIDOPSIS THALIANA CELLULOSE SYNTHASE-LIKE A02
AGCAGAACTGGCGATGCGGG	Pbr024303.2	1	51	0.04	4	4	0.235487	4.5	AT4G37830	NA	NA
AGCAGATCACTGGTGAACCAC	Pbr006772.1	1	239	0.01	2	1	0.0588719	4.5	AT2G27110	FRS3	FAR1-related sequence 3
AGCAGATCGACCATGAGCACCA	Pbr024692.2	3	2970	0.05	2	2	0.117744	4	AT3G11910	AtUBP13
AGCAGATGGTTGAAGTGTGACA	Pbr002926.1	0	565	0	21	21	1.23631	3.5	AT5G05270	CHIL	chalcone isomerase like
AGCAGATTTGTCAGGACATCC	Pbr016957.1	0	1169	0	6	6	0.353231	4	AT4G13250	NYC1	NON-YELLOW COLORING 1
AGCAGCTGACTATCTTTGGGA	Pbr018551.1	0	1462	0.01	5	5	0.294359	4	AT3G06430	PPR2	pentatricopeptide repeat 2
AGCAGTAGTAATCATTTAGACA	Pbr038692.1	3	1044	0.02	2	1	0.0588719	3.5	AT1G56070	LOS1	LOW EXPRESSION OF OSMOTICALLY RESPONSIVE GENES 1	complex C (B6F)
AGCAGTAGTAATCATTTAGACA	Pbr041075.1	3	1152	0.02	2	1	0.0588719	3.5	AT1G56070	LOS1	LOW EXPRESSION OF OSMOTICALLY RESPONSIVE GENES 1
AGCATAAATGGATTGAATTGA	Pbr015687.1	3	619	0.05	2	1	0.0588719	3.5	AT3G12270	ATPRMT3	ARABIDOPSIS THALIANA PROTEIN ARGININE METHYLTRANSFERASE 3
AGCATATCAATAAGCGGAGGAA	Pbr011337.1	3	740	0.05	2	1	0.0588719	4	AT2G39990	EIF2	eukaryotic translation initiation factor 2
AGCATCTAAGTAGTAAGCCCA	Pbr032257.1	3	315	0.01	2	0.666667	0.0392479	3.5	AT5G05610	AL1	alfin-like 1
AGCATCTAAGTAGTAAGCCCA	Pbr019610.1	3	700	0.02	3	1	0.0588719	3.5	AT5G23540	NA	NA
AGCATCTAAGTAGTAAGCCCA	Pbr010909.1	3	315	0.05	2	0.666667	0.0392479	3.5	AT5G05610	AL1	alfin-like 1
AGCATGCGGTGCGGGATGTGAA	Pbr039094.1	2	353	0.04	9	9	0.529847	3.5	AT1G69600	ZFHD1	zinc finger homeodomain 1
AGCATGGAGGATGTAGGGTAT	Pbr013022.1	3	1012	0	2	1	0.0588719	2.5	AT1G07160	NA	NA
AGCATGGGCAGAAGTTTTCAAT	Pbr009573.1	2	915	0.04	2	2	0.117744	3	AT4G32120	NA	NA
AGCATTAGATCTATCGGCCAA	Pbr018585.1	3	609	0.04	2	1	0.0588719	3.5	AT3G17590	CHE1
AGCCATCGTGCTGGCGACGCAT	Pbr024500.1	3	403	0.03	2	1	0.0588719	4	AT3G61860	RS31	arginine/serine-rich splicing factor 31
AGCCATCGTGCTGGCGACGCAT	Pbr018392.1	3	238	0.04	2	1	0.0588719	4	AT3G61860	RSP31	arginine/serine-rich splicing factor 31
AGCCATGGCTTCTCACTCCCC	Pbr002421.1	3	16	0.03	2	2	0.117744	3	AT2G42840	PDF1	protodermal factor 1
AGCCATGGCTTCTCCCTCCCC	Pbr022226.1	2	360	0	5	2.5	0.14718	2	AT3G02360	NA	NA
AGCCATGGCTTCTCCCTCCCC	Pbr016565.1	2	360	0	5	2.5	0.14718	2	AT3G02360	NA	NA
AGCCCCGTCGTGCCCGGACC	Pbr016948.1	3	584	0.03	3	1.5	0.0883078	4	AT3G24520	HSFC1	heat shock transcription factor C1
AGCCCGTCTGATAGCGCGAC	Pbr018117.1	3	539	0.03	2	1	0.0588719	3.5	AT4G26910	NA	NA
AGCCGATCGGCGGACCGGTTT	Pbr022038.1	3	308	0.02	2	1	0.0588719	3	AT1G47128	RD21A	responsive to dehydration 21A
AGCCGCACGACATTGAAGCCAC	Pbr007156.1	0	715	0	9	4.5	0.264923	4.5	AT5G08170	EMB1873	EMBRYO DEFECTIVE 1873
AGCCGGATGATTGTCACGAGC	Pbr031914.1	3	804	0	2	1	0.0588719	2.5	AT1G11860	NA	NA
AGCCGGATGATTGTCACGAGC	Pbr000131.1	3	804	0.05	2	1	0.0588719	3.5	AT1G11860	NA	NA
AGCCGGGTTACGGTGCCCAACT	Pbr025293.1	3	659	0.05	2	1	0.0588719	4.5	AT2G30550	NA	NA
AGCCGTAAGGCCGCGTCGGTT	Pbr030173.1	2	298	0.04	7	3.5	0.206052	3.5	AT1G55480	ZKT	protein containing PDZ domain
AGCCTGCGGCTTAATTTGACC	Pbr005257.1	3	1561	0.02	2	2	0.117744	3.5	AT5G48160	OBE2	OBERON2
AGCCTTTAGGCCGAGGGCAC	Pbr013573.1	0	1022	0.02	3	1.5	0.0883078	4.5	AT5G53130	ATCNGC1	CYCLIC NUCLEOTIDE-GATED CHANNEL 1
AGCGACGCGTGCGCCCGCCGCC	Pbr009679.1	2	317	0.04	2	2	0.117744	4	AT5G13780	NA	NA
AGCGACGCGTGCGCCCGCCGCC	Pbr020976.1	2	1912	0.04	2	2	0.117744	4	AT3G09520	ATEXO70H4	exocyst subunit exo70 family protein H4
AGCGAGAAAATGGGAACAGCGG	Pbr003032.1	2	638	0.04	4	2	0.117744	3.5	AT3G22890	APS1	ATP sulfurylase 1
AGCGAGAGGCATAGGAGCGGG	Pbr006579.1	1	190	0	2	2	0.117744	3.5	NA	NA	NA
AGCGATCAAGAAGGCTCATGG	Pbr017751.1	1	1318	0.03	4	2	0.117744	4.5	AT2G36430	NA	NA
AGCGATTGCAAGTTCAAGATA	Pbr041901.1	0	635	0	9	9	0.529847	3.5	AT3G60800	NA	NA
AGCGGAAGCTAGAAGATTGTCA	Pbr038812.1	2	1074	0.01	3	3	0.176616	3	AT5G16560	KAN	KANADI
AGCGGAGGAAAAGAAACTTA	Pbr032635.1	1	738	0.02	23	23	1.35405	4	AT4G03510	RMA1	RING membrane-anchor 1
AGCGGATGGGGGCTGGCGAT	Pbr033921.1	2	256	0.05	91	45.5	2.67867	2.5	AT3G45600	TET3	tetraspanin3
AGCGGATGGGGGCTGGCGAT	Pbr040953.1	2	259	0.02	91	45.5	2.67867	2.5	AT3G45600	TET3	tetraspanin3
AGCGGCAGCCAGAAAATAACAA	Pbr008318.1	3	86	0.03	2	2	0.117744	3.5	NA	NA	NA
AGCGGCGGTGGACGAAGCGGA	Pbr005486.1	2	186	0.05	2	2	0.117744	3	AT3G52960	NA	NA
AGCGGCGGTGGACGAAGCGGAA	Pbr013398.1	2	24	0.03	2	2	0.117744	3.5	AT1G71110	NA	NA
AGCGGCGGTGGACGAAGCGGAA	Pbr013299.1	2	24	0.04	10	10	0.588719	3.5	AT1G67090	RBCS1A	ribulose bisphosphate carboxylase small chain 1A
AGCGGCTCTGTACAAGAAGTGG	Pbr021736.3	2	1382	0.05	4	4	0.235487	3.5	AT2G27350	OTLD1	otubain-like deubiquitinase 1
AGCGGGACATAGTGGATCCGG	Pbr026889.1	0	392	0.01	4	4	0.235487	4	AT1G16350	NA	NA
AGCGTATCGCCGGCAGAAGGG	Pbr040558.1	0	834	0.01	4	4	0.235487	4.5	AT1G77620	NA	NA
AGCGTATCGCCGGCAGAAGGG	Pbr004244.1	3	53	0.01	2	1	0.0588719	3	AT3G10640	VPS60.1
AGCGTATCGCCGGCAGAAGGG	Pbr000832.3	3	53	0	2	1	0.0588719	3	AT5G04850	VPS60.2
AGCTACAAGATCACGGGTCAA	Pbr018340.1	2	597	0.04	7	7	0.412103	3	AT5G13310	NA	NA
AGCTACAAGATTATTGAACGG	Pbr016832.1	0	450	0.03	7	7	0.412103	4.5	AT2G27110	FRS3	FAR1-related sequence 3
AGCTAGAACACTGAAAGCAGAT	Pbr008627.1	2	786	0.05	8	8	0.470975	3.5	AT5G26751	SK 11	shaggy-related kinase 11
AGCTAGGATTTGTTGATTGGTA	Pbr021545.1	1	686	0.02	5	1.66667	0.0981198	4.5	AT5G52860	ABCG8	ATP-binding cassette G8
AGCTAGGATTTGTTGATTGGTA	Pbr021544.1	1	686	0.01	5	1.66667	0.0981198	4.5	AT5G52860	ABCG8	ATP-binding cassette G8
AGCTAGGGACTCTTGAACGGC	Pbr008255.1	2	762	0.03	6	6	0.353231	3	AT2G37340	RSZ33	arginine/serine-rich zinc knuckle-containing protein 33
AGCTCATCGTCGGTATCACCC	Pbr033651.1	2	575	0	5	5	0.294359	0	AT5G23570	ATSGS3	SUPPRESSOR OF GENE SILENCING 3
AGCTCGTAGTTGGACCTTGA	Pbr026284.1	2	1286	0.04	5	5	0.294359	2.5	AT5G15080	NA	NA
AGCTCGTAGTTGGACCTTGT	Pbr006127.1	2	158	0	2	2	0.117744	2	AT5G42790	ATPSM30
AGCTCGTTTTGCTGATTGTCAC	Pbr042027.2	3	215	0.02	4	2	0.117744	3.5	AT4G36130	NA	NA
AGCTCGTTTTGCTGATTGTCAC	Pbr021361.1	3	215	0.05	4	2	0.117744	3.5	AT4G36130	NA	NA
AGCTGAAGACGCGTGGAGGTA	Pbr037227.1	3	699	0.02	2	0.4	0.0235487	3.5	AT4G38380	NA	NA
AGCTGAAGACGCGTGGAGGTA	Pbr037230.1	3	768	0.01	2	0.4	0.0235487	3.5	AT4G38380	NA	NA
AGCTGAAGACGCGTGGAGGTAA	Pbr038056.1	3	768	0.02	2	0.4	0.0235487	3.5	AT4G38380	NA	NA
AGCTGAATGTTCGCTGCCCGG	Pbr030305.1	2	5827	0	5	1.66667	0.0981198	0	NA	NA	NA
AGCTGAATGTTCGCTGCCCGG	Pbr039608.1	0	1088	0.01	18	18	1.05969	4	AT5G46170	NA	NA
AGCTGAATGTTCGCTGCCCGG	Pbr024253.1	2	1744	0	5	1.66667	0.0981198	0	NA	NA	NA
AGCTGAATGTTCGCTGCCCGG	Pbr036854.1	2	134	0	5	1.66667	0.0981198	0.5	NA	NA	NA
AGCTGACTGGCGGATCCCCC	Pbr038343.1	1	5025	0.02	7	7	0.412103	4.5	AT5G15540	SCC2	SISTER-CHROMATID COHESION 2
AGCTGCAAGCCTGTGACGGTCA	Pbr012458.1	3	77	0.02	2	2	0.117744	4	AT3G16080	NA	NA
AGCTGCGAAGGCTTGAAGATGG	Pbr010921.1	3	891	0.03	2	1	0.0588719	3.5	AT2G40190	LEW3	LEAF WILTING 3
AGCTGCTTTCTGGACGGTCCGA	Pbr030438.1	3	996	0.01	2	1	0.0588719	4	AT2G15695	NA	NA
AGCTGGAGCTCGTGAACGAG	Pbr040778.1	1	182	0.04	2	2	0.117744	4.5	AT5G04440	NA	NA
AGCTGTCAAGAGTGGTCCAGGA	Pbr033256.1	2	733	0.05	2	2	0.117744	3.5	AT5G54270	LHCB3*1
AGCTGTGGGATGTAAAAATGCA	Pbr034616.1	3	155	0.01	2	1	0.0588719	3.5	AT2G15890	MEE14	maternal effect embryo arrest 14
AGCTGTTTTTGCTGAGTCTTAT	Pbr026704.1	0	2161	0.04	7	7	0.412103	4.5	AT2G46380	NA	NA
AGCTTCCTCTTCATGCTCGTCG	Pbr019936.1	2	1340	0.05	3	3	0.176616	3	AT2G26250	FDH	FIDDLEHEAD
AGCTTGACTCTAGTCCGACTT	Pbr008407.1	1	2133	0.03	13	13	0.765334	4.5	AT1G07990	NA	NA
AGCTTGATGAGCTTGATGACCG	Pbr009195.1	3	185	0.05	2	0.5	0.0294359	4	AT5G49690	NA	NA
AGCTTGATGAGCTTGATGACCG	Pbr030659.1	2	927	0.01	5	5	0.294359	3	AT5G38470	RAD23D	RADIATION SENSITIVE23D
AGCTTGGATGACTCGACGGG	Pbr015930.1	1	137	0.04	2	2	0.117744	4	AT3G51740	IMK2	inflorescence meristem receptor-like kinase 2
AGCTTTAGGATGTTGACGCGTT	Pbr016275.1	0	1037	0.01	11	5.5	0.323795	4.5	AT4G04955	ATALN	allantoinase
AGGAAAAGCAAAATGGAGCCA	Pbr019388.1	2	1606	0.05	2	2	0.117744	3	AT2G23520	NA	NA
AGGAAAATCAACGATCGGAGGA	Pbr037466.1	1	124	0.01	4	2	0.117744	4.5	NA	NA	NA
AGGAAAATGCAGAGACTAATAG	Pbr035679.1	0	238	0.01	6	6	0.353231	4.5	AT5G56760	SAT-52	SERINE ACETYLTRANSFERASE 52
AGGAAACTCACGGCAATAATAG	Pbr019918.1	3	615	0.05	2	1	0.0588719	4	AT3G43860	AtGH9A4	glycosyl hydrolase 9A4
AGGAAATCGAGCATATTGGACC	Pbr002274.1	1	398	0	3	1	0.0588719	0	NA	NA	NA
AGGAAATCGAGCATATTGGACC	Pbr002273.1	2	131	0	3	1	0.0588719	0	NA	NA	NA
AGGAAATGCAGAGGAGCTTGAA	Pbr026321.1	0	170	0.01	18	9	0.529847	4	AT4G02405	NA	NA
AGGAAATGCAGAGGAGCTTGAA	Pbr026358.1	0	170	0.04	18	9	0.529847	4	AT4G02405	NA	NA
AGGAAATGGCCACGTGGAATGC	Pbr036949.1	0	769	0	7	7	0.412103	4.5	AT5G63280	NA	NA
AGGAAATGGGAAAATGGCTG	Pbr041712.1	1	1357	0.01	4	2	0.117744	3.5	AT1G58440	XF1
AGGAACAGCGGAGACTTGTGA	Pbr031991.1	3	815	0.02	2	1	0.0588719	3	AT4G22285	NA	NA
AGGAACAGCGGAGACTTGTGA	Pbr018988.1	2	1578	0.04	2	1	0.0588719	3	AT5G60760	NA	NA
AGGAACAGCGGAGACTTGTGAT	Pbr008369.1	2	2028	0.03	2	1	0.0588719	3	AT5G60760	NA	NA
AGGAACGCCTGAACCTCCAGAA	Pbr005888.1	3	881	0.04	3	3	0.176616	4.5	AT4G16190	NA	NA
AGGAACTCACGATGCTGCGACG	Pbr030904.1	3	287	0.02	10	2.5	0.14718	4.5	AT5G60390	NA	NA
AGGAAGAAAGCGAGAAGGACAT	Pbr036044.1	2	1666	0.04	3	3	0.176616	3	AT3G18670	NA	NA
AGGAAGAAGAAGAATTAGCCCT	Pbr000146.1	3	13	0.03	37	0.354655	0.0208792	3.5	AT4G21960	PRXR1
AGGAAGCTCGCATGACTTCGTA	Pbr012890.1	1	435	0	5	5	0.294359	4.5	AT3G22970	NA	NA
AGGAAGCTGACTGGCGGGATC	Pbr038172.1	2	1593	0.04	2	0.666667	0.0392479	3	AT4G39080	VHA-A3	vacuolar proton ATPase A3
AGGAAGCTGACTGGCGGGATC	Pbr015814.1	2	1593	0.04	2	0.666667	0.0392479	3	AT4G39080	VHA-A3	vacuolar proton ATPase A3
AGGAAGCTGACTGGCGGGATC	Pbr015828.1	2	1593	0.04	2	0.666667	0.0392479	3	AT4G39080	VHA-A3	vacuolar proton ATPase A3
AGGAAGCTTGATGAGATGCAA	Pbr001984.1	2	88	0	2	2	0.117744	2	NA	NA	NA
AGGAAGGAACAAATCTCGGC	Pbr021207.1	0	70	0	5	2.5	0.14718	3	NA	NA	NA
AGGAAGGTGTGGATGACGTCA	Pbr019716.1	2	296	0.02	6	6	0.353231	2.5	AT4G24220	VEP1	VEIN PATTERNING 1
AGGAAGTGATCGAGCGATGA	Pbr011308.1	2	762	0	2	2	0.117744	2	AT1G03520	NA	NA
AGGAATATAAAATGTTGACGT	Pbr014813.1	0	611	0.02	4	1.33333	0.0784958	4.5	AT5G18660	PCB2	PALE-GREEN AND CHLOROPHYLL B REDUCED 2
AGGAATCAGTACGCATTTTGG	Pbr027902.1	1	809	0.02	4	4	0.235487	4.5	AT4G32030	NA	NA
AGGAATCAGTACGCATTTTGG	Pbr040475.1	2	223	0.03	4	2	0.117744	3	AT4G21460	NA	NA
AGGAATCGTGAAGAAGGGCCA	Pbr005429.1	0	409	0.05	4	2	0.117744	4	AT5G24270	ATSOS3	SALT OVERLY SENSITIVE 3
AGGAATCGTGAAGAAGGGCCA	Pbr013591.1	0	409	0.01	4	2	0.117744	4	AT5G24270	CBL4	CALCINEURIN B-LIKE PROTEIN 4
AGGAATGATGGAAAAACAGCTA	Pbr021928.1	3	354	0.02	2	0.666667	0.0392479	4	AT1G52150	ICU4	INCURVATA 4
AGGAATGATGGAAAAACAGCTA	Pbr021927.1	3	354	0.05	2	0.666667	0.0392479	4	AT1G52150	CNA	CORONA
AGGACAAGAAAGACGACCAC	Pbr006721.1	3	1988	0.01	2	1	0.0588719	3	AT5G26760	NA	NA
AGGACAAGAAAGACGACCAC	Pbr010426.1	1	768	0	2	2	0.117744	3.5	AT5G04820	ATOFP13	ARABIDOPSIS THALIANA OVATE FAMILY PROTEIN 13
AGGACAAGGCCGAGGAGAGTAA	Pbr039792.1	0	32	0.01	4	4	0.235487	4.5	NA	NA	NA
AGGACAAGTGGAGATTAGCAA	Pbr024406.1	1	301	0.04	6	3	0.176616	4.5	AT5G14760	FIN4	FLAGELLIN-INSENSITIVE 4
AGGACAAGTGGAGATTAGCAAT	Pbr031991.1	3	815	0.03	2	1	0.0588719	3.5	AT4G22285	NA	NA
AGGACAGTCAGATGAGTTGGC	Pbr033396.1	2	804	0.04	130	65	3.82667	3	AT1G53910	RAP2.12	related to AP2 12
AGGACATACGGACACAAGTGG	Pbr013644.1	1	427	0.01	6	6	0.353231	4.5	AT3G54220	SGR1	SHOOT GRAVITROPISM 1
AGGACATGAAGCTACAAGGCCC	Pbr021027.1	2	458	0.02	6	6	0.353231	3.5	AT2G46220	NA	NA
AGGACCGTCAGAGATCAGGCT	Pbr002381.1	0	137	0.02	9	4.5	0.264923	4	AT1G06550	NA	NA
AGGACGCGGAGATTGGCCAT	Pbr037393.1	3	161	0.02	3	1	0.0588719	3	AT4G33250	ATTIF3K1
AGGACGGCTGTAGGACGGCTT	Pbr027100.1	2	2119	0.02	2	2	0.117744	3	AT5G50920	CLPC
AGGACGGCTGTAGGATGGCTT	Pbr003747.1	2	974	0.04	2	2	0.117744	3	AT2G40550	ETG1	E2F target gene 1
AGGACGTAGAAATTAAATGGTT	Pbr028426.1	3	22	0.04	2	0.5	0.0294359	4	AT1G74960	FAB1	fatty acid biosynthesis 1
AGGACGTAGAAATTAAATGGTT	Pbr039419.1	3	94	0.03	2	0.5	0.0294359	4	AT1G74960	ATKAS2	ARABIDOPSIS BETA-KETOACYL-ACP SYNTHETASE 2
AGGACTATAGAGAGACCACGC	Pbr011060.1	2	1437	0.02	3	1.5	0.0883078	3	AT4G28570	NA	NA
AGGACTATAGAGAGACCACGC	Pbr011059.2	2	1356	0.02	3	1.5	0.0883078	3	AT3G23410	FAO3	fatty alcohol oxidase 3
AGGACTTAGAATCGAGGCAT	Pbr002790.1	1	735	0.04	8	8	0.470975	4.5	AT4G17300	NS1
AGGACTTAGAATCGAGGCAT	Pbr025119.1	1	172	0.04	7	3.5	0.206052	4.5	AT2G12190	NA	NA
AGGACTTGATTGCATCACTTT	Pbr035953.1	2	1841	0.05	5	2.5	0.14718	3	AT3G09090	DEX1	DEFECTIVE IN EXINE FORMATION 1
AGGACTTGCAGATTGCCGCA	Pbr003279.1	3	518	0.01	3	0.5	0.0294359	3	AT1G72300	PSY1R	PSY1 receptor
AGGAGAACAACTTACATGACAC	Pbr014402.1	2	365	0	6	6	0.353231	3	AT1G66680	AR401
AGGAGAACAACTTACATGACAT	Pbr014402.1	2	365	0	6	6	0.353231	2	AT1G66680	AR401		subunit A7
AGGAGAAGAAGAAAGAGGACCT	Pbr010120.1	2	301	0.01	3	3	0.176616	2	AT4G16850	NA	NA
AGGAGAATGCTAGAATTAGTCA	Pbr000378.1	0	154	0.05	4	2	0.117744	4.5	AT1G28250	NA	NA
AGGAGACAAGGAATAACGCGC	Pbr035361.1	3	535	0.05	2	1	0.0588719	4	AT4G33410	ATSPPL1	SIGNAL PEPTIDE PEPTIDASE-LIKE 1
AGGAGACAAGGTAGGACGGC	Pbr012609.1	3	52	0.01	3	1.5	0.0883078	3	NA	NA	NA
AGGAGACAAGGTAGGACGGCT	Pbr005227.1	1	310	0.04	3	3	0.176616	4.5	AT3G07880	SCN1	SUPERCENTIPEDE1
AGGAGACATGTAACCGCTAC	Pbr022076.1	1	363	0.03	4	4	0.235487	4.5	AT3G54770	ARP1	ABA-regulated RNA-binding protein 1
AGGAGACATGTAACCGCTAC	Pbr000935.1	1	1892	0.02	3	3	0.176616	4.5	AT3G57170	NA	NA
AGGAGACGAAGAAACTGGTGC	Pbr009493.1	2	78	0.01	3	3	0.176616	2.5	AT2G29670	NA	NA
AGGAGACTAGTAAAGAGGCCC	Pbr000166.1	3	173	0.04	3	1	0.0588719	3.5	AT4G04860	DER2.2	DERLIN-2.2
AGGAGACTAGTAAAGAGGCCC	Pbr039316.1	3	173	0.02	3	1	0.0588719	3.5	AT4G04860	DER2.2	DERLIN-2.2
AGGAGAGAGACTTACATGCAA	Pbr031143.1	2	926	0.05	4	1.33333	0.0784958	3	AT4G39840	NA	NA
AGGAGAGATGACGCCGACGG	Pbr023180.1	0	41	0.02	5	5	0.294359	4	NA	NA	NA
AGGAGAGGGAGGTGGGTCGGG	Pbr026566.1	2	243	0.04	2	2	0.117744	2	AT4G24330	NA	NA
AGGAGATCAACAACTGGGTATG	Pbr028540.1	3	2585	0.04	2	0.666667	0.0392479	4	AT4G30150	NA	NA
AGGAGATCAACAACTGGGTATG	Pbr028529.1	3	2519	0.04	2	0.666667	0.0392479	4	AT4G30150	NA	NA
AGGAGATCAACAACTGGGTATG	Pbr011001.1	3	1991	0.05	2	0.666667	0.0392479	4	AT4G30150	NA	NA
AGGAGATGATGGCAGGTAGGGT	Pbr013191.1	2	292	0.04	5	2.5	0.14718	3	AT5G03490	NA	NA
AGGAGATTAGGAACGAGGCTT	Pbr000166.1	3	173	0.02	3	1	0.0588719	3	AT4G04860	DER2.2	DERLIN-2.2
AGGAGATTAGGAACGAGGCTT	Pbr039316.1	3	173	0	3	1	0.0588719	3	AT4G04860	DER2.2	DERLIN-2.2
AGGAGATTGGGGATCCACCTG	Pbr039777.1	0	202	0.05	5	5	0.294359	4.5	AT4G22320	NA	NA
AGGAGCGGCGTAGACCCACTT	Pbr013452.1	1	52	0.01	4	4	0.235487	4.5	AT3G03100	NA	NA
AGGAGCGTATCGCCGGCAGAA	Pbr020729.1	2	192	0	2	2	0.117744	0	NA	NA	NA
AGGAGGACAACAGACAGTGCA	Pbr042843.1	3	1082	0.01	2	1	0.0588719	3	AT1G61790	OST3/6	oligosaccharyltransferase subunit 3/6
AGGAGGACAACAGACAGTGCA	Pbr042850.1	3	941	0.02	2	1	0.0588719	3	AT1G61790	OST3/6	oligosaccharyltransferase subunit 3/6
AGGAGGACAACAGATAGTGCAA	Pbr042843.1	3	1082	0	2	1	0.0588719	3.5	AT1G61790	OST3/6	oligosaccharyltransferase subunit 3/6
AGGAGGACAACAGATAGTGCAA	Pbr042850.1	3	941	0.01	2	1	0.0588719	3.5	AT1G61790	OST3/6	oligosaccharyltransferase subunit 3/6
AGGAGGAGCAGGAGAAAGACAT	Pbr036753.1	3	66	0	10	0.0857438	0.0050479	2.5	AT1G70210	ATCYCD1;1
AGGAGGAGCAGGAGAAAGACAT	Pbr018777.1	3	69	0.01	10	0.0857438	0.0050479	2.5	AT2G22490	ATCYCD2;1
AGGAGGATGGGCAATGAAGGAG	Pbr021399.1	3	647	0.05	10	0.0924979	0.00544552	3.5	AT2G35640	NA	NA
AGGAGGCAGCGGGGATTCGA	Pbr010974.1	2	1057	0.05	2	0.666667	0.0392479	2.5	AT2G40460	NA	NA
AGGAGGCATCGGAGCAAGAGG	Pbr040252.1	2	1407	0	4	4	0.235487	2	AT5G48250	BBX8	B-box domain protein 8
AGGAGGCATCGGAGCAGAAGGC	Pbr040252.1	2	1407	0.02	4	4	0.235487	3	AT5G48250	BBX8	B-box domain protein 8
AGGAGGCATCGGAGCAGGAGG	Pbr040252.1	2	1407	0	4	4	0.235487	1	AT5G48250	BBX8	B-box domain protein 8
AGGAGGGAGAGAGGGTTTTAC	Pbr019241.1	2	200	0.01	2	1	0.0588719	2.5	AT3G57990	NA	NA
AGGAGGGAGAGAGGGTTTTAC	Pbr003388.1	2	200	0	2	1	0.0588719	2.5	AT3G57990	NA	NA
AGGAGGGCGCGGCGGTCGCCGC	Pbr017861.1	3	188	0.02	7	3.5	0.206052	3.5	AT1G78300	GRF2	general regulatory factor 2
AGGAGGGCGCGGCGGTCGCCGC	Pbr039859.1	2	188	0.04	7	3.5	0.206052	3.5	AT1G78300	GF14 OMEGA
AGGAGGGGCTCGCGTCTGATTA	Pbr021361.1	2	683	0.02	4	4	0.235487	3.5	AT4G36130	NA	NA
AGGAGGTAGATTTTCTAGAGGC	Pbr028568.1	0	604	0.01	25	6.25	0.367949	4.5	AT3G63150	MIRO2	MIRO-related GTP-ase 2
AGGAGGTAGATTTTCTAGAGGC	Pbr003287.1	0	268	0.05	25	6.25	0.367949	4.5	AT5G62000	ARF2	auxin response factor 2
AGGAGGTAGATTTTCTAGAGGC	Pbr016895.1	0	322	0	25	6.25	0.367949	4.5	AT3G63150	ATCBG	CALCIUM BINDING GTP-ASE
AGGAGGTGGCTTTGTTGGCGGT	Pbr033251.1	2	390	0.05	2	2	0.117744	3.5	AT5G54310	NEV	NEVERSHED
AGGAGGTGGGCTTGGAAGCAGC	Pbr010911.1	1	3117	0.02	3	3	0.176616	4.5	AT3G47570	NA	NA
AGGAGTAGTTGACGATCTGG	Pbr042728.1	1	79	0.03	3	3	0.176616	4.5	AT2G33600	AtCRL2
AGGAGTGGAGCCTGCGGCTTT	Pbr005502.1	2	1014	0.04	14	7	0.412103	3	AT3G52930	FBA8	fructose-bisphosphate aldolase 8
AGGAGTGTGACAATGGTGTTT	Pbr017682.1	3	443	0.05	3	1.5	0.0883078	3.5	AT5G02500	HSP70-1	HEAT SHOCK PROTEIN 70-1
AGGAGTTATGTGCGCAGTTCCA	Pbr004278.1	2	1170	0.04	2	2	0.117744	3	AT1G35620	ATPDI8	ARABIDOPSIS THALIANA PROTEIN DISULFIDE ISOMERASE 8
AGGATAACGGGTCGGTGCCA	Pbr004233.1	0	1512	0.02	7	7	0.412103	4.5	AT1G73720	SMU1	SUPPRESSORS OF MEC-8 AND UNC-52 1
AGGATAAGGCTGATACAAGCAA	Pbr004160.1	2	287	0.05	4	4	0.235487	3.5	AT3G20510	NA	NA
AGGATAGAGATGAGAGGTAGAG	Pbr007743.1	0	1736	0.02	8	8	0.470975	4	AT1G58030	CAT2	cationic amino acid transporter 2
AGGATAGCTGGAGCTCGTGAA	Pbr025580.2	2	569	0.03	2	2	0.117744	3	AT1G16780	AtVHP2;2
AGGATGAAATGATGACGGGCA	Pbr009697.1	2	580	0.02	4	4	0.235487	2.5	AT3G07690	NA	NA
AGGATGAGGAGCGTAGAAGGA	Pbr021934.1	3	47	0	9	0.0743802	0.0043789	2.5	AT4G39400	BRI1	BRASSINOSTEROID INSENSITIVE 1
AGGATGAGGAGCGTAGAAGGA	Pbr021932.1	3	47	0	9	0.0743802	0.0043789	2.5	AT4G39400	ATBRI1
AGGATGATGAACATAGAAGGC	Pbr025186.1	2	602	0.05	15	15	0.883078	2.5	AT3G19390	NA	NA
AGGATGATGAACATAGAAGGC	Pbr014613.1	1	250	0.02	2	2	0.117744	4.5	NA	NA	NA
AGGATGTGGCATGCATGGTTG	Pbr015651.1	0	2564	0.02	73	73	4.29765	4.5	AT5G04480	NA	NA
AGGATGTGGCGTTGACTTCGA	Pbr025035.1	0	113	0.04	3	1.5	0.0883078	4.5	AT2G33580	LYK5	LysM-containing receptor-like kinase 5
AGGATGTGGCGTTGACTTCGA	Pbr015133.1	0	113	0.05	3	1.5	0.0883078	4.5	AT2G33580	LYK5	LysM-containing receptor-like kinase 5
AGGATGTGGCGTTGACTTCGA	Pbr029529.1	3	679	0.05	2	2	0.117744	3.5	AT5G02500	AT-HSC70-1	ARABIDOPSIS THALIANA HEAT SHOCK COGNATE PROTEIN 70-1
AGGATTGATTCAGTGCGGTT	Pbr028590.1	0	424	0.05	8	8	0.470975	4	AT4G27650	PEL1	PELOTA
AGGATTGATTCAGTGCGGTT	Pbr032314.1	3	123	0.05	2	0.4	0.0235487	3	AT1G75270	DHAR2	dehydroascorbate reductase 2
AGGATTGATTCAGTGCGGTT	Pbr035650.1	2	718	0.02	6	3	0.176616	2	AT1G27340	LCR	LEAF CURLING RESPONSIVENESS
AGGATTGATTCAGTGCGGTT	Pbr007669.1	3	123	0.03	2	0.4	0.0235487	3	AT1G75270	DHAR2	dehydroascorbate reductase 2
AGGATTGATTCAGTGCGGTT	Pbr015160.2	2	709	0.02	6	3	0.176616	2.5	AT1G27340	LCR	LEAF CURLING RESPONSIVENESS
AGGATTGATTCAGTGCGGTTT	Pbr026456.1	3	123	0.04	2	0.4	0.0235487	3	AT1G75270	DHAR2	dehydroascorbate reductase 2
AGGATTGATTCAGTGCGGTTTG	Pbr000156.1	3	214	0.01	2	0.4	0.0235487	3.5	AT1G19570	ATDHAR1
AGGATTGATTCAGTGCGGTTTG	Pbr039324.1	3	123	0.02	2	0.4	0.0235487	3.5	AT1G75270	DHAR2	dehydroascorbate reductase 2
AGGATTGATTCAGTGCGGTTTT	Pbr040629.1	0	210	0.03	13	13	0.765334	4.5	AT1G22450	COX6B	cytochrome C oxidase 6B
AGGCAAGGTTTGGACTATTAGT	Pbr003359.1	3	2878	0.05	4	0.666667	0.0392479	4	AT3G14470	NA	NA
AGGCAATGAATCTGGGAGACGA	Pbr025964.1	2	701	0.05	7	7	0.412103	3.5	AT1G50010	TUA2	tubulin alpha-2 chain
AGGCACCGAAGATAGATCAT	Pbr015416.1	1	537	0	2	1	0.0588719	3	AT2G20142	NA	NA
AGGCAGATGGACATTGGGACCT	Pbr013507.1	2	2297	0.04	3	3	0.176616	3.5	AT3G49490	NA	NA
AGGCAGGGAGGTAGGGGTTTTG	Pbr035217.1	2	1857	0.05	3	1.5	0.0883078	3	AT4G00150	ATHAM3	ARABIDOPSIS THALIANA HAIRY MERISTEM 3
AGGCAGGGAGGTAGGGGTTTTG	Pbr009003.1	2	1857	0.03	3	1.5	0.0883078	3	AT4G00150	LOM3	LOST MERISTEMS 3
AGGCATACACCCACAAACGCAT	Pbr031578.1	2	325	0.04	2	1	0.0588719	3.5	AT4G20130	PTAC14	plastid transcriptionally active 14
AGGCATACACCCACAAACGCAT	Pbr010206.1	2	2191	0.03	2	1	0.0588719	3.5	AT1G30900	VSR3;3	VACUOLAR SORTING RECEPTOR 3;3
AGGCATATGTCGAATCAATCTA	Pbr002179.2	0	913	0	19	19	1.11857	3	AT4G13010	NA	NA
AGGCATCATGGACGATTCGC	Pbr017388.1	2	1307	0.02	5	1.66667	0.0981198	2.5	AT3G15180	NA	NA
AGGCATCATGGACGATTCGC	Pbr030211.1	2	1307	0.02	5	1.66667	0.0981198	2.5	AT3G15180	NA	NA
AGGCATCATGGACGATTCGCA	Pbr012269.1	2	434	0.02	2	2	0.117744	3	AT5G60190	NA	NA
AGGCATCGAAGATAGATCAT	Pbr015416.1	1	537	0	2	1	0.0588719	3	AT2G20142	NA	NA
AGGCATCTGGTATCTTCTTTGG	Pbr031443.1	1	1253	0	9	4.5	0.264923	4	AT3G24090	GFAT	L-glutamine D-fructose-6-phosphate amidotransferase
AGGCATGCAAGATCCCGTCAT	Pbr041742.1	0	944	0.04	6	6	0.353231	4.5	AT5G13480	FY
AGGCATGCAAGATCCCGTCAT	Pbr014572.1	0	288	0.02	3	1.5	0.0883078	4.5	AT5G25780	ATEIF3B-2
AGGCATGGATGGAACCTTGG	Pbr036330.1	0	886	0.03	35	35	2.06052	4.5	NA	NA	NA
AGGCCAAGGAAGTTTGAGGCAA	Pbr014375.1	2	856	0.03	2	2	0.117744	3	AT1G66470	AtRHD6		subunit A7
AGGCCGAAGAGGGGAAAGGT	Pbr036504.1	1	188	0.05	6	3	0.176616	4.5	AT5G25080	NA	NA
AGGCCTAGATCGTTTGTACA	Pbr031185.1	0	640	0.04	21	7	0.412103	4.5	AT2G27020	PAG1	20S proteasome alpha subunit G1
AGGCCTAGATCGTTTGTACA	Pbr031184.1	0	640	0.04	21	7	0.412103	4.5	AT2G27020	PAG1	20S proteasome alpha subunit G1
AGGCGAGGCATCATGGACGATT	Pbr007682.1	2	198	0.01	14	14	0.824206	3.5	AT1G64760	NA	NA
AGGCGATGAAGAAGAAAACA	Pbr042843.1	3	838	0.01	2	0.666667	0.0392479	2.5	AT1G61790	OST3/6	oligosaccharyltransferase subunit 3/6
AGGCGATGAAGAAGAAAACA	Pbr042850.1	3	697	0.01	2	0.666667	0.0392479	2.5	AT1G61790	OST3/6	oligosaccharyltransferase subunit 3/6
AGGCGGAGGACAAGGAGGCG	Pbr037085.1	1	3579	0	5	5	0.294359	3.5	AT4G14920	NA	NA
AGGCGGAGGACAAGGAGGCG	Pbr032433.1	3	1349	0.04	29	9.66667	0.569095	3	AT4G05320	UBI10	ubiquitin 10
AGGCGGAGGACAAGGAGGCG	Pbr000190.1	3	1142	0.05	29	9.66667	0.569095	3	AT4G05320	UBI10	ubiquitin 10
AGGCGGATAAGAATAGGCACT	Pbr020947.1	3	52	0	2	0.666667	0.0392479	3.5	NA	NA	NA
AGGCGTTAGATCTATCGGCC	Pbr000588.1	0	231	0.03	5	2.5	0.14718	4.5	AT3G26900	ATSKL1	Arabidopsis thaliana shikimate kinase-like 1
AGGCGTTAGCCCATGTTGGAC	Pbr011427.1	3	1237	0.02	3	1.5	0.0883078	3.5	AT3G47500	CDF3	cycling DOF factor 3
AGGCGTTGACCCATGTTGGAC	Pbr011427.1	3	1237	0.02	3	1.5	0.0883078	3.5	AT3G47500	CDF3	cycling DOF factor 3
AGGCGTTGGCCCATGTTGGAC	Pbr011427.1	3	1237	0.05	3	1.5	0.0883078	3.5	AT3G47500	CDF3	cycling DOF factor 3
AGGCTAAATACGGGCGAGAG	Pbr028497.1	3	3062	0.05	2	1	0.0588719	3.5	AT3G23590	RFR1	REF4-related 1
AGGCTAAATACGGGCGAGAGAC	Pbr005533.1	3	2875	0.05	2	0.333333	0.019624	4.5	AT2G36380	ATPDR6	PLEIOTROPIC DRUG RESISTANCE 6
AGGCTAGCTAAGGGGTTCTTCT	Pbr030175.1	3	1347	0.04	3	1.5	0.0883078	4	AT3G13470	Cpn60beta2	chaperonin-60beta2
AGGCTAGGCATGACTTTACTT	Pbr023248.1	0	888	0.03	13	13	0.765334	4.5	AT2G21250	NA	NA
AGGCTCATGTCGTTGGTCGCG	Pbr039579.1	3	1199	0.03	2	2	0.117744	3.5	AT1G29980	NA	NA
AGGCTCATGTCGTTGGTCGT	Pbr039579.1	3	1199	0	2	2	0.117744	2.5	AT1G29980	NA	NA
AGGCTCCAAACTTACTGGTCA	Pbr027386.1	3	646	0.04	2	1	0.0588719	3.5	AT2G20920	NA	NA
AGGCTCCTTGCTATGAAGATTG	Pbr028951.1	1	76	0.02	3	3	0.176616	4.5	AT1G56260	MDO1	MERISTEM DISORGANIZATION 1
AGGCTGGAGACAATTTGTTGG	Pbr033250.1	2	121	0.03	3	1.5	0.0883078	3	AT3G13677	NA	NA
AGGCTTGGAGTAGTTCGTTGG	Pbr029487.1	3	136	0.04	4	0.8	0.0470975	3.5	AT5G25610	ATRD22
AGGCTTGGAGTAGTTCGTTGG	Pbr009243.1	3	136	0.05	4	0.8	0.0470975	3.5	AT5G25610	RD22	RESPONSIVE TO DESSICATION 22
AGGCTTGGAGTAGTTCGTTGGA	Pbr018974.1	3	1211	0.03	2	1	0.0588719	3.5	AT5G59210	NA	NA
AGGGAACGTGAGCTGGGTTTAG	Pbr021726.1	3	301	0.03	3	0.6	0.0353231	4	AT1G08380	PSAO	photosystem I subunit O
AGGGAACGTGAGCTGGGTTTAG	Pbr037746.1	3	301	0.04	3	0.6	0.0353231	4	AT1G08380	PSAO	photosystem I subunit O
AGGGACAGAGTAGAGAGATTGG	Pbr039338.1	3	1104	0.05	1008	1.4961	0.0880779	4	AT4G12010	NA	NA
AGGGACAGAGTAGAGAGATTGG	Pbr040815.1	2	108	0.02	1008	1.4961	0.0880779	2.5	AT5G05610	AL1	alfin-like 1
AGGGACGAATCGAAGCGATT	Pbr028673.1	3	308	0.02	2	2	0.117744	3	AT1G73030	CHMP1A	CHARGED MULTIVESICULAR BODY PROTEIN/CHROMATIN MODIFYING PROTEIN1A
AGGGACTCACTCATACCTCAA	Pbr007319.1	2	1862	0.05	3	1	0.0588719	3	AT2G07690	MCM5	MINICHROMOSOME MAINTENANCE 5
AGGGACTCACTCATACCTCAA	Pbr033855.1	2	1862	0.01	3	1	0.0588719	3	AT2G07690	MCM5	MINICHROMOSOME MAINTENANCE 5
AGGGAGAACTGCGAGGAGCCA	Pbr019509.1	0	2340	0.01	6	6	0.353231	4.5	AT3G08960	NA	NA
AGGGAGACCCATATCCGTCTGG	Pbr014540.1	3	12778	0	5	2.5	0.14718	3	AT4G17140	NA	NA
AGGGAGACCCGTATCCGTCTGG	Pbr014540.1	3	12778	0	5	2.5	0.14718	3.5	AT4G17140	NA	NA
AGGGAGCCAATGGCAAGAACGG	Pbr019388.1	1	2561	0.02	3	3	0.176616	4.5	AT2G23520	NA	NA
AGGGATAACTGGCTTGTGGCA	Pbr017661.1	3	381	0.05	3	1.5	0.0883078	3.5	AT3G53620	PPa4	pyrophosphorylase 4
AGGGATAACTGGCTTGTGGCAT	Pbr005688.1	3	381	0.02	3	1.5	0.0883078	3.5	AT3G53620	PPa4	pyrophosphorylase 4
AGGGATCGTGAGTAAGGCCA	Pbr042084.2	1	532	0.03	8	8	0.470975	4	AT5G63890	HDH	histidinol dehydrogenase
AGGGATGTAGCTCAAAATGGTA	Pbr027789.1	3	673	0.05	3	0.75	0.0441539	4	AT1G02205	CER22	ECERIFERUM 22
AGGGATGTAGCTCAAAATGGTA	Pbr031066.1	3	673	0.03	3	0.75	0.0441539	4	AT1G02205	CER22	ECERIFERUM 22
AGGGCACTTGTCGGATGGATGC	Pbr033934.1	3	624	0.04	10	3.33333	0.19624	4	AT1G07890	APX1	ascorbate peroxidase 1
AGGGCAGAACGTGTTACTCTT	Pbr018604.1	3	1203	0.04	3	1.5	0.0883078	4	AT3G26618	ERF1-3	eukaryotic release factor 1-3
AGGGCCATGAGAAGATAAGAAA	Pbr004266.1	2	1224	0.05	5	5	0.294359	3	AT3G52950	NA	NA
AGGGCGGTGATGATGAGGCTT	Pbr035928.1	0	98	0.01	5	5	0.294359	4	AT2G02710	PLPC	PAS/LOV PROTEIN C
AGGGCTTCTCTCCGATGGCAGG	Pbr034840.1	3	300	0.03	2	2	0.117744	3.5	AT3G51240	F3H	flavanone 3-hydroxylase
AGGGGAACAACGCTGAAGATTT	Pbr016113.1	2	515	0.05	3	3	0.176616	3.5	AT4G18710	BIN2	BRASSINOSTEROID-INSENSITIVE 2
AGGGGCTACTGGCGGACACCA	Pbr007618.1	0	1302	0	7	7	0.412103	4	AT4G14103	NA	NA
AGGGGGTGGTGACCAGGCTCC	Pbr006330.2	3	657	0.04	2	2	0.117744	3.5	AT2G22430	HB6	homeobox protein 6
AGGGGGTGTAGAATAGGTGG	Pbr035655.1	1	1756	0	3	3	0.176616	3	AT3G23640	HGL1	heteroglycan glucosidase 1
AGGGTACGAACCTGCGCGGG	Pbr020644.1	0	2096	0.03	4	4	0.235487	4.5	AT3G14470	NA	NA
AGGGTACGTAGGCAGTCTAA	Pbr026531.1	2	2352	0	3	3	0.176616	2.5	AT4G22200	AKT2/3	potassium transport 2/3
AGGGTACGTAGGCGGTCTAA	Pbr026531.1	2	2352	0.05	3	3	0.176616	3	AT4G22200	AKT2/3	potassium transport 2/3
AGGGTGAGAGCCCCGTCGTG	Pbr041075.1	3	656	0.01	3	1.5	0.0883078	3	AT1G56070	LOS1	LOW EXPRESSION OF OSMOTICALLY RESPONSIVE GENES 1
AGGGTGAGAGCCCCGTCGTGC	Pbr038690.1	3	656	0.03	3	1.5	0.0883078	3.5	AT1G56070	LOS1	LOW EXPRESSION OF OSMOTICALLY RESPONSIVE GENES 1
AGGGTTGTGTAGAGGATGTGTT	Pbr025642.1	3	1401	0	3	3	0.176616	2.5	AT1G23780	NA	NA
AGGGTTTTGTGGAGCCAGATGG	Pbr017785.1	2	1273	0.04	3	3	0.176616	3	AT3G52780	ATPAP20
AGGTAAGCCGTTTCTTTTCCC	Pbr033508.2	1	257	0.01	3	3	0.176616	4.5	AT2G21050	LAX2	like AUXIN RESISTANT 2
AGGTAAGCCGTTTCTTTTCCCG	Pbr037885.1	2	482	0.04	6	6	0.353231	3.5	AT5G64260	EXL2	EXORDIUM like 2
AGGTAATATCAAGGACAAAGGA	Pbr011557.1	2	1375	0	4	4	0.235487	3	AT1G06950	ATTIC110	ARABIDOPSIS THALIANA TRANSLOCON AT THE INNER ENVELOPE MEMBRANE OF CHLOROPLASTS 110	RGA	SCR) 2
AGGTAATATCAAGGACAAAGGA	Pbr002121.1	0	4243	0.01	7	7	0.412103	3.5	AT1G71220	UGGT	UDP-GLUCOSE:GLYCOPROTEIN GLUCOSYLTRANSFERASE
AGGTAGAGATCGTGGTGGTGA	Pbr032775.1	3	103	0.05	12	1.2	0.0706462	3.5	AT5G51970	NA	NA
AGGTAGAGATCGTGGTGGTGA	Pbr014652.1	0	136	0	12	1.2	0.0706462	3	AT5G51970	NA	NA
AGGTAGAGATCGTGGTGGTGAT	Pbr032773.1	2	103	0.05	12	1.2	0.0706462	3.5	AT5G51970	NA	NA
AGGTAGAGATCGTGGTGGTGAT	Pbr013913.1	3	103	0.04	12	1.2	0.0706462	3.5	AT5G51970	NA	NA
AGGTAGAGATCGTGGTGGTGAT	Pbr013915.1	3	103	0.02	12	1.2	0.0706462	3.5	AT5G51970	NA	NA
AGGTAGATACGATTCCTTCTC	Pbr038945.1	3	277	0.01	2	1	0.0588719	3	AT1G54290	NA	NA
AGGTAGATACGATTCCTTCTC	Pbr035830.1	3	1085	0.04	2	2	0.117744	3.5	AT3G12120	FAD2	fatty acid desaturase 2
AGGTAGATACGATTCCTTCTC	Pbr033681.1	3	277	0	2	1	0.0588719	3	AT1G54290	NA	NA
AGGTAGCAATGATGATGTTGAA	Pbr002710.1	2	2478	0	2	2	0.117744	2	AT1G05910	NA	NA
AGGTAGCAATGATGATGTTGGG	Pbr002710.1	2	2478	0	2	2	0.117744	2.5	AT1G05910	NA	NA
AGGTAGCGACCATGGCGGAAGT	Pbr021226.1	0	514	0.01	7	7	0.412103	4.5	AT1G77090	NA	NA
AGGTAGGACGGCGCGGCTGC	Pbr015413.1	2	69	0.03	4	4	0.235487	3	AT3G11660	NHL1	NDR1/HIN1-like 1
AGGTATAGAATGCATGACGGG	Pbr015125.1	2	3108	0.05	7	2.33333	0.137368	3	AT1G20980	ATSPL14	SQUAMOSA PROMOTER BINDING PROTEIN-LIKE 14
AGGTATGGTGCCCGTCTTTCTT	Pbr008288.1	3	190	0.05	3	3	0.176616	3.5	AT3G09630	NA	NA
AGGTCACTGTGGAGAAAGATGC	Pbr030659.1	3	753	0.02	2	2	0.117744	4	AT5G38470	RAD23D	RADIATION SENSITIVE23D
AGGTCCTGCGGAAGGATCATTG	Pbr020260.1	3	398	0.01	2	0.666667	0.0392479	3	AT3G18490	ASPG1	ASPARTIC PROTEASE IN GUARD CELL 1
AGGTCTAGCTGGGAAGGTTTA	Pbr000662.1	0	1724	0	2	2	0.117744	3.5	AT1G17240	AtRLP2	receptor like protein 2
AGGTGAATGGGTGGATACTGCA	Pbr002623.1	2	3160	0.05	3	3	0.176616	3.5	AT4G32410	CESA1	cellulose synthase 1
AGGTGATAGCCCTGTAGATTC	Pbr030797.1	0	25	0	27	13.5	0.79477	3.5	AT1G70830	MLP28	MLP-like protein 28
AGGTGCAAGTACAAGCTGATGA	Pbr035249.1	2	1239	0.02	3	3	0.176616	3	AT3G11710	ATKRS-1	lysyl-tRNA synthetase 1
AGGTGCAAGTACAAGCTGATGA	Pbr016193.1	3	516	0.04	2	1	0.0588719	4	AT1G28520	VOZ1	vascular plant one zinc finger protein
AGGTGCAGGTGCAAGTGCAGG	Pbr027465.1	0	111	0.01	2	2	0.117744	4.5	AT3G25800	PDF1
AGGTGCAGGTGCAAGTGCAGG	Pbr030320.1	2	2994	0	2	2	0.117744	1	AT1G08060	MOM	MORPHEUS MOLECULE
AGGTGCAGGTGCAAGTGCAGG	Pbr030320.1	2	3000	0	2	2	0.117744	1	AT1G08060	MOM	MORPHEUS MOLECULE
AGGTGCAGGTGCAAGTGCAGG	Pbr034456.1	0	648	0.01	11	5.5	0.323795	3.5	AT3G49680	BCAT3	branched-chain aminotransferase 3
AGGTGCAGGTGCAAGTGCAGG	Pbr034464.1	0	648	0.02	11	5.5	0.323795	3.5	AT3G49680	ATBCAT-3
AGGTGCAGGTGTAAGTGCAGA	Pbr034456.1	0	648	0.03	11	5.5	0.323795	4.5	AT3G49680	BCAT3	branched-chain aminotransferase 3
AGGTGCAGGTGTAAGTGCAGA	Pbr027465.1	0	111	0.04	2	2	0.117744	4.5	AT3G25800	PDF1
AGGTGCAGGTGTAAGTGCAGA	Pbr030320.1	2	3000	0.01	2	2	0.117744	2.5	AT1G08060	MOM	MORPHEUS MOLECULE
AGGTGCAGGTGTAAGTGCAGA	Pbr030320.1	2	2994	0.04	2	2	0.117744	2.5	AT1G08060	MOM	MORPHEUS MOLECULE
AGGTGCAGGTGTAAGTGCAGA	Pbr034464.1	0	648	0.03	11	5.5	0.323795	4.5	AT3G49680	ATBCAT-3
AGGTGGCATCTGACGTGGACA	Pbr019892.1	3	664	0.01	2	0.666667	0.0392479	3.5	AT5G12040	NA	NA
AGGTGTAGTATAAGTGGGAGC	Pbr032768.1	1	1518	0.03	4	4	0.235487	4.5	AT1G12580	PEPKR1	phosphoenolpyruvate carboxylase-related kinase 1
AGGTGTGGTGGAAATGGGCATT	Pbr006310.1	1	264	0	5	5	0.294359	4	AT3G06140	LUL4	LOG2-LIKE UBIQUITIN LIGASE4
AGGTGTTTGTGGTTGCAATGAT	Pbr013952.1	0	2971	0.03	8	8	0.470975	4	AT5G07280	EXS	EXTRA SPOROGENOUS CELLS
AGGTGTTTTGGATTTGTGCATG	Pbr033746.1	3	273	0.01	2	0.666667	0.0392479	3.5	AT5G58590	RANBP1	RAN binding protein 1
AGGTGTTTTGGATTTGTGCATG	Pbr013025.1	3	276	0.01	2	0.666667	0.0392479	3	AT5G58590	RANBP1	RAN binding protein 1
AGGTTCGGGATCGTCGGGGAGC	Pbr002285.1	3	198	0.03	2	0.666667	0.0392479	4	AT5G66680	DGL1	DEFECTIVE GLYCOSYLATION
AGGTTCGGGATCGTCGGGGAGC	Pbr018452.1	3	198	0.01	2	0.666667	0.0392479	3.5	AT5G66680	DGL1	DEFECTIVE GLYCOSYLATION
AGGTTCGGGATCGTCGGGGAGC	Pbr011441.1	2	1065	0.05	2	2	0.117744	3.5	AT3G47600	ATMYBCP70
AGGTTGAATCCTTGATGGCGG	Pbr018974.1	2	1129	0.05	7	7	0.412103	3	AT5G59210	NA	NA
AGGTTGAATCCTTGATGGCGG	Pbr038077.1	1	396	0.02	4	4	0.235487	4	AT4G22860	NA	NA
AGGTTGTAATCTGAATCTCGGT	Pbr033046.1	3	1256	0.05	5	1	0.0588719	4	AT3G07130	PAP15	purple acid phosphatase 15
AGGTTGTAGGTGAAGTAGGTG	Pbr034343.1	1	104	0.02	5	4.5	0.264923	4	NA	NA	NA
AGTAAAATCTCAAAAGGTCGGA	Pbr023706.1	3	2777	0.04	2	0.5	0.0294359	4	AT5G06600	UBP12	ubiquitin-specific protease 12
AGTAAAATCTCAAAAGGTCGGA	Pbr033712.1	3	2852	0.01	2	0.5	0.0294359	4	AT3G11910	UBP13	ubiquitin-specific protease 13
AGTAAAATCTCAAAAGGTCGGA	Pbr042865.1	3	236	0.03	2	0.5	0.0294359	4	AT5G06600	UBP12	ubiquitin-specific protease 12
AGTAAAATCTCAAAGGGTCGGA	Pbr033712.1	3	2852	0.03	2	0.5	0.0294359	4	AT3G11910	UBP13	ubiquitin-specific protease 13
AGTAAAATCTCAAAGGGTCGGA	Pbr023706.1	3	2777	0.03	2	0.5	0.0294359	4	AT5G06600	UBP12	ubiquitin-specific protease 12
AGTAACAGATGATTGGAGGACA	Pbr028751.1	3	484	0.05	2	1	0.0588719	4	AT5G08680	NA	NA
AGTAAGCACATGTTTAGATCGG	Pbr011012.1	3	795	0.01	2	1	0.0588719	3.5	AT1G12760	NA	NA
AGTAAGTGGTGGATTGTTCTA	Pbr039043.1	3	244	0.04	3	3	0.176616	3.5	AT4G24380	NA	NA
AGTAATACGGCAGAACATAACA	Pbr032748.1	3	427	0.02	2	0.666667	0.0392479	3.5	AT2G04842	EMB2761	EMBRYO DEFECTIVE 2761
AGTAATACGGCAGAACATAACA	Pbr042853.1	3	49	0	2	0.666667	0.0392479	3.5	AT2G04842	EMB2761	EMBRYO DEFECTIVE 2761
AGTAATACGGCAGAACATAACA	Pbr005242.1	3	940	0.03	2	0.666667	0.0392479	4	AT2G04842	EMB2761	EMBRYO DEFECTIVE 2761
AGTACGAATACGAACCGTGAAA	Pbr042850.1	3	941	0.04	2	1	0.0588719	4.5	AT1G61790	OST3/6	oligosaccharyltransferase subunit 3/6
AGTACGAGAACCGAAGTTTGC	Pbr041938.2	1	1995	0	9	9	0.529847	3.5	AT4G03080	BSL1	BRI1 suppressor 1 (BSU1)-like 1
AGTACTATGGTCTGACGGTAT	Pbr032268.1	1	1061	0.01	7	7	0.412103	4	AT3G55020	NA	NA
AGTAGATGAAGAGACGACACAA	Pbr033729.1	3	1740	0.02	2	1	0.0588719	4	AT5G58620	NA	NA
AGTAGCCGCTATCATTTCTCCC	Pbr017950.1	1	1728	0	4	4	0.235487	4.5	AT3G27960	KLCR2	kinesin light chain-related 2
AGTAGGAAGGTGGAAATGCATA	Pbr042035.1	2	1072	0.01	3	3	0.176616	3	AT2G20470	NA	NA
AGTAGTAGTGCGGATGCGGCTT	Pbr018833.1	2	205	0	3	3	0.176616	3	AT4G37830	NA	NA
AGTATGAAATCAATGACGGCC	Pbr019310.1	2	1891	0.03	3	1.5	0.0883078	2.5	AT2G21630	NA	NA
AGTATGAAATCAATGACGGCC	Pbr040711.1	2	1894	0.01	3	1.5	0.0883078	2.5	AT2G21630	NA	NA
AGTATTAGGTTGTATGGATTAT	Pbr024202.1	1	1374	0	3	3	0.176616	4	AT1G78650	POLD3
AGTCAGAACGTGTGCCGTGTG	Pbr017224.1	0	4234	0	4	4	0.235487	4	AT2G13680	ATGSL02	ARABIDOPSIS THALIANA GLUCAN SYNTHASE-LIKE 2
AGTCAGAATCCGGGCTAGAA	Pbr013307.2	1	1075	0.05	2	2	0.117744	4	AT1G77420	NA	NA
AGTCCTCGTGTTGCATCCCC	Pbr015159.1	1	2207	0.02	7	7	0.412103	4.5	AT5G53150	NA	NA
AGTCTGAGAAGCGAAGATGCGA	Pbr029075.1	0	1073	0.02	5	5	0.294359	4.5	AT1G02150	NA	NA
AGTGAAATCTCGACGGGTCGGA	Pbr042126.1	3	2634	0.03	2	1	0.0588719	4	AT4G05420	DDB1A	damaged DNA binding protein 1A
AGTGAACCTCATGATCGCCAG	Pbr004021.1	3	871	0.04	3	0.75	0.0441539	3.5	AT5G10240	ASN3	asparagine synthetase 3
AGTGACTGTTTGAGTGTGGTGA	Pbr007417.1	0	1429	0.03	8	8	0.470975	4.5	AT2G43990	NA	NA
AGTGAGACAGAGGAGAGTGGA	Pbr028596.1	2	782	0	3	3	0.176616	2	AT1G65320	CBSX6	CBS domain containing protein 6
AGTGAGACAGAGGAGAGTGGAA	Pbr035219.1	0	459	0.02	5	5	0.294359	4	AT5G49700	NA	NA
AGTGCCGGCTGATTGCTTCTT	Pbr006028.1	1	246	0.04	3	3	0.176616	4.5	AT3G24050	GATA1	GATA transcription factor 1
AGTGCTTGTAGTTCTACGGA	Pbr026610.2	1	823	0.03	3	3	0.176616	4	AT5G49890	ATCLC-C
AGTGGACGCATAGAGAGATATA	Pbr017302.1	3	621	0.03	3	3	0.176616	4	AT5G58290	RPT3	regulatory particle triple-A ATPase 3
AGTGGAGATGTATATGGCTGT	Pbr028145.1	0	630	0.04	11	5.5	0.323795	4.5	AT3G59360	UTR6	UDP-galactose transporter 6
AGTGGATGCTGTTGCTGCGG	Pbr008279.1	3	1656	0.01	3	1	0.0588719	2.5	AT5G02810	PRR7	pseudo-response regulator 7
AGTGGATGCTGTTGCTGCGG	Pbr003581.1	0	731	0	12	12	0.706462	3.5	AT1G08970	HAP5C	HEME ACTIVATED PROTEIN 5C
AGTGGCTAGAAAATACGGACG	Pbr032048.1	3	422	0.04	2	1	0.0588719	4	AT2G21600	RER1B	endoplasmatic reticulum retrieval protein 1B
AGTGGCTAGAAAATACGGACG	Pbr012746.1	3	16	0.02	8	1.6	0.094195	3.5	AT5G62360	NA	NA
AGTGGCTAGAAAATACGGACG	Pbr015759.1	3	16	0.01	8	1.6	0.094195	3.5	AT5G62360	NA	NA
AGTGGCTTGAAGATGTCTTG	Pbr030761.1	2	2533	0.05	7	3.5	0.206052	2	AT2G27040	AGO4	ARGONAUTE 4
AGTGGCTTGAAGATGTCTTG	Pbr030760.1	2	2533	0.03	7	3.5	0.206052	2	AT2G27040	OCP11	OVEREXPRESSOR OF CATIONIC PEROXIDASE 11
AGTGGCTTGAAGATGTCTTG	Pbr015731.2	0	1156	0.01	6	3	0.176616	3.5	AT5G61450	NA	NA
AGTGGGAGCTTCGCGGCGAAA	Pbr041309.1	0	521	0.04	13	4.33333	0.255111	4.5	AT2G34700	NA	NA
AGTGTAACGGTGGAGATGCA	Pbr042320.1	2	1529	0.04	4	1	0.0588719	3	AT5G01180	PTR5	peptide transporter 5
AGTGTAAGAGATGAGCATGACA	Pbr015657.1	3	1071	0.04	2	2	0.117744	4	AT1G60500	DRP4C	Dynamin related protein 4C
AGTGTCGGCGTAACGGTGACGG	Pbr013156.1	3	403	0.02	3	1.5	0.0883078	4	AT5G58290	RPT3	regulatory particle triple-A ATPase 3
AGTGTCGGCGTAACGGTGACGG	Pbr017302.1	3	403	0.02	3	1.5	0.0883078	4	AT5G58290	RPT3	regulatory particle triple-A ATPase 3
AGTGTTGGATTGTTCACCCA	Pbr032901.1	3	3375	0.04	3	1.5	0.0883078	3	AT1G04080	PRP39
AGTTAAGCGAGTTTGGGCGA	Pbr038308.1	0	535	0	4	4	0.235487	3	AT1G28280	NA	NA
AGTTAAGCGAGTTTGGGCGA	Pbr029906.1	1	1701	0.03	5	5	0.294359	4.5	AT3G56640	SEC15A	exocyst complex component sec15A
AGTTAAGCGAGTTTGGGCGA	Pbr034883.1	1	624	0.03	7	7	0.412103	4	AT1G23740	AOR	alkenal/one oxidoreductase
AGTTAGCGGTCTACTCTTCTT	Pbr038572.2	1	1934	0	9	3	0.176616	4	AT4G34260	AXY8	ALTERED XYLOGLUCAN 8
AGTTAGCGGTCTACTCTTCTT	Pbr037494.1	1	2144	0.01	9	3	0.176616	4	AT4G34260	FUC95A
AGTTAGCGGTCTACTCTTCTT	Pbr037496.1	0	2144	0.02	9	3	0.176616	4	AT4G34260	AXY8	ALTERED XYLOGLUCAN 8
AGTTCCATACCTCGTCGTTGCC	Pbr024376.1	2	1077	0.04	6	6	0.353231	3.5	AT4G14300	NA	NA
AGTTCGGAGAGCTTGAAGATG	Pbr015985.1	2	1009	0.04	3	3	0.176616	2.5	AT1G02065	SPL8	squamosa promoter binding protein-like 8
AGTTGAACTTCTTGATGGCCC	Pbr001363.1	0	835	0.01	10	10	0.588719	3.5	AT5G47220	ATERF2	ETHYLENE RESPONSIVE ELEMENT BINDING FACTOR 2
AGTTGAACTTGGCAGCTGTAG	Pbr034003.1	0	97	0.02	3	3	0.176616	4.5	AT3G46020	NA	NA
AGTTGCGCCCGAAGCCTTTA	Pbr037171.1	2	1258	0.02	2	1	0.0588719	3	AT3G26810	AFB2	auxin signaling F-box 2
AGTTGGTATGATCGCATCCAA	Pbr005152.1	2	1728	0.05	4	2	0.117744	3	AT3G21630	AtCERK1
AGTTTCTCAGATCAGCGGCGA	Pbr020652.1	2	1222	0.04	5	1.66667	0.0981198	3	AT4G11120	NA	NA
AGTTTGGGGTGGGCGTAGTGG	Pbr030171.2	0	203	0.05	4	4	0.235487	4	AT1G55365	NA	NA
AGTTTTGCCAAGTAGTGGGGCT	Pbr003147.1	3	274	0.01	2	2	0.117744	3.5	AT5G20230	BCB	BLUE COPPER BINDING PROTEIN
ATAAAATCTCAACGGGTCGGA	Pbr017027.1	3	862	0.04	2	0.5	0.0294359	3.5	AT5G19450	CPK8
ATAAAATCTCAACGGGTCGGA	Pbr017041.1	3	769	0.02	2	0.5	0.0294359	3.5	AT5G19450	CDPK19	calcium-dependent protein kinase 19
ATAAACTTGTGGACAAGATGGT	Pbr009398.1	2	2474	0.04	8	4	0.235487	3	AT2G29190	PUM2	pumilio 2
ATAAACTTGTGGACAAGATGGT	Pbr010699.1	0	494	0.01	4	4	0.235487	4.5	NA	NA	NA
ATAAACTTGTGGACAAGATGGT	Pbr011418.1	2	2417	0.04	8	4	0.235487	3.5	AT2G29190	APUM2	pumilio 2
ATAAATTTCATGCCGTGGGTTC	Pbr030962.1	3	638	0.04	2	1	0.0588719	3.5	AT2G03820	AtNMD3
ATAAATTTCATGCCGTGGGTTC	Pbr019542.1	3	638	0.03	2	1	0.0588719	3.5	AT2G03820	AtNMD3
ATAACATCTCGAGAGGCTCAAC	Pbr002558.1	3	209	0.05	2	0.666667	0.0392479	4	AT3G12740	ALIS1	ALA-interacting subunit 1
ATAAGAAAGACGGGCACCATA	Pbr003187.1	3	1394	0.04	5	2.5	0.14718	3.5	AT1G10950	AtTMN1
ATAAGCAGAACAACAAGAGCAG	Pbr009389.1	1	551	0.01	8	8	0.470975	4.5	AT3G12380	ARP5	actin-related protein 5
ATAAGCAGAACAACAAGAGCAG	Pbr016885.1	3	17	0.03	2	1	0.0588719	3.5	NA	NA	NA
ATAAGGGTTGTGTACGTGAGGC	Pbr016878.2	0	242	0	12	12	0.706462	4.5	AT5G39890	NA	NA
ATAAGTAGGGATCGTTCTGGA	Pbr017308.1	1	1089	0.03	5	5	0.294359	4.5	AT2G30530	NA	NA
ATAAGTGGGAGCTTCGCGGCGA	Pbr012351.1	1	683	0	5	5	0.294359	4.5	AT5G05780	AE3	ASYMMETRIC LEAVES ENHANCER 3
ATAATAATTGTAGCCGTTGG	Pbr001618.1	1	627	0.03	4	4	0.235487	4	AT5G44820	NA	NA
ATAATAATTGTAGCCGTTGG	Pbr023683.1	3	569	0.04	2	0.666667	0.0392479	3.5	AT3G20800	NA	NA
ATAATAATTGTAGCCGTTGG	Pbr039748.1	3	569	0.05	2	0.666667	0.0392479	3.5	AT3G20800	NA	NA
ATAATAATTGTAGCCGTTGGAT	Pbr004830.2	2	4013	0.04	2	2	0.117744	3.5	AT2G36380	ATPDR6	PLEIOTROPIC DRUG RESISTANCE 6
ATACAAAGAAGAGTAGACCGC	Pbr002623.1	2	3119	0.04	3	1.5	0.0883078	3	AT4G32410	CESA1	cellulose synthase 1
ATACAAAGAAGAGTAGACCGC	Pbr027819.1	2	3119	0.03	3	1.5	0.0883078	3	AT4G32410	CESA1	cellulose synthase 1
ATACATAGAGCTGGAAGATGT	Pbr028699.1	3	1012	0	2	0.666667	0.0392479	3	AT3G56680	NA	NA
ATACATAGAGCTGGAAGATGT	Pbr026390.1	3	1012	0	2	0.666667	0.0392479	3	AT3G56680	NA	NA
ATACATAGAGCTGGAAGATGT	Pbr026385.1	3	1012	0	2	0.666667	0.0392479	3	AT3G56680	NA	NA
ATACATCAGCTGGAGGAGCATT	Pbr007957.1	0	2329	0	6	3	0.176616	3	AT5G12370	SEC10	exocyst complex component sec10
ATACATCAGCTGGAGGAGCATT	Pbr007948.1	0	2278	0	6	3	0.176616	3	AT5G12370	SEC10	exocyst complex component sec10
ATACATCCAAAGACGCATGACT	Pbr027432.1	2	34	0.01	2	2	0.117744	3	AT3G61790	NA	NA
ATACATTACCTTGACGCGGCGC	Pbr032965.1	2	1263	0.01	8	8	0.470975	3.5	AT4G29040	RPT2a	regulatory particle AAA-ATPase 2A
ATACCACTTAGCGGTCGACTCT	Pbr038921.1	3	72	0.01	5	5	0.294359	3.5	AT1G48830	NA	NA
ATACCCCGTCGCGTATTTAA	Pbr013834.1	2	1448	0.02	2	2	0.117744	3	AT1G05840	NA	NA
ATACCTGGCAGAAATGATTTAT	Pbr038763.1	3	1067	0.04	3	1.5	0.0883078	4	AT3G26670	NA	NA
ATACCTGTAACCGATAGATACT	Pbr041719.1	3	597	0.01	2	2	0.117744	4	AT2G18110	NA	NA
ATACCTTACCCTGACGCGGCGC	Pbr000410.1	2	1745	0.02	4	4	0.235487	4	AT1G28440	HSL1	HAESA-like 1
ATACGCGACGGGGGATTGTA	Pbr005797.1	3	363	0.02	2	2	0.117744	3.5	AT1G76010	NA	NA
ATACGGATTTCATTATGGCAA	Pbr029513.1	3	284	0.03	3	3	0.176616	3.5	AT3G53750	ACT3	actin 3
ATACGGGCGAGAGACCGATA	Pbr037086.1	2	84	0.05	2	2	0.117744	3	AT3G22425	HISN5A
ATACTCTTGCCAGGAATTCAAT	Pbr032599.1	1	229	0	6	6	0.353231	4	AT1G67060	NA	NA
ATACTGTCATGAACCAGAAGTT	Pbr041672.1	0	1144	0	24	8	0.470975	4	AT3G54700	PHT1;7	phosphate transporter 1;7
ATAGAACTGAGTGGAATGACA	Pbr011022.1	0	3144	0.03	4	4	0.235487	4.5	AT1G63240	NA	NA
ATAGAATGCATGACGGGATCTT	Pbr041587.2	3	804	0.02	3	1.5	0.0883078	4	AT4G27650	PEL1	PELOTA
ATAGACGGAGAAGGGGATTGCA	Pbr002597.1	3	813	0.02	2	0.666667	0.0392479	4	AT2G13650	GONST1	golgi nucleotide sugar transporter 1
ATAGACGGAGAAGGGGATTGCA	Pbr002593.1	3	813	0.02	2	0.666667	0.0392479	4	AT2G13650	GONST1	golgi nucleotide sugar transporter 1
ATAGAGCCGGCAGAATGTTAA	Pbr010342.1	1	863	0.03	7	7	0.412103	4.5	AT3G09180	NA	NA
ATAGCAAGACTGAAAGATTCAC	Pbr022471.1	2	547	0.03	34	11.3333	0.667214	3.5	AT1G26480	GF14 IOTA
ATAGCACAGTAGAAGCAGTTT	Pbr006948.1	1	214	0.03	16	8	0.470975	4.5	AT1G54250	NRPE8A
ATAGCACAGTAGAAGCAGTTT	Pbr003425.1	1	214	0.02	16	8	0.470975	4.5	AT1G54250	NRPB8A
ATAGGAAAAGCAAGAACCATG	Pbr012680.2	3	208	0.03	2	0.666667	0.0392479	3.5	AT3G54190	NA	NA
ATAGGAAAGAAAAAGACTTCA	Pbr032635.1	1	738	0.03	23	23	1.35405	4.5	AT4G03510	RMA1	RING membrane-anchor 1
ATAGGAACAAGCTCATTCTCGG	Pbr013807.1	2	1790	0	4	4	0.235487	3	AT5G26570	ATGWD3
ATAGGAAGAGCAAAAGCAACAT	Pbr003106.1	0	1025	0.01	31	15.5	0.912514	4	AT2G11520	CRCK3	calmodulin-binding receptor-like cytoplasmic kinase 3
ATAGGAAGAGCAAAAGCAACAT	Pbr003104.1	0	1505	0.01	31	15.5	0.912514	4	AT2G11520	CRCK3	calmodulin-binding receptor-like cytoplasmic kinase 3
ATAGGAATGAAGGAGAACGGAT	Pbr006829.1	2	1206	0.03	2	1	0.0588719	3	AT5G45380	DUR3	DEGRADATION OF UREA 3
ATAGGAATGAAGGAGAACGGAT	Pbr006831.1	2	1140	0.03	2	1	0.0588719	3	AT5G45380	DUR3	DEGRADATION OF UREA 3
ATAGGGAAGATGAAGAGGCTG	Pbr022193.1	2	370	0.03	14	7	0.412103	2.5	AT5G15780	NA	NA
ATAGGGAAGATGAAGAGGCTG	Pbr034831.1	0	25	0.02	7	7	0.412103	3.5	AT4G36010	NA	NA
ATAGTAGGCTGCTTTCAGGACG	Pbr001583.1	3	588	0	2	1	0.0588719	4	AT5G14930	SAG101	senescence-associated gene 101
ATAGTTAGCTGTTTTCCGGACG	Pbr025480.1	2	333	0.04	4	2	0.117744	3.5	AT3G07120	NA	NA
ATATATTAAGCACGATCGTCAT	Pbr013458.1	3	1999	0.03	2	1	0.0588719	4	AT5G17020	ATCRM1
ATATATTACTTTGACGCGGCG	Pbr003447.1	0	1560	0	4	4	0.235487	4.5	AT3G06670	NA	NA
ATATCAATAAGCGGAGGAAA	Pbr020581.1	1	395	0.04	8	4	0.235487	4.5	NA	NA	NA
ATATCATCTCTGAAAACGGCAT	Pbr023707.1	2	4071	0.04	17	4.25	0.250205	3	AT5G06600	UBP12	ubiquitin-specific protease 12
ATATCATCTCTGAAAACGGCAT	Pbr000601.7	2	3192	0.02	17	4.25	0.250205	3	AT5G06600	AtUBP12
ATATCATCTCTGAGAACGGCAT	Pbr000601.7	2	3192	0.05	17	4.25	0.250205	3.5	AT5G06600	AtUBP12
ATATCTGATACGTGGACCAATT	Pbr003011.1	2	106	0.05	5	2.5	0.14718	3.5	AT4G25000	ATAMY1
ATATGAATGTATATGAGGGCTA	Pbr027801.1	2	366	0.04	10	3.33333	0.19624	3.5	AT3G20800	NA	NA
ATATGATGTAGCAAACTGGA	Pbr020145.1	1	255	0.02	13	6.5	0.382667	4	AT5G42800	DFR	dihydroflavonol 4-reductase
ATATGATGTAGCAAACTGGA	Pbr005931.1	1	255	0	13	6.5	0.382667	4	AT5G42800	TT3
ATATGATTGAGATGGTGGCTG	Pbr038677.1	2	983	0.02	2	2	0.117744	2.5	AT1G79090	NA	NA
ATATTAAGCACGATCGTCATG	Pbr003085.1	1	785	0.01	4	2	0.117744	4	AT1G49390	NA	NA
ATATTACTTTGACGCGGCGCGC	Pbr019687.1	2	767	0.02	4	4	0.235487	3.5	AT4G37260	ATMYB73
ATATTCTGGTGTCCTAGGCGTA	Pbr028163.1	1	399	0.02	8	8	0.470975	4	AT1G27390	TOM20-2	translocase outer membrane 20-2
ATATTGGACTTGGCTAGATTG	Pbr014436.1	3	399	0.02	2	2	0.117744	3	AT5G40870	UK/UPRT1	uridine kinase/uracil phosphoribosyltransferase 1
ATATTTACAGCTACCGTCGCC	Pbr003906.1	0	48	0.01	17	5.66667	0.333607	4.5	NA	NA	NA
ATATTTACAGCTACCGTCGCC	Pbr020812.1	0	48	0.01	17	5.66667	0.333607	4.5	NA	NA	NA
ATATTTGAATGATGCGTCGCC	Pbr022110.1	0	407	0.04	2	0.5	0.0294359	4.5	NA	NA	NA
ATCAACAAGATCAAGGGGACG	Pbr004807.1	2	1680	0.05	4	4	0.235487	3	AT5G22640	TIC100	TRANSLOCON AT THE INNER ENVELOPE MEMBRANE OF CHLOROPLASTS 100
ATCAACAAGATCAAGGGGACGA	Pbr030156.1	3	876	0.02	2	0.5	0.0294359	4	AT1G71860	ATPTP1
ATCAACGATCGGAGGAAACCAA	Pbr034066.1	3	160	0.04	3	3	0.176616	3.5	AT2G47710	NA	NA
ATCAAGGTCACCGGAACAAGT	Pbr000322.1	3	1733	0.04	5	2.5	0.14718	3.5	NA	NA	NA
ATCAAGGTCACCGGAACAAGT	Pbr014614.1	2	2295	0	4	2	0.117744	2.5	AT3G51650	NA	NA
ATCAAGGTCACCGGAACAAGT	Pbr000325.1	3	1733	0.05	5	2.5	0.14718	3.5	NA	NA	NA
ATCAAGTTTGAGGATTCGGAT	Pbr013224.1	1	1235	0.01	6	6	0.353231	4.5	AT1G68710	NA	NA
ATCAAGTTTGAGGATTCGGAT	Pbr007667.1	0	930	0.02	3	3	0.176616	4	AT5G41980	NA	NA
ATCAAGTTTGAGGATTCGGAT	Pbr023728.1	3	921	0	2	1	0.0588719	3	AT2G22360	NA	NA
ATCAATGATCGGAGGAAACCAA	Pbr042672.1	2	1309	0.02	2	2	0.117744	3	AT3G49990	NA	NA
ATCAATGATTCAACCTGACGG	Pbr026878.1	2	290	0.05	3	1.5	0.0883078	3	AT2G23140	AtPUB4
ATCAATGATTCAACTTGACGG	Pbr026878.1	2	290	0.01	3	1.5	0.0883078	2	AT2G23140	AtPUB4
ATCAATGATTCAACTTGACGG	Pbr026868.1	2	290	0	3	1.5	0.0883078	2	AT2G23140	AtPUB4
ATCAGACACGGTGAAACTATG	Pbr019211.1	2	777	0	5	5	0.294359	0	AT1G33060	ANAC014	NAC 014
ATCAGACCGGTATACTTCATTT	Pbr039447.1	3	722	0	2	0.666667	0.0392479	4	AT2G46170	NA	NA
ATCAGAGCAACGGGCAGAGCC	Pbr011036.1	0	722	0.03	6	6	0.353231	4.5	AT1G63260	TET10	tetraspanin10
ATCAGAGTGCGCAGCGGAAG	Pbr001609.1	0	681	0.03	7	3.5	0.206052	4.5	AT3G13180	NA	NA
ATCAGATACGGTGAAACTATG	Pbr019211.1	2	777	0	5	5	0.294359	0.5	AT1G33060	ANAC014	NAC 014
ATCAGTATGATCGTTTGGGTTG	Pbr034016.1	3	249	0.04	2	1	0.0588719	3.5	AT5G59300	UBC7	ubiquitin carrier protein 7
ATCATCGGAGGGTTAAGACGG	Pbr006234.1	1	361	0.04	4	2	0.117744	4.5	AT2G26510	PDE135	pigment defective embryo 135
ATCATCGGAGGGTTAAGACGGC	Pbr007803.1	2	43	0.05	8	8	0.470975	3.5	AT5G24510	NA	NA
ATCATCTCTGAAAACGGCATT	Pbr005149.1	2	1056	0.01	2	1	0.0588719	2.5	AT3G21630	CERK1	chitin elicitor receptor kinase 1
ATCATCTCTGAAAACGGCATT	Pbr014700.2	3	762	0.05	4	2	0.117744	3.5	AT3G63410	VTE3	VITAMIN E DEFECTIVE 3
ATCATCTCTGAAAACGGCATT	Pbr005439.1	3	1320	0.05	2	1	0.0588719	3	AT2G18940	NA	NA
ATCATCTCTGAAAACGGCATT	Pbr035248.1	3	1341	0.01	2	1	0.0588719	3	AT2G18940	NA	NA
ATCATCTCTGAAAACGGCATT	Pbr005152.1	2	1344	0.03	2	1	0.0588719	2.5	AT3G21630	AtCERK1
ATCATTGATGGCAGAGGTGGAA	Pbr041482.1	3	629	0.01	3	1.5	0.0883078	3.5	AT3G13920	TIF4A1
ATCATTGATGGCAGAGGTGGAA	Pbr000338.1	3	1323	0.01	2	1	0.0588719	3.5	AT1G11060	NA	NA
ATCATTGATGGCAGAGGTGGAA	Pbr033720.1	0	464	0	12	12	0.706462	3	AT5G35320	NA	NA
ATCATTGATGGCAGAGGTGGAA	Pbr000337.1	3	227	0.01	2	1	0.0588719	3.5	AT1G61030	NA	NA
ATCATTGATGGCGGAGGTGGAA	Pbr004438.1	3	629	0.05	3	1.5	0.0883078	4	AT3G13920	EIF4A1	eukaryotic translation initiation factor 4A1
ATCATTGATGGCGGAGGTGGAA	Pbr033720.1	0	464	0	12	12	0.706462	3.5	AT5G35320	NA	NA
ATCATTGATGGCGGAGGTGGAA	Pbr000338.1	3	1323	0.03	2	1	0.0588719	4	AT1G11060	NA	NA
ATCCAACGAAGCAGGAGCCGA	Pbr030704.1	2	351	0.03	2	2	0.117744	3	AT2G20830	NA	NA
ATCCAACGAAGCAGGAGCTGT	Pbr030704.1	2	351	0.03	2	2	0.117744	3	AT2G20830	NA	NA
ATCCAACGATGCAGGAGCTGA	Pbr035622.1	1	278	0.02	2	1	0.0588719	4.5	AT1G13570	NA	NA
ATCCAACTTTTGATCTCGTTA	Pbr017027.1	3	1192	0.04	4	0.666667	0.0392479	3	AT5G19450	CPK8
ATCCAACTTTTGATCTCGTTA	Pbr017041.1	3	1099	0.03	4	0.666667	0.0392479	3	AT5G19450	CDPK19	calcium-dependent protein kinase 19
ATCCAGTAACCCGAGTTCAT	Pbr001201.3	1	631	0.01	4	4	0.235487	4	AT1G76450	NA	NA
ATCCAGTAACCCGAGTTCAT	Pbr022028.1	0	819	0.04	12	12	0.706462	4.5	AT5G67300	ATMYB44	ARABIDOPSIS THALIANA MYB DOMAIN PROTEIN 44
ATCCGAGCTCAGAGATCCATA	Pbr000988.3	2	745	0.04	4	4	0.235487	3	AT1G07890	MEE6	maternal effect embryo arrest 6
ATCCGGAGGACCGAGTACCGT	Pbr019532.1	3	893	0.05	2	0.666667	0.0392479	4	AT5G13930	CHS	CHALCONE SYNTHASE
ATCCGGAGGACCGAGTACCGT	Pbr019531.1	3	893	0.01	2	0.666667	0.0392479	4	AT5G13930	TT4	TRANSPARENT TESTA 4
ATCCGGAGGACCGAGTACCGTT	Pbr019531.1	3	893	0.04	2	0.666667	0.0392479	4.5	AT5G13930	TT4	TRANSPARENT TESTA 4
ATCCGGGCTAGAAGCGACGC	Pbr026229.1	3	1245	0.05	2	0.4	0.0235487	3.5	AT5G14930	SAG101	senescence-associated gene 101
ATCCGGGCTAGAAGCGACGC	Pbr026232.1	3	2886	0.03	2	0.4	0.0235487	3.5	AT3G01380	NA	NA
ATCCGGGCTAGAAGCGACGCGT	Pbr041458.1	3	978	0.04	3	1.5	0.0883078	4.5	AT2G19520	NFC4
ATCCTTCGATGTCGGCTCTT	Pbr031074.1	1	598	0.02	3	3	0.176616	4	AT3G06200	NA	NA
ATCCTTGTAGAATATGCAGATG	Pbr039785.1	1	1151	0.01	5	5	0.294359	4.5	AT1G04970	NA	NA
ATCCTTTGCAGACGACTTAAA	Pbr004675.1	1	556	0.03	36	18	1.05969	4.5	AT4G37970	ATCAD6
ATCGAATGTGTAGGATAGGTGG	Pbr035126.1	1	555	0.04	4	2	0.117744	4.5	AT5G66900	NA	NA
ATCGAGAAGCGGTATGTTCACT	Pbr029423.1	2	365	0.03	4	2	0.117744	3.5	AT3G51130	NA	NA
ATCGAGAAGCGGTATGTTCACT	Pbr022136.1	2	539	0.05	4	2	0.117744	3.5	AT3G51130	NA	NA
ATCGAGCAAGTAGGCGTTGAC	Pbr036015.1	0	4410	0.01	4	4	0.235487	4.5	AT5G43900	MYA2	myosin 2
ATCGAGCAAGTAGGCGTTGAC	Pbr018116.1	2	834	0.05	3	3	0.176616	3	AT1G05120	NA	NA
ATCGAGCAAGTAGGCGTTGGC	Pbr018116.1	2	834	0.01	3	3	0.176616	3	AT1G05120	NA	NA
ATCGAGCAAGTAGGCGTTGGC	Pbr036015.1	0	4410	0.02	4	4	0.235487	4.5	AT5G43900	MYA2	myosin 2
ATCGAGCAAGTAGGCGTTGGCT	Pbr027499.1	3	1438	0.04	2	1	0.0588719	4	AT1G67230	CRWN1	CROWDED NUCLEI 1
ATCGATGCAGAAGTAGTAGAA	Pbr041004.1	3	1148	0.05	2	0.666667	0.0392479	3.5	AT1G56110	NOP56	homolog of nucleolar protein NOP56
ATCGCGTCGACGGCGTCTCCG	Pbr004054.1	2	416	0.04	4	2	0.117744	3	AT5G48090	ELP1	EDM2-like protein1
ATCGCGTCGACGGCGTCTCCGC	Pbr004040.1	2	407	0.03	4	2	0.117744	3	AT5G48090	ELP1	EDM2-like protein1
ATCGGAGAACCTCACAGATGG	Pbr000256.1	2	582	0.01	9	9	0.529847	2	AT1G11360	NA	NA
ATCGGAGCAGGAGGCATCGGA	Pbr039277.1	2	73	0.04	3	1.5	0.0883078	3	AT3G53020	RPL24	RIBOSOMAL PROTEIN L24
ATCGGAGCAGGAGGCATCGGG	Pbr002357.1	2	1169	0.04	3	1.5	0.0883078	3	AT2G43020	ATPAO2	polyamine oxidase 2
ATCGGAGCAGGAGGCATCGGGG	Pbr037811.2	2	177	0.05	5	5	0.294359	3.5	AT2G19640	SDG39	SET DOMAIN PROTEIN 39
ATCGGAGCGAGAGGCATAGGA	Pbr027229.1	1	196	0.05	2	1	0.0588719	4.5	AT5G63390	NA	NA
ATCGGAGCGAGAGGCATAGGA	Pbr041001.1	1	196	0.02	2	1	0.0588719	4.5	AT5G63390	NA	NA
ATCGTAATTCCCACCGAGCGG	Pbr030021.1	2	72	0.05	3	3	0.176616	3.5	AT2G03890	ATPI4K GAMMA 7	phosphoinositide 4-kinase gamma 7
ATCGTGGAAATGTGTAGTACGG	Pbr028019.1	3	794	0.05	3	1.5	0.0883078	4.5	AT5G23860	TUB8	tubulin beta 8
ATCTACAAGGACAAGACGAAGG	Pbr001623.1	0	393	0.01	26	26	1.53067	4	AT4G13730	NA	NA
ATCTCAAAAGATTGTTGGACAA	Pbr037345.1	3	640	0.02	2	1	0.0588719	3.5	AT2G17480	MLO8	MILDEW RESISTANCE LOCUS O 8
ATCTCAAAAGATTGTTGGACAA	Pbr011748.1	3	637	0.01	2	1	0.0588719	3.5	AT2G17480	MLO8	MILDEW RESISTANCE LOCUS O 8
ATCTCAGTGGATCGTGGCAT	Pbr006420.1	0	676	0.05	20	10	0.588719	4.5	AT5G15530	BCCP2	biotin carboxyl carrier protein 2
ATCTCCTGCTTAAGACTCTCCA	Pbr011822.1	2	1550	0	2	1	0.0588719	2	AT1G06720	NA	NA
ATCTCCTGCTTAAGACTCTCCA	Pbr011821.1	2	1550	0	2	1	0.0588719	2	AT1G06720	NA	NA
ATCTCGACACATACTTTAGCAC	Pbr000684.1	2	1015	0.04	2	2	0.117744	3.5	AT5G19900	NA	NA
ATCTCTCACATGCTCTAGACAA	Pbr016200.1	3	966	0.03	2	0.4	0.0235487	4	AT1G65290	mtACP2	mitochondrial acyl carrier protein 2
ATCTGAGACACAATGGAAGTAA	Pbr004836.1	2	1611	0.05	2	1	0.0588719	3.5	AT2G36350	NA	NA
ATCTGGAACGTAGTAGGTTA	Pbr007271.1	1	364	0.04	3	3	0.176616	4.5	AT5G07730	NA	NA
ATCTGTACTGCAGGCATTTGGT	Pbr030354.1	3	1412	0.04	2	0.666667	0.0392479	3.5	AT3G45010	scpl48	serine carboxypeptidase-like 48
ATCTTCGTACGAGCAGTTTTCA	Pbr036976.1	2	955	0.04	12	12	0.706462	3.5	AT5G63160	BT1	BTB and TAZ domain protein 1
ATCTTCTTCTGGTAGAGGACA	Pbr006127.1	2	179	0	2	2	0.117744	2.5	AT5G42790	ATPSM30
ATCTTGGACGACGGAAGACAA	Pbr013899.1	3	421	0.02	5	2.5	0.14718	3.5	AT5G51830	NA	NA
ATCTTTGTCGTTGACGGTGTT	Pbr016865.1	0	1821	0.05	6	6	0.353231	4.5	AT1G60500	DRP4C	Dynamin related protein 4C
ATGAAATGTAGAAGAAGCCAGA	Pbr039560.2	0	174	0.02	5	5	0.294359	4.5	AT3G59090	Cand3	candidate G-protein Coupled Receptor 3
ATGAACACGGAACTGGGAGATG	Pbr005046.1	2	708	0	4	4	0.235487	3	AT2G36830	GAMMA-TIP	gamma tonoplast intrinsic protein
ATGAAGGATGCAACAATAGCTA	Pbr013703.1	3	521	0.01	2	1	0.0588719	3.5	AT3G08570	NA	NA
ATGAATTCGTAGGCATTTGGG	Pbr003937.3	0	375	0.05	6	6	0.353231	4.5	AT5G64460	NA	NA
ATGAATTTGTAGGCATTTGG	Pbr041657.1	0	181	0.05	6	6	0.353231	4	AT5G07900	NA	NA
ATGACAAGGACAGTGATGCGG	Pbr038927.1	3	1296	0.05	2	1	0.0588719	3.5	AT3G18390	EMB1865	embryo defective 1865
ATGACACATGCGGAAGGTGGTT	Pbr029885.1	0	317	0	6	6	0.353231	4	AT5G65740	NA	NA
ATGACTCAGTAGGAGGCTAATT	Pbr020067.1	3	33	0.05	2	1	0.0588719	4	AT1G13570	NA	NA
ATGACTCAGTAGGAGGCTAATT	Pbr006195.1	3	36	0.03	2	1	0.0588719	4	AT1G13570	NA	NA
ATGACTGGAACTGGGTACGGT	Pbr016490.1	1	992	0	7	7	0.412103	4.5	AT4G13990	NA	NA
ATGACTTGAGAGGTGTAGTA	Pbr033900.1	2	989	0.01	6	3	0.176616	2.5	AT5G60390	NA	NA
ATGACTTGAGAGGTGTAGTAT	Pbr034447.1	2	989	0.04	13	6.5	0.382667	3	AT5G60390	NA	NA
ATGACTTGAGAGGTGTAGTAT	Pbr029028.1	2	989	0.03	13	6.5	0.382667	3	AT5G60390	NA	NA
ATGACTTGAGAGGTGTAGTAT	Pbr029031.1	2	989	0.01	6	3	0.176616	2.5	AT5G60390	NA	NA
ATGAGAAGATAAGAAAGACGG	Pbr005877.2	0	2807	0	13	13	0.765334	3.5	AT4G24170	NA	NA
ATGAGCAGAACTGTGTTAGGT	Pbr017424.1	0	434	0	77	77	4.53313	4.5	AT3G15353	ATMT3
ATGAGCTTAGAATAGATGGATA	Pbr004296.1	0	275	0.02	5	5	0.294359	4.5	AT5G64530	ANAC104	Arabidopsis NAC domain containing protein 104
ATGAGGTCATAGAGGATAAGGA	Pbr035830.1	2	173	0.04	8	8	0.470975	3.5	AT3G12120	FAD2	fatty acid desaturase 2
ATGAGTATGAACATGCACGTGA	Pbr041436.1	3	2638	0.01	2	0.666667	0.0392479	3.5	AT3G03300	DCL2	dicer-like 2
ATGAGTATGAACATGCACGTGA	Pbr031431.1	2	2818	0.05	2	0.666667	0.0392479	3.5	AT3G03300	DCL2	dicer-like 2
ATGATAGGAAGAGCCGACAT	Pbr003676.1	0	860	0.03	5	1.66667	0.0981198	4	AT1G31220	NA	NA
ATGATAGGAAGAGCCGACAT	Pbr011900.1	0	848	0.02	5	1.66667	0.0981198	4	AT1G31220	NA	NA
ATGATAGGAAGAGCCGACAT	Pbr011899.1	0	860	0.02	5	1.66667	0.0981198	4	AT1G31220	NA	NA
ATGATAGGAAGAGCCGACAT	Pbr010431.1	2	242	0	3	3	0.176616	0	NA	NA	NA
ATGATGGACTGTTGTGGCGTA	Pbr016278.1	1	421	0.01	7	7	0.412103	4.5	AT1G32470	NA	NA
ATGATGGACTGTTGTGGCGTA	Pbr014509.1	3	618	0.01	2	1	0.0588719	3.5	AT5G14450	NA	NA
ATGATGGACTGTTGTGGCGTA	Pbr012536.1	3	654	0.05	2	1	0.0588719	3.5	AT5G14450	NA	NA
ATGATGGATCCGGATGGCAC	Pbr008050.1	2	410	0.04	13	6.5	0.382667	2.5	AT4G10340	LHCB5	light harvesting complex of photosystem II 5
ATGATGGATCCGGATGGCAC	Pbr012798.1	2	410	0.05	13	6.5	0.382667	2.5	AT4G10340	LHCB5	light harvesting complex of photosystem II 5
ATGATGGTGGAGAGGTAGCAA	Pbr020650.1	1	100	0.01	6	3	0.176616	4	NA	NA	NA
ATGATGGTGGCTGAATGATGAA	Pbr021275.1	2	4177	0.02	2	2	0.117744	3	AT4G32620	NA	NA
ATGATTGTAGATGGTTGGTTT	Pbr009304.1	0	1278	0.03	5	2.5	0.14718	3.5	AT5G24870	NA	NA
ATGATTTTCATTCGTCGCCATC	Pbr011766.1	2	226	0.04	21	21	1.23631	3	AT1G20696	HMGB3	high mobility group B3
ATGCAAGAATCTCAAGGTCGA	Pbr036956.1	2	5217	0.02	6	6	0.353231	2.5	AT2G36850	GSL8	glucan synthase-like 8
ATGCAAGTAATATCAAGGACA	Pbr037985.1	1	929	0	4	2	0.117744	3.5	AT3G62080	NA	NA
ATGCAGAAGTAGTAGAAGATG	Pbr006097.1	3	1081	0	2	0.4	0.0235487	3	AT5G04420	NA	NA
ATGCAGAAGTAGTAGAAGATG	Pbr040331.1	3	1081	0.03	2	0.4	0.0235487	3	AT5G04420	NA	NA
ATGCAGAAGTAGTAGAAGATG	Pbr041164.1	3	1081	0.02	2	0.4	0.0235487	3	AT5G04420	NA	NA
ATGCAGAAGTAGTAGAAGATG	Pbr006098.1	3	1081	0.03	2	0.4	0.0235487	3	AT5G04420	NA	NA
ATGCAGGTTGGATGAATTGAG	Pbr023544.1	1	423	0	4	4	0.235487	4	AT1G69120	AP1	APETALA1
ATGCAGGTTGGATGAATTGAG	Pbr007696.1	3	76	0.05	2	0.666667	0.0392479	3.5	AT3G03890	NA	NA
ATGCCAATAGCAGCGCCGGGCA	Pbr037819.1	2	1127	0.05	6	6	0.353231	3.5	AT5G61790	CNX1	calnexin 1
ATGCCGAAGGTTGTTGGGGTTG	Pbr008682.1	2	1961	0.05	41	20.5	1.20687	3	AT5G56000	Hsp81.4	HEAT SHOCK PROTEIN 81.4
ATGCCGAAGGTTGTTGGGGTTG	Pbr041871.1	2	1961	0	41	20.5	1.20687	2.5	AT5G56000	Hsp81.4	HEAT SHOCK PROTEIN 81.4
ATGCCGAAGGTTGTTGGGGTTG	Pbr041871.1	2	1962	0.05	34	17	1.00082	3.5	AT5G56000	Hsp81.4	HEAT SHOCK PROTEIN 81.4
ATGCGACATTTACTTTCGGCG	Pbr001484.1	2	1207	0.01	3	3	0.176616	3	AT3G14410	NA	NA
ATGCGAGAACAAGAACAGCTG	Pbr030534.2	0	484	0	7	7	0.412103	3.5	AT4G18905	NA	NA
ATGCGAGGTAGATGTAAAATGT	Pbr024447.1	3	1575	0.05	2	0.666667	0.0392479	4	AT5G14520	NA	NA
ATGCGCGCGTGAACGACTGTA	Pbr026160.1	1	239	0	3	3	0.176616	4.5	AT4G33090	ATAPM1	AMINOPEPTIDASE M1
ATGCGCGCGTGAACGACTGTA	Pbr013312.1	2	110	0.03	3	3	0.176616	3.5	AT1G68300	NA	NA
ATGCTCAAGTATGACACCGGTG	Pbr033003.4	3	518	0.02	2	1	0.0588719	4	AT3G25910	NA	NA
ATGCTGATTGGGCAGGAAACGC	Pbr009134.1	1	246	0.01	12	12	0.706462	4	AT2G45980	ATI1	ATG8-interacting protein 1
ATGCTTTGGCATGACCGTCTG	Pbr022319.1	0	550	0.03	250	250	14.718	4.5	AT4G27450	NA	NA
ATGCTTTGGCATGACCGTCTG	Pbr011676.1	0	550	0.04	134	134	7.88883	4.5	AT4G27450	NA	NA
ATGGAACAGAGTGGGACAAGGC	Pbr040892.1	3	470	0.04	2	0.666667	0.0392479	3.5	AT5G18670	BMY3	beta-amylase 3
ATGGAACAGAGTGGGACAAGGC	Pbr040900.1	3	470	0.02	2	0.666667	0.0392479	3.5	AT5G18670	BMY3	beta-amylase 3
ATGGAACAGAGTGGGACAAGGC	Pbr014807.1	3	470	0.04	2	0.666667	0.0392479	3.5	AT5G18670	BMY3	beta-amylase 3
ATGGAAGAAGTAGCTGCCTTGG	Pbr014341.1	2	99	0	3	3	0.176616	3	AT1G19580	GAMMA CA1	gamma carbonic anhydrase 1
ATGGAAGAAGTAGCTGCCTTGG	Pbr033657.1	3	1772	0.03	2	0.666667	0.0392479	3.5	AT5G54730	G18F	homolog of yeast autophagy 18 (ATG18) F
ATGGAAGAAGTAGCTGCCTTGG	Pbr027361.1	3	1751	0.03	2	0.666667	0.0392479	3.5	AT5G54730	G18F	homolog of yeast autophagy 18 (ATG18) F
ATGGAATGGAATTAGGGTGCGG	Pbr012635.1	2	1188	0.01	2	2	0.117744	3	AT5G17300	RVE1	REVEILLE 1
ATGGACCAAGTGGGAGAATGT	Pbr009451.1	1	709	0	18	3	0.176616	3	AT3G55700	NA	NA
ATGGACGAGGTAGCTGGCAGCA	Pbr026642.2	3	836	0.03	3	1.5	0.0883078	3.5	AT5G49720	RSW2	RADIALLY SWOLLEN 2
ATGGACGAGGTAGCTGGCAGCA	Pbr031783.1	3	479	0.01	3	1.5	0.0883078	3.5	AT5G49720	ATGH9A1	glycosyl hydrolase 9A1
ATGGACTGTAGTCATTGGTGT	Pbr039515.1	1	87	0.01	6	3	0.176616	3.5	AT3G14770	SWEET2
ATGGAGCAAAGAGGATGGACA	Pbr019871.1	1	2731	0.01	7	7	0.412103	4	AT5G11980	NA	NA
ATGGAGCAAAGAGGATGGACG	Pbr013575.1	1	410	0.02	7	7	0.412103	4	AT5G53120	ATSPDS3	SPERMIDINE SYNTHASE 3
ATGGAGCAAAGAGGATGGACG	Pbr019871.1	1	2731	0.03	7	7	0.412103	4.5	AT5G11980	NA	NA
ATGGAGGAGGGAATGGTGGGAA	Pbr022508.1	1	1162	0.02	9	9	0.529847	4	AT2G20570	GPRI1	GBFs pro-rich region-interacting factor 1
ATGGAGGAGGGAATGGTGGGAA	Pbr020828.1	3	121	0.04	2	1	0.0588719	3.5	AT3G55370	OBP3	OBF-binding protein 3
ATGGAGGATGTTTTTCGGCAT	Pbr031585.1	1	1590	0.02	4	4	0.235487	4.5	AT2G34960	CAT5	cationic amino acid transporter 5
ATGGAGTATCTGCAGACTAAGT	Pbr004406.1	2	184	0.02	4	4	0.235487	3	AT5G27990	NA	NA
ATGGCAAATGGCAGTGCGGATG	Pbr020596.1	2	330	0.05	7	3.5	0.206052	3.5	AT5G11170	UAP56a	homolog of human UAP56 a
ATGGCAGCAAAGACACTCATT	Pbr040660.1	1	401	0.03	7	7	0.412103	4.5	AT1G72210	NA	NA
ATGGCAGGCAAGTACGAGGTGG	Pbr036737.1	3	2192	0.05	5	1	0.0588719	4	AT4G29900	ATACA10
ATGGCAGGCAAGTACGAGGTGG	Pbr039908.1	2	917	0.01	2	1	0.0588719	3	AT4G06599	NA	NA
ATGGCAGGCAAGTACGAGGTGG	Pbr039919.1	2	917	0.02	2	1	0.0588719	3	AT4G06599	NA	NA
ATGGCCACGTGGAATGCATCCA	Pbr003630.1	2	1148	0.02	3	3	0.176616	3	AT4G38040	NA	NA
ATGGCCACGTGGAATGCATCCA	Pbr038992.1	2	1335	0.05	2	0.666667	0.0392479	3.5	AT1G07510	ftsh10	FTSH protease 10
ATGGCCACGTGGAATGCATCCA	Pbr029305.1	2	1335	0.05	2	0.666667	0.0392479	3.5	AT1G07510	ftsh10	FTSH protease 10
ATGGCCACGTGGAATGCATCCA	Pbr029306.1	2	1335	0.05	2	0.666667	0.0392479	3.5	AT1G07510	ftsh10	FTSH protease 10
ATGGCCACGTGGAATGCATCCA	Pbr004686.1	2	1142	0.02	3	3	0.176616	3	AT4G38040	NA	NA
ATGGCGTGTGAACAAGCGGGG	Pbr039586.1	1	78	0.02	3	3	0.176616	4.5	AT1G30040	ATGA2OX2	gibberellin 2-oxidase
ATGGGGAGCTCGCTGGCCGACG	Pbr007917.1	2	212	0	2	2	0.117744	0	NA	NA	NA
ATGGTAAAGAACGGATTGCAA	Pbr002599.1	3	402	0.03	2	0.666667	0.0392479	3.5	AT1G77140	VPS45	vacuolar protein sorting 45
ATGGTAAAGAACGGATTGCAA	Pbr002591.1	3	402	0.02	2	0.666667	0.0392479	3.5	AT1G77140	ATVPS45
ATGGTACTCATGATTGATCGG	Pbr002455.1	1	1872	0	14	14	0.824206	4	AT3G16270	NA	NA
ATGGTCCCAAACTTCTGTCGGT	Pbr025235.1	2	231	0.03	5	2.5	0.14718	3.5	AT1G78380	ATGSTU19	A. THALIANA GLUTATHIONE S-TRANSFERASE TAU 19
ATGGTCCCAAACTTCTGTCGGT	Pbr025236.1	2	231	0.05	5	2.5	0.14718	3.5	AT1G78380	GST8	GLUTATHIONE TRANSFERASE 8
ATGGTCTAGTAGTGTTCGTCTT	Pbr013299.1	3	374	0.04	13	6.5	0.382667	3.5	AT1G67090	RBCS1A	ribulose bisphosphate carboxylase small chain 1A
ATGGTCTAGTAGTGTTCGTCTT	Pbr003799.1	3	1284	0	2	1	0.0588719	3	AT5G13020	AtEML3
ATGGTGTGGTAGAAGTGATGG	Pbr006215.1	3	344	0.04	3	0.041266	0.00242941	3.5	AT5G42630	KAN4	KANADI 4
ATGTAGGCAGGGGAAGTCGG	Pbr034785.1	3	4919	0	4	0.8	0.0470975	2.5	AT4G35800	RNA_POL_II_LS	RNA POLYMERASE II LARGE SUBUNIT
ATGTAGGCAGGGGAAGTCGG	Pbr027681.1	3	3491	0	4	0.8	0.0470975	2.5	AT4G35800	RNA_POL_II_LSRNA_POL_II_LS
ATGTAGGCAGGGGAAGTCGG	Pbr034785.1	3	4898	0	4	0.8	0.0470975	2.5	AT4G35800	RNA_POL_II_LS	RNA POLYMERASE II LARGE SUBUNIT
ATGTAGGCAGGGGAAGTCGG	Pbr038123.1	3	4844	0	4	0.8	0.0470975	2.5	AT4G35800	NRPB1	RNA polymerase II large subunit
ATGTAGGCAGGGGAAGTCGG	Pbr027681.1	3	3470	0.01	4	0.8	0.0470975	2.5	AT4G35800	RNA_POL_II_LSRNA_POL_II_LS
ATGTAGTCGACGACAGGTTCAT	Pbr019535.1	3	1649	0.02	3	1	0.0588719	4	AT3G23940	NA	NA
ATGTCAAAGTGAAGAAATTCA	Pbr031901.1	3	320	0.01	2	2	0.117744	2	AT1G62040	ATG8C	autophagy 8c
ATGTCACTCCGAAGAAACTGCA	Pbr016201.1	3	698	0.01	3	1.5	0.0883078	3.5	AT2G33860	ARF3	AUXIN RESPONSE TRANSCRIPTION FACTOR 3
ATGTCACTCCGAAGAAACTGCA	Pbr000415.1	3	698	0.03	3	1.5	0.0883078	3.5	AT2G33860	ETT	ETTIN
ATGTGACACGTGAACGTTGA	Pbr031361.1	0	922	0.03	7	7	0.412103	4.5	AT1G79460	GA2	GA REQUIRING 2
ATGTGACACGTGAACGTTGA	Pbr026536.1	0	684	0.04	16	16	0.94195	4.5	AT1G60940	SRK2B	SNF1-RELATED KINASE 2B
ATGTGATAGTGAGGATGGGAA	Pbr003278.1	0	201	0.01	6	6	0.353231	4	AT1G72300	PSY1R	PSY1 receptor
ATGTGGAACGGTCGAAAACC	Pbr026812.1	0	645	0.01	7	7	0.412103	4	AT4G28300	NA	NA
ATGTGGAACGGTCGATGGCC	Pbr026812.1	0	645	0.04	7	7	0.412103	4.5	AT4G28300	NA	NA
ATGTGGAATAAAGATGGAGAA	Pbr010451.1	0	1668	0.05	9	4.5	0.264923	4.5	AT5G04970	NA	NA
ATGTGTAGGATAGGTGGGAG	Pbr008925.1	0	569	0.05	7	7	0.412103	4.5	AT3G63270	NA	NA
ATGTGTCAGGAGTTATGTGCT	Pbr003013.1	1	988	0.03	7	7	0.412103	4.5	AT5G10010	HIT4	HEAT INTOLERANT 4
ATGTGTCGTGCTGTGATTGGCC	Pbr031588.1	3	286	0.02	2	0.666667	0.0392479	3.5	AT3G22110	PAC1	20S proteasome alpha subunit C1
ATGTGTCGTGCTGTGATTGGCC	Pbr002489.1	3	286	0.02	2	0.666667	0.0392479	3.5	AT3G22110	PAC1	20S proteasome alpha subunit C1
ATGTGTCGTGCTGTGATTGGCC	Pbr021480.1	3	286	0	2	0.666667	0.0392479	3.5	AT3G22110	PAC1	20S proteasome alpha subunit C1
ATGTTCTTCATGTTGCTCGTAT	Pbr032128.3	3	1431	0.05	2	0.666667	0.0392479	3.5	AT2G17290	ATCPK6	ARABIDOPSIS THALIANA CALCIUM-DEPENDENT PROTEIN KINASE 6
ATGTTGAAGATCATGCTGCAG	Pbr029999.1	0	1281	0	2	1	0.0588719	4	AT2G26710	CYP734A1
ATGTTTAGATCGGCCCAAGAC	Pbr018601.1	3	902	0.05	2	2	0.117744	4	AT3G51980	NA	NA
ATTACGACTAGAAATGAAGGG	Pbr023914.1	0	926	0	7	7	0.412103	3.5	AT1G61560	ATMLO6	MILDEW RESISTANCE LOCUS O 6
ATTACTGAGGAGCATATGCTGG	Pbr016518.1	2	397	0.02	4	4	0.235487	3	AT3G23710	AtTic22-III	translocon at the inner envelope membrane of chloroplasts 22-III
ATTAGACTCCTTGCAAGCCGTG	Pbr027155.1	2	1235	0.04	3	1.5	0.0883078	3.5	AT1G20670	NA	NA
ATTAGGTTGTTAATGGATGCTG	Pbr007211.1	0	922	0	15	15	0.883078	4.5	AT2G33040	ATP3	gamma subunit of Mt ATP synthase
ATTAGGTTGTTAATGGATGCTG	Pbr008171.1	3	2597	0.04	2	0.666667	0.0392479	3.5	AT4G08180	ORP1C	OSBP(oxysterol binding protein)-related protein 1C
ATTAGGTTGTTAATGGATGCTG	Pbr008518.1	3	2204	0.01	2	0.666667	0.0392479	3.5	AT4G08180	ORP1C	OSBP(oxysterol binding protein)-related protein 1C
ATTAGGTTGTTAATGGATGCTG	Pbr033514.1	3	2309	0	2	0.666667	0.0392479	3.5	AT4G08180	ORP1C	OSBP(oxysterol binding protein)-related protein 1C
ATTAGTAGAACCAGAAGCTGA	Pbr042840.1	3	764	0.02	2	0.666667	0.0392479	3	AT1G66910	NA	NA
ATTAGTAGAACCAGAAGCTGA	Pbr009182.1	3	410	0.02	2	0.666667	0.0392479	3	AT1G66920	NA	NA
ATTAGTAGAACCAGAAGCTGA	Pbr009184.1	3	410	0.01	2	0.666667	0.0392479	3	AT1G66920	NA	NA
ATTCACTGGTACTGATCGTTGA	Pbr037460.1	2	665	0.05	6	3	0.176616	3.5	AT3G62870	NA	NA
ATTCCCGTTGTTGACCTGGCT	Pbr034378.1	2	99	0.02	7	7	0.412103	3	NA	NA	NA
ATTCGCACAATTGGTCATCG	Pbr031031.1	2	2042	0.03	7	2.33333	0.137368	2.5	AT4G02570	AXR6	AUXIN RESISTANT 6
ATTCGCACAATTGGTCATCG	Pbr014840.1	2	2087	0.01	7	2.33333	0.137368	2.5	AT4G02570	ATCUL1	cullin 1
ATTCGTATTGAAGAGGGTTAGA	Pbr030320.1	2	2539	0	5	5	0.294359	1.5	AT1G08060	MOM	MORPHEUS MOLECULE
ATTCTCGCGAAGGATGGTGATT	Pbr013594.1	2	1663	0.05	6	3	0.176616	3.5	AT5G53350	CLPX	CLP protease regulatory subunit X
ATTCTCGCGAAGGATGGTGATT	Pbr031527.1	2	1708	0	10	5	0.294359	2.5	AT5G53350	CLPX	CLP protease regulatory subunit X
ATTCTCGCGAAGGATGGTGATT	Pbr039214.1	1	219	0.03	4	2	0.117744	4.5	AT5G40240	UMAMIT40	Usually multiple acids move in and out Transporters 40
ATTCTCGCGAAGGATGGTGATT	Pbr034855.1	1	219	0.01	4	2	0.117744	4.5	AT5G40240	UMAMIT40	Usually multiple acids move in and out Transporters 40
ATTCTTTCTGTATCAAGGCTTG	Pbr042787.1	0	643	0.03	33	33	1.94277	4.5	AT4G17510	UCH3	ubiquitin C-terminal hydrolase 3
ATTGAGAACTAAGAGCAGGCAT	Pbr032160.2	0	325	0	7	7	0.412103	4	AT1G08380	PSAO	photosystem I subunit O
ATTGAGCCGCGTCAATATCTC	Pbr035217.1	2	1365	0	5	1.25	0.0735898	1	AT4G00150	ATHAM3	ARABIDOPSIS THALIANA HAIRY MERISTEM 3
ATTGAGCCGCGTCAATATCTC	Pbr017150.1	2	1236	0	19	4.75	0.279641	1	AT4G00150	ATHAM3	ARABIDOPSIS THALIANA HAIRY MERISTEM 3
ATTGAGCCGCGTCAATATCTC	Pbr034525.1	2	1152	0	19	4.75	0.279641	1	AT4G00150	ATHAM3	ARABIDOPSIS THALIANA HAIRY MERISTEM 3
ATTGAGCCGCGTCAATATCTC	Pbr035386.1	2	1374	0	5	1.25	0.0735898	1	AT4G00150	LOM3	LOST MERISTEMS 3
ATTGAGCCGCGTCAATATCTC	Pbr035399.1	2	600	0	5	1.25	0.0735898	1	AT4G00150	ATHAM3	ARABIDOPSIS THALIANA HAIRY MERISTEM 3
ATTGAGCCGCGTCAATATCTC	Pbr009003.1	2	1365	0	5	1.25	0.0735898	1	AT4G00150	LOM3	LOST MERISTEMS 3
ATTGAGCCGCGTCAATATCTC	Pbr018479.1	2	870	0	19	4.75	0.279641	1	AT4G00150	ATHAM3	ARABIDOPSIS THALIANA HAIRY MERISTEM 3
ATTGAGCCGCGTCAATATCTC	Pbr005109.1	2	870	0	19	4.75	0.279641	1	AT4G00150	LOM3	LOST MERISTEMS 3
ATTGATAGAATGACCAAACGG	Pbr001211.1	3	1757	0.04	2	0.666667	0.0392479	3.5	AT1G20980	FBR6
ATTGATAGAATGACCAAACGG	Pbr015125.1	3	1757	0.05	2	0.666667	0.0392479	3.5	AT1G20980	ATSPL14	SQUAMOSA PROMOTER BINDING PROTEIN-LIKE 14
ATTGATAGAATGACCAAACGG	Pbr041959.1	3	1811	0.01	2	0.666667	0.0392479	3	AT1G20980	SPL14	squamosa promoter binding protein-like 14
ATTGGACTGAAGGGAGCTCC	Pbr042021.1	2	328	0.04	4	4	0.235487	2.5	AT4G20380	LSD1	LESION SIMULATING DISEASE
ATTGGACTGAAGGGAGCTCC	Pbr024765.1	0	958	0	472	472	27.7875	1	AT3G11440	MYB65	myb domain protein 65
ATTGGATGCAAAGAGGGGCTG	Pbr023095.1	0	1434	0.04	3	3	0.176616	4.5	AT5G24910	CYP714A1	cytochrome P450
ATTGGTGGTGTAGAAAGAGTGG	Pbr039134.1	2	2476	0.04	36	36	2.11939	3	AT1G69830	AMY3	alpha-amylase-like 3
ATTGGTTGATGAACAAGTAGA	Pbr010586.1	2	3879	0.02	4	2	0.117744	2.5	AT5G13980	NA	NA
ATTGGTTGATGAACAAGTAGA	Pbr029849.1	2	3672	0.04	4	2	0.117744	2.5	AT5G13980	NA	NA
ATTGTAGTCTGGAGAAGCGTC	Pbr032161.1	2	1422	0.05	5	2.5	0.14718	3	AT3G11590	NA	NA
ATTGTAGTCTGGAGAAGCGTC	Pbr017916.1	2	1413	0.05	5	2.5	0.14718	3	AT3G11590	NA	NA
ATTGTCGACAACTGTTGGGTA	Pbr005814.1	3	117	0.04	3	1	0.0588719	3.5	AT1G75840	ROP4	RHO-LIKE GTP BINDING PROTEIN 4
ATTTAACTGAGAAATAAACGG	Pbr005356.1	3	192	0.05	5	1.66667	0.0981198	4	AT1G16180	NA	NA
ATTTAGCTCTGATACCATAAA	Pbr008131.1	1	1246	0.03	5	2.5	0.14718	4.5	AT1G08350	NA	NA
ATTTCTCGGAATGCCCCCCA	Pbr010949.1	0	781	0.04	51	51	3.00246	4.5	AT5G05410	DREB2	DEHYDRATION-RESPONSIVE ELEMENT BINDING PROTEIN 2
ATTTGATTGTGCTACTAAGTGG	Pbr008114.1	0	154	0.02	3	3	0.176616	4.5	AT4G14930	NA	NA
ATTTGCATATCGTCGCATACCT	Pbr027351.1	3	310	0.03	5	1.66667	0.0981198	4	AT1G51060	HTA10	histone H2A 10
ATTTGCATATCGTCGCATGCCT	Pbr027351.1	3	310	0.05	5	1.66667	0.0981198	4	AT1G51060	HTA10	histone H2A 10
ATTTGTGAAAATCGTCTCCGGC	Pbr004535.1	2	1633	0.02	5	2.5	0.14718	3	AT1G73730	ATSLIM	ARABIDOPSIS THALIANA SULFUR LIMITATION 1
ATTTGTGAAAATCGTCTCCGGC	Pbr004574.1	2	1633	0.03	5	2.5	0.14718	3	AT1G73730	EIL3	ETHYLENE-INSENSITIVE3-like 3
ATTTTAAGATTATGGTGCGGAT	Pbr035263.1	1	477	0.02	15	15	0.883078	4.5	AT1G16920	RABA1b	RAB GTPase homolog A1B
ATTTTATTACTGGCCTGGCATG	Pbr033377.1	0	352	0.04	6	6	0.353231	4.5	AT3G59710	NA	NA
ATTTTCAATGAGTTGTGGGCAC	Pbr006037.2	3	614	0.01	2	1	0.0588719	3	AT2G33220	NA	NA
CAAAAAGTTGGTCTGGATTG	Pbr024493.1	0	108	0.01	3	1.5	0.0883078	4	AT3G61850	DAG1	dof affecting germination 1
CAAAACTTCACAGATCGACGAA	Pbr017014.1	2	632	0.04	2	2	0.117744	3	AT3G15610	NA	NA
CAAAAGACCACGACTTAATATG	Pbr041481.1	2	1375	0.03	2	2	0.117744	3.5	AT2G19450	AtDGAT1
CAAAAGACTGCAGCGAGTTTAT	Pbr039045.1	1	242	0.02	2	1	0.0588719	4.5	AT4G04920	IEN1	INSENSITIVE TO EXOGENOUS NAD+ 1
CAAAAGGAAGTATGGACCACA	Pbr020476.1	0	589	0.01	11	3.66667	0.215864	4.5	AT1G17860	NA	NA
CAAAATAATGGATGGTGGACA	Pbr037409.1	0	1396	0.02	31	31	1.82503	4	AT1G74960	KAS2	BETA-KETOACYL-ACP SYNTHETASE 2
CAAAATGATGGATGGTGGACA	Pbr014683.1	0	77	0.05	5	5	0.294359	4.5	NA	NA	NA
CAAACATGGACTTGGAACGGC	Pbr013294.1	1	452	0.02	7	7	0.412103	4.5	AT1G55170	NA	NA
CAAACATGGATGGAAGTTTGAT	Pbr029948.1	2	1000	0.02	4	4	0.235487	3	AT1G13900	PAP2	purple acid phosphatase 2
CAAACATGGATGGAAGTTTGAT	Pbr005960.1	0	1849	0.01	3	3	0.176616	4.5	AT1G19430	NA	NA
CAAACTCCAGGAGCGGGAGGCA	Pbr005471.2	2	856	0.05	4	2	0.117744	3.5	AT5G66760	SDH1-1	succinate dehydrogenase 1-1
CAAACTCTCAACTTGGAACGG	Pbr033250.1	0	215	0	18	18	1.05969	3.5	AT3G13677	NA	NA
CAAACTCTCAACTTGGAACGG	Pbr039626.1	1	1534	0.01	6	6	0.353231	4.5	AT4G21060	GALT2	AGP galactosyltransferase 2
CAAACTGAAGATGTGTCGGCGG	Pbr030344.1	3	1189	0.03	2	0.666667	0.0392479	4	AT5G60790	GCN1	GENERAL CONTROL NON-REPRESSIBLE 1
CAAACTGCGACAACATAGACGT	Pbr034350.1	2	473	0.04	3	1.5	0.0883078	3.5	AT1G75400	NA	NA
CAAACTGCGACAACATAGACGT	Pbr003093.4	3	473	0.03	3	1.5	0.0883078	3.5	AT1G75400	NA	NA
CAAACTGGAGGCGAGAGAAGAC	Pbr039043.1	3	102	0.02	3	3	0.176616	3.5	AT4G24380	NA	NA
CAAAGACAACAGACCCGGCGT	Pbr029260.1	2	554	0.04	19	9.5	0.559283	3	AT2G19810	AtTZF2
CAAAGAGAAGACCCAAGAGCAT	Pbr012742.1	0	236	0.02	5	2.5	0.14718	4.5	AT5G51510	NA	NA
CAAAGAGAAGACCCAAGAGCAT	Pbr015756.2	0	236	0.04	5	2.5	0.14718	4.5	AT5G51510	NA	NA
CAAAGATGTAGAATGGGCTG	Pbr036508.1	3	1588	0.04	2	0.4	0.0235487	3	AT5G10840	EMP1	endomembrane protein 1
CAAAGCAGGTAGAGACAAGCGC	Pbr022345.2	2	697	0.04	3	3	0.176616	3	AT1G53200	NA	NA
CAAAGGCACCTTGACAATGGAA	Pbr038305.1	0	2241	0.01	27	27	1.58954	4.5	AT2G30710	NA	NA
CAAAGGGAGTTTTGGAAGATGT	Pbr032140.1	3	329	0.02	2	0.181818	0.010704	3	AT5G17680	NA	NA
CAAAGGGCCAGAGACGATTTTC	Pbr011783.1	1	251	0.02	3	3	0.176616	4.5	NA	NA	NA
CAAAGGGCCGGAGACGATTT	Pbr018968.1	3	697	0.02	3	1.5	0.0883078	3.5	AT3G11400	ATEIF3G1
CAAAGGGCTGGAGACGATTTT	Pbr005131.1	1	152	0.04	5	1.66667	0.0981198	4.5	AT1G60080	NA	NA
CAAAGGGCTGGAGACGATTTT	Pbr005132.1	1	152	0.02	5	1.66667	0.0981198	4.5	AT1G60080	NA	NA
CAAAGGTGGCTTCAATGTCGTG	Pbr003153.2	3	555	0.03	2	2	0.117744	3.5	AT2G26600	NA	NA
CAAAGTGGCTAGAAAATACGG	Pbr017527.1	3	19	0.02	2	0.4	0.0235487	3.5	AT5G62360	NA	NA	family 722	subfamily A	polypeptide 1
CAAAGTGGCTAGAAAATACGG	Pbr012746.1	3	19	0.01	2	0.4	0.0235487	2.5	AT5G62360	NA	NA
CAAAGTGGCTAGAAAATACGG	Pbr015759.1	3	19	0	2	0.4	0.0235487	2.5	AT5G62360	NA	NA
CAAAGTGGCTAGAAAATACGG	Pbr012744.1	3	19	0.02	2	0.4	0.0235487	3.5	AT5G62360	NA	NA
CAAAGTGGCTAGAAAATACGGA	Pbr017526.1	3	19	0.01	2	0.4	0.0235487	4	AT5G62360	NA	NA	family 722	subfamily A	polypeptide 1
CAAAGTTGACGTCGCCGATTGG	Pbr036464.1	3	39	0	2	2	0.117744	3.5	AT5G24930	ATCOL4
CAAAGTTGACGTCGCTGATTGG	Pbr036464.1	3	39	0.03	2	2	0.117744	4	AT5G24930	ATCOL4
CAAATAACTATTCGTCGGGCA	Pbr040010.2	2	801	0.01	2	2	0.117744	3	AT5G24680	NA	NA
CAAATCAGCAGTAGTAATCAT	Pbr029752.1	1	741	0.04	4	4	0.235487	4.5	AT4G29130	GIN2	GLUCOSE INSENSITIVE 2
CAAATGGGGACGCTGCTCTTGT	Pbr023043.1	0	220	0	6	6	0.353231	4.5	NA	NA	NA
CAAATTATGACGTTGGCTCTC	Pbr036974.2	2	1247	0.01	5	5	0.294359	2.5	AT5G50230	NA	NA
CAACAACTGGATGACGTGGAG	Pbr035320.1	0	1273	0	3	1.5	0.0883078	3	AT3G51550	FER	FERONIA
CAACAACTGGATGACGTGGAG	Pbr028580.1	2	1273	0.04	3	1.5	0.0883078	3	AT1G79670	WAKL22
CAACAACTGGATGACGTGGAGC	Pbr005713.1	2	418	0.05	5	5	0.294359	3.5	AT3G49645	NA	NA
CAACAAGAGTTGAACAGTTGC	Pbr000768.2	3	1069	0.05	2	1	0.0588719	3.5	AT5G56500	Cpn60beta3	chaperonin-60beta3
CAACAGTTGTCGACAATGGTA	Pbr026045.1	3	184	0.05	2	1	0.0588719	3.5	AT5G26751	ATSK11	ARABIDOPSIS THALIANA SHAGGY-RELATED KINASE 11
CAACAGTTGTCGACAATGGTA	Pbr017845.1	2	1270	0.03	2	2	0.117744	3	AT5G55760	SRT1	sirtuin 1
CAACAGTTGTCGACAATGGTA	Pbr023174.1	0	1222	0.01	95	47.5	2.79641	4	AT1G78900	VHA-A	vacuolar ATP synthase subunit A
CAACAGTTGTCGACAATGGTA	Pbr039217.1	0	1222	0.03	95	47.5	2.79641	4	AT1G78900	VHA-A	vacuolar ATP synthase subunit A
CAACAGTTGTCGACAATGGTAA	Pbr010845.1	2	628	0	3	3	0.176616	3	AT1G79940	ATERDJ2A
CAACATTAGACACACTGTAGC	Pbr028034.1	0	361	0	7	2.33333	0.137368	3.5	AT4G33910	NA	NA
CAACATTAGACACACTGTAGC	Pbr012121.1	1	1560	0.01	3	3	0.176616	2.5	AT1G14850	NUP155	nucleoporin 155
CAACATTAGACACACTGTAGC	Pbr001123.1	0	304	0	7	2.33333	0.137368	3.5	AT1G49870	NA	NA
CAACCAAGAATCGTCCACGGA	Pbr011750.1	3	1184	0.04	3	1.5	0.0883078	3.5	AT2G17500	NA	NA
CAACCACCAGAAGATTATTGAT	Pbr039624.1	2	1850	0.05	4	2	0.117744	3.5	AT1G30330	ARF6	auxin response factor 6
CAACCAGGAGGTGGGCTTGGAA	Pbr007650.1	0	586	0	4	2	0.117744	4.5	AT4G33350	Tic22-IV	translocon at the inner envelope membrane of chloroplasts 22-IV
CAACCAGGAGGTGGGCTTGGAA	Pbr007653.1	0	586	0	4	2	0.117744	4.5	AT4G33350	Tic22-IV	translocon at the inner envelope membrane of chloroplasts 22-IV
CAACCCATACTCGAACACTTAC	Pbr010841.1	1	2642	0.02	3	3	0.176616	4.5	AT5G52850	NA	NA
CAACCTAGTACGAGAGGAACC	Pbr021605.1	0	405	0	4	4	0.235487	3.5	AT2G21070	FIO1	FIONA1
CAACCTTAGAATCGTTAGTACG	Pbr019035.2	2	1258	0.04	5	5	0.294359	3.5	AT2G25180	ARR12	response regulator 12
CAACCTTTGTGAAAGCTGCAT	Pbr019388.1	1	367	0.02	3	3	0.176616	4.5	AT2G23520	NA	NA
CAACCTTTGTGTCGGAATTCA	Pbr035085.1	3	142	0.05	5	5	0.294359	3.5	AT5G42050	NA	NA
CAACGAGATTGGGCTAAGTTAC	Pbr005105.1	0	344	0.01	5	1.66667	0.0981198	4.5	NA	NA	NA
CAACGAGATTGGGCTAAGTTAC	Pbr003539.1	0	344	0.01	5	1.66667	0.0981198	4.5	NA	NA	NA
CAACGAGATTGGGCTAAGTTAC	Pbr017231.1	0	344	0.01	5	1.66667	0.0981198	4.5	NA	NA	NA
CAACGATCGGAGGAAACCAAA	Pbr034066.1	3	158	0.02	2	2	0.117744	3	AT2G47710	NA	NA
CAACGATCGGAGGAAACCAAA	Pbr005010.1	0	178	0.02	35	11.6667	0.686838	4.5	AT2G40010	NA	NA
CAACGCTGAAGATTTACACCC	Pbr027843.1	3	1862	0.05	3	1	0.0588719	3.5	AT2G25490	EBF1	EIN3-binding F box protein 1
CAACGCTGAAGATTTACGCC	Pbr027843.1	3	1862	0	3	1	0.0588719	3	AT2G25490	EBF1	EIN3-binding F box protein 1
CAACGGAGGGTGGTAAGAATG	Pbr029477.1	0	337	0.01	29	14.5	0.853642	4	AT1G62040	ATG8C	autophagy 8c
CAACGGTTGATACACTTCCAGA	Pbr015626.1	3	261	0.04	2	1	0.0588719	4	AT2G19480	NAP1;2	nucleosome assembly protein 1;2
CAACGTAGGAGAGTCAATGTC	Pbr013371.1	0	1937	0.01	4	4	0.235487	3	AT1G72390	NA	NA
CAACGTAGGAGAGTCAATGTC	Pbr035444.1	3	3927	0.04	2	0.666667	0.0392479	3.5	AT5G67100	ICU2	INCURVATA2
CAACGTAGGAGAGTCAATGTC	Pbr025164.1	3	3756	0.05	2	0.666667	0.0392479	3.5	AT5G67100	ICU2	INCURVATA2
CAACTAAGAGGACCGAAGAAGG	Pbr020085.1	3	482	0.05	2	1	0.0588719	4	AT5G42740	NA	NA
CAACTAGAGGACTACACATTG	Pbr033069.1	1	161	0.01	5	5	0.294359	4.5	AT3G07220	FHA2	forkhead-associated 2
CAACTCGTCGGCCGAGCTCGGC	Pbr028805.1	2	669	0.02	2	2	0.117744	3	AT1G68360	NA	NA
CAACTCTAGAAACCTAGCGGA	Pbr018687.1	1	746	0.01	6	6	0.353231	4.5	AT5G52870	MAKR5	MEMBRANE-ASSOCIATED KINASE REGULATOR 5
CAACTCTGATGCTGCGGGTGA	Pbr014804.1	3	1273	0.04	4	2	0.117744	3.5	AT3G05030	ATNHX2
CAACTCTGATGCTGCGGGTGA	Pbr011197.1	2	1111	0.04	5	3	0.176616	3	AT5G27150	ATNHX
CAACTCTGATGCTGCGGGTGA	Pbr014632.1	3	244	0.02	5	5	0.294359	3	AT5G59310	LTP4	lipid transfer protein 4
CAACTGCATGAAGGTCCGGAAT	Pbr019272.1	0	2083	0.02	6	6	0.353231	4.5	AT3G01180	SS2	starch synthase 2	family 71	subfamily A	polypeptide 22
CAACTGCGTGAATACGGATTT	Pbr009368.1	0	550	0.01	9	9	0.529847	3.5	AT2G39630	NA	NA
CAACTTAAGTACGAGAATAGAA	Pbr001705.1	3	441	0.04	2	1	0.0588719	4	AT5G26751	ATSK11	ARABIDOPSIS THALIANA SHAGGY-RELATED KINASE 11
CAACTTAGAACTGGTACGGA	Pbr023485.1	1	18	0.03	8	8	0.470975	4.5	AT1G70250	NA	NA
CAACTTAGAACTGGTACGGAC	Pbr015140.1	2	807	0.02	5	2.5	0.14718	3	AT1G69040	ACR4	ACT domain repeat 4
CAACTTAGAACTGGTACGGACA	Pbr013807.1	3	2937	0.05	2	2	0.117744	4.5	AT5G26570	ATGWD3
CAACTTCTTTGGGTTTTGTGGT	Pbr021209.1	0	898	0.05	6	6	0.353231	4.5	NA	NA	NA
CAACTTTGGATGGCTCAAGGAC	Pbr007942.1	0	470	0.02	5	5	0.294359	4.5	AT2G05642	NA	NA
CAAGAACAAGAACCATGGTATG	Pbr005130.1	3	2814	0.05	2	0.666667	0.0392479	4	AT5G13630	CCH	CONDITIONAL CHLORINA
CAAGAACATAGAAATCCGCCGG	Pbr031010.1	3	138	0.04	2	2	0.117744	4	AT4G11600	ATGPX6	glutathione peroxidase 6
CAAGAACTTCTTAGCCACGGCA	Pbr021518.1	3	468	0.03	2	0.5	0.0294359	4	AT4G25700	BCH1	BETA CAROTENOID HYDROXYLASE 1
CAAGAACTTCTTAGCCACGGCA	Pbr021569.1	3	297	0.05	2	0.5	0.0294359	4	AT4G25700	BETA-OHASE 1	beta-hydroxylase 1
CAAGAAGAGATTGAGATGAGAC	Pbr012164.1	2	1044	0.03	2	2	0.117744	3	AT1G68100	IAR1	IAA-ALANINE RESISTANT 1
CAAGAAGATCGATGCATTGTT	Pbr036452.1	1	429	0	2	0.5	0.0294359	3.5	AT2G29120	GLR2.7	glutamate receptor 2.7
CAAGACAATGGTATTTGAGGTT	Pbr012367.1	3	2004	0.05	2	1	0.0588719	4	AT3G09090	DEX1	DEFECTIVE IN EXINE FORMATION 1
CAAGACATTGAAGGTGTGAATA	Pbr034429.1	2	249	0	5	5	0.294359	1.5	AT1G12300	NA	NA
CAAGACATTGAAGGTGTGAATA	Pbr019119.1	3	4128	0.03	2	0.666667	0.0392479	3.5	AT1G59870	ATABCG36	Arabidopsis thaliana ATP-binding cassette G36
CAAGACGGGCCGAATGGGGAG	Pbr007917.1	2	225	0	3	3	0.176616	0	NA	NA	NA
CAAGAGATCTTTTTGCCGCGGC	Pbr018443.1	3	3120	0.02	2	0.5	0.0294359	3.5	AT3G60240	CUM2	CUCUMOVIRUS MULTIPLICATION 2
CAAGAGATCTTTTTGCCGCGGC	Pbr018441.1	3	1023	0.04	2	0.5	0.0294359	3.5	AT3G60240	CUM2	CUCUMOVIRUS MULTIPLICATION 2
CAAGAGCTCTTATCGACGGA	Pbr015913.1	1	463	0.02	4	4	0.235487	4.5	AT2G27830	NA	NA
CAAGAGGAAACGGTAGATCGAA	Pbr033514.1	3	1753	0.02	2	0.666667	0.0392479	4	AT4G08180	ORP1C	OSBP(oxysterol binding protein)-related protein 1C
CAAGAGTAGTCCAGTAACCCGT	Pbr020732.1	2	580	0.05	3	1.5	0.0883078	3.5	AT2G17840	ERD7	EARLY-RESPONSIVE TO DEHYDRATION 7
CAAGAGTTGAACGGTTGCCCTT	Pbr013741.1	2	547	0.02	4	2	0.117744	3	AT3G30841	NA	NA
CAAGAGTTGAACGGTTGCCCTT	Pbr016546.1	2	547	0.02	4	2	0.117744	3	AT3G30841	NA	NA
CAAGATAGGAGAACAACGCTGA	Pbr031618.1	2	50	0.05	5	5	0.294359	3.5	AT4G38660	NA	NA
CAAGATAGGGGGATTGCCAATC	Pbr022253.1	2	177	0.02	3	3	0.176616	3	AT1G03520	NA	NA
CAAGATCAAGATGTGACGGGGG	Pbr031077.1	2	694	0.05	12	6	0.353231	3.5	AT4G15470	LFG5	LIFEGUARD 5
CAAGATCAAGCCCCAACGGCCC	Pbr042393.1	3	255	0.02	37	6.16667	0.363043	4	AT3G54820	PIP2;5	plasma membrane intrinsic protein 2;5
CAAGATGGCGGCGAATGAAAAT	Pbr007135.3	2	410	0.05	4	4	0.235487	3.5	AT1G48950	NA	NA
CAAGATGGCTGAGACGTTTTCA	Pbr016178.1	3	1055	0.02	2	1	0.0588719	3.5	AT2G34040	NA	NA
CAAGCACATAGAAATCCGCCGA	Pbr028751.1	3	778	0.04	4	2	0.117744	4	AT5G08680	NA	NA
CAAGCATCGATGGAGACTATGG	Pbr024742.1	3	998	0.04	2	0.666667	0.0392479	3.5	AT5G04970	NA	NA
CAAGCATCGATGGAGACTATGG	Pbr010451.1	3	1007	0.02	2	0.666667	0.0392479	3	AT5G04970	NA	NA
CAAGCATCGATGGAGACTATGG	Pbr010442.1	3	1007	0	2	0.666667	0.0392479	3	AT5G04970	NA	NA
CAAGCATCGATGGAGACTATGG	Pbr006608.1	3	1077	0.05	2	0.666667	0.0392479	4	AT1G48850	EMB1144	embryo defective 1144
CAAGCATTCGCATGGCAACAT	Pbr005034.1	3	1699	0.02	2	0.666667	0.0392479	3	AT3G20630	TTN6	TITAN6
CAAGCATTTGAGGAGTCGAGG	Pbr035071.1	1	470	0.02	4	2	0.117744	4.5	AT4G10940	NA	NA
CAAGCCCCGACGGCCCTTTGGA	Pbr035648.1	2	2064	0	3	3	0.176616	3	AT5G53150	NA	NA
CAAGCCGTCGCGGCGGACCAG	Pbr025119.1	3	78	0	4	1	0.0588719	3	AT2G12190	NA	NA
CAAGCCGTCGCGGCGGACCAG	Pbr029008.1	2	92	0.03	4	1	0.0588719	3	AT5G60460	NA	NA
CAAGCGATGCCGGTAGGATTC	Pbr007803.1	3	126	0.01	5	2.5	0.14718	3.5	AT5G24510	NA	NA
CAAGCGATGCCGGTAGGATTC	Pbr028235.1	3	2572	0.03	2	1	0.0588719	3	AT2G30110	MOS5	MODIFIER OF SNC1 5
CAAGCGCAAACTCCAATCTCTT	Pbr029055.1	3	413	0.02	5	5	0.294359	3.5	AT1G53910	RAP2.12	related to AP2 12
CAAGCTTCCTCTTCATGCTCGT	Pbr016405.1	3	86	0.05	3	1.5	0.0883078	3	AT3G06720	AIMP ALPHA	IMPORTIN ALPHA
CAAGCTTCCTCTTCATGCTCGT	Pbr028937.1	3	1034	0.01	3	1.5	0.0883078	3	AT3G06720	ATKAP ALPHA
CAAGCTTCCTCTTCATGCTCGT	Pbr027621.1	1	1089	0.04	4	4	0.235487	4.5	AT5G65550	NA	NA
CAAGGAAGAAGAGGGTGAGAAA	Pbr033816.1	3	123	0.02	16	0.14097	0.00829916	3	AT4G10950	NA	NA
CAAGGAAGAAGAGGGTGAGAAA	Pbr038202.1	1	1055	0.04	12	6	0.353231	4.5	AT3G14930	HEME1
CAAGGAAGAAGAGGGTGAGAAA	Pbr002513.1	0	90	0.03	6	6	0.353231	4	AT4G20190	NA	NA
CAAGGAATTGTGTTGGGGCATG	Pbr034367.1	3	136	0.05	2	0.666667	0.0392479	4	AT1G16890	AtUBC36
CAAGGACGTGGTCACAAGCGA	Pbr009693.1	0	31	0.02	4	2	0.117744	4.5	AT4G35040	bZIP19
CAAGGAGGAAGAAGAAGGAGAC	Pbr041604.1	0	16	0.04	4	2	0.117744	4	AT5G17680	NA	NA
CAAGGAGGAAGAAGAAGGAGAC	Pbr018883.1	0	16	0.03	4	2	0.117744	4	AT1G65850	NA	NA
CAAGGAGGAAGAAGAAGGAGAC	Pbr037328.1	0	189	0.01	7	7	0.412103	3.5	AT4G35510	NA	NA
CAAGGAGGAAGAAGAAGGAGAC	Pbr013081.1	3	18	0.04	16	0.14097	0.00829916	3	AT2G30300	NA	NA
CAAGGAGTTGTTGACCACGG	Pbr033599.1	1	423	0.03	5	5	0.294359	4.5	AT4G34210	SK11	SKP1-like 11
CAAGGATTGATTCAGTGCGGTT	Pbr035650.1	3	720	0.01	2	1	0.0588719	3	AT1G27340	LCR	LEAF CURLING RESPONSIVENESS
CAAGGATTGATTCAGTGCGGTT	Pbr015160.2	3	711	0	2	1	0.0588719	3.5	AT1G27340	LCR	LEAF CURLING RESPONSIVENESS
CAAGGCAATAAATTATGACGT	Pbr023209.1	1	993	0.01	4	4	0.235487	4.5	AT1G80930	NA	NA
CAAGGCAGTGGATTGTGAAT	Pbr031419.1	0	106	0	14	7	0.412103	3.5	AT1G12400	NA	NA
CAAGGCAGTGGATTGTGAAT	Pbr031447.1	0	106	0.02	14	7	0.412103	3.5	AT1G12400	NA	NA
CAAGGCCTGCGAAGAAGATGC	Pbr026636.1	2	1461	0.05	3	3	0.176616	3	AT1G17070	STIPL1	SPLICEOSOMAL TIMEKEEPER LOCUS1
CAAGGCGGCCGGCGCGGCTGG	Pbr041174.1	3	52	0.01	8	8	0.470975	3	AT2G16600	ROC3	rotamase CYP 3
CAAGGCGGCCGGCGCGGCTGG	Pbr039851.1	2	115	0.04	13	4.33333	0.255111	3.5	AT3G50830	ATCOR413-PM2
CAAGGCTTCGATCGGACGGTC	Pbr036047.1	3	313	0.02	4	1	0.0588719	3.5	AT3G18670	NA	NA
CAAGGCTTCGATCGGACGGTC	Pbr036044.1	3	313	0.05	4	1	0.0588719	3.5	AT3G18670	NA	NA
CAAGGCTTCGATCGGACGGTC	Pbr030664.1	3	313	0.03	4	1	0.0588719	3.5	NA	NA	NA
CAAGGGCAAGCGGATCAACGTC	Pbr035319.2	2	1423	0.05	2	2	0.117744	3.5	AT3G51550	FER	FERONIA
CAAGGGGAGTTTTGTAAGCCGT	Pbr028463.1	0	836	0	5	2.5	0.14718	4	AT1G36050	NA	NA
CAAGGGTACATAGGCAACTTGA	Pbr003287.1	3	378	0.03	3	0.428571	0.0252308	4	AT5G62000	ARF2	auxin response factor 2
CAAGGTAATGTATGGCGCCCA	Pbr005437.1	2	683	0	2	1	0.0588719	2.5	AT5G57360	ZTL	ZEITLUPE
CAAGGTAATGTATGGCGCCCA	Pbr035246.1	2	896	0.01	2	1	0.0588719	2.5	AT5G57360	ZTL	ZEITLUPE
CAAGGTAATGTATGGCGCCCG	Pbr035246.1	2	896	0.04	2	1	0.0588719	3	AT5G57360	ZTL	ZEITLUPE
CAAGGTAATGTATGGCGCCCG	Pbr005437.1	2	683	0.02	2	1	0.0588719	3	AT5G57360	ZTL	ZEITLUPE
CAAGGTAGGACGGCTGTAGG	Pbr005387.1	3	1599	0.03	2	1	0.0588719	3	AT2G30950	VAR2	VARIEGATED 2
CAAGGTAGGACGGCTGTAGG	Pbr022822.1	3	1599	0.01	2	1	0.0588719	3	AT2G30950	FTSH2
CAAGGTCAAAAGAAACGAGAG	Pbr008562.1	3	556	0.05	3	0.75	0.0441539	3.5	AT4G08550	NA	NA
CAAGTAATCAAAGATGTATGTA	Pbr017207.1	3	486	0.05	3	0.75	0.0441539	4	AT1G75280	NA	NA
CAAGTAGAACTGCATATTCAGC	Pbr032317.1	0	612	0.04	19	19	1.11857	4.5	AT2G39450	ATMTP11
CAAGTAGGCAAAGAATATGGAA	Pbr016875.1	3	1244	0.04	2	1	0.0588719	4	AT5G35220	AMOS1	ammonium overly sensitive 1
CAAGTAGGCAAAGAATATGGAA	Pbr007738.1	3	1244	0.01	2	1	0.0588719	4	AT5G35220	AMOS1	ammonium overly sensitive 1
CAAGTAGGCGTTGACCCATGTT	Pbr032122.3	3	1903	0.03	3	1.5	0.0883078	4	AT1G12360	SEC11
[truncated: 5,481 more rows]
