# Supplementary material for: Small RNA and PARE sequencing in flower bud reveal the involvement of sRNAs in endodormancy release of Japanese pear (Pyrus pyrifolia 'Kosui')
Source: BMC Genomics. 2016 Mar 15;17:230. doi: 10.1186/s12864-016-2514-8 (PMC4791883; doi:10.1186/s12864-016-2514-8)
Supplement: Additional file 3: Table S3. — Target of known miRNAs in pear identified by PARE-seq. (XLSX 38 kb) [file 12864_2016_2514_MOESM3_ESM.xlsx]

## Sheet: Sheet1
Supplementary Table 3 Target of known miRNAs in pear identified by PARE-seq
miRNA	target gene	category	cleavage site	p value	Allan score	Target annotation
Representative conserved targets of conserved miRNAs
miR156	Pbr003815.1	2	291	0	1	Squamosa promoter binding protein
miR157	Pbr003815.1	3	292	0	1	Squamosa promoter binding protein
miR159	Pbr024765.1	0	958	0	2.5	MYB domain protein
miR160	Pbr042396.1	0	1334	0	3	Auxin response factor
miR162	Pbr025895.1	2	3264	0	1	EMBRYO DEFECTIVE 60
miR164	Pbr017387.1	2	706	0	1	NAC domain containing protein
miR165	Pbr008410.2	0	571	0	2.5	Homeo box containing protein
miR167	Pbr002342.1	0	2873	0.01	3	Auxin response factor
miR168	Pbr001614.1	2	517	0	0	ARGONAUTE 1
miR169	Pbr023838.1	0	1045	0	3.5	Nuclear factor Y
miR171	Pbr009003.1	0	1364	0	1.5	LOST MERISTEMS 3
miR172	Pbr015291.2	2	1576	0.05	2.5	APETELLA 2
miR319	Pbr024765.1	0	958	0	1	MYB domain protein
miR319	Pbr022498.1	2	863	0.01	2	TCP family transcription factor
miR396	Pbr023360.1	0	476	0.01	3	Growth-regulating factor
miR482	Pbr011597.1	0	628	0	2	NA
miR858	Pbr001709.1	0	366	0.04	4	MYB domain protein
Novel targets of conserved miRNA
miR166	Pbr005502.1	0	865	0.01	4.5	Fructose-bispospate aldolase 8
miR166	Pbr031010.1	0	536	0.03	4.5	Glutatione peroxidase 6
miR167	Pbr015813.1	3	485	0	2.5	RESPONSIVE TO DEHYDRATION 19
miR167	Pbr038171.1	3	173	0.02	2.5	RESPONSIVE TO DEHYDRATION 19
miR172	Pbr015275.1	3	1141	0.03	3.5	casein kinase 1-like protein
miR319	Pbr042021.1	2	328	0.04	2.5	LESION SIMULATING DISEASE
miR390	Pbr021934.1	3	1410	0.04	3.5	BRASSINOSTEROID INSENSITIVE 1
miR396	Pbr002124.1	2	2061	0.03	2.5	IMPAIRED OOMYCETE SUSCEPTIBILITY 1
miR408	Pbr003784.1	3	26	0.04	3.5	FK506- and rapamycin-binding protein 15 kD-2
