# Supplementary material for: Small RNA and PARE sequencing in flower bud reveal the involvement of sRNAs in endodormancy release of Japanese pear (Pyrus pyrifolia 'Kosui')
Source: BMC Genomics. 2016 Mar 15;17:230. doi: 10.1186/s12864-016-2514-8 (PMC4791883; doi:10.1186/s12864-016-2514-8)
Supplement: Additional file 5: Table S4. — Abundance of novel miRNAs in each libary. (XLSX 57 kb) [file 12864_2016_2514_MOESM5_ESM.xlsx]

## Sheet: sheet1
Table S4. Abundance of novel miRNAs in each libary.
miRNA	sequences	Endo2009	Endo2010	Eco2009	Eco2010
miRn1	TGCGTTTGCACCTGCACCTCT	5	9	8	15
miRn2	CGAAGACCTTGGGGAGAGTGG	381	548	482	290
miRn3	AAGCGGAGTAATGGTTACTGA	1	6	6	5
miRn4	TCACCTTGTAAAAAATTGGCC	228	244	302	166
miRn5	TCGGGACAGCGTACTTGAGTT	8035	8059	8146	5265
miRn6	TTGAGGATGCATAGTTTTCAG	977	1235	849	499
miRn7	GTGTAACCGTCGTAATGTCCC	14	10	3	5
miRn8	CTGCCAAAGGAGATCTGCTCAG	58	21	29	22
miRn9	TCCCTAAAACCACCAAGGCCAA	8	10	4	5
miRn10	GCGTACGAGGAGCCAAGCATA	304	213	129	74
miRn11	AATAATTGTAGTCGTTGGATCA	37	29	23	9
miRn12	TGGTGTTTGGATGGACGTGTT	2204	1830	2424	1774
miRn13	AGGTGCAGGTGTAACTGCAGA	439	396	333	229
miRn14	ACCTAGCTCTGATACCATAAA	1635	1939	2675	2236
miRn15	GGTTTGAGTGGATTGGGAAGA	114	80	148	71
miRn16	TTCTTGACCACCGACGCCGACA	43	31	45	32
miRn17	AAAACCGCGGATTGGGGCGTG	43	32	70	38
miRn18	AAGAGATATGGACCGTTGGATA	6	10	11	7
miRn19	AATGACGTGTGGCATATCATC	15	17	30	13
miRn20	ACACGATGTATGATGAACGG	14	7	12	7
miRn21	ACCTGATTGGTTGCTGTTGGAT	81	52	139	65
miRn22	ACTTTGGGATGTGGCAATGTGA	42	53	45	27
miRn23	AGGAGACGAAGAAACTGGTGC	21	35	20	18
miRn24	AGGAGAGGGAGGTGGGTCGGG	14	12	6	6
miRn25	AGGATGAGCTGAAGATGATAA	18	15	38	19
miRn26	CAAAGTTTTTGGAATGTTGCA	56	84	40	38
miRn27	CCGAACTTGGTGGATTAGGAG	26	27	43	16
miRn28	CCGGATTTCGTGGTCAGGAGG	60	36	64	54
miRn29	CCTGACTGTTGATGCATGTAGG	44	38	62	25
miRn30	CCTTGTTTAGGGTATGTAGGCA	25	16	7	6
miRn31	CGAACTTGGTGGATTAGGAGG	13	10	16	12
miRn32	CGAGGGTGTGGTGTAGGGTGG	57	19	38	24
miRn33	CGATGAACGGACGTGATTGGA	6	13	15	11
miRn34	CGATGTACGATGAACGGACACA	16	12	10	6
miRn35	CGCCTTGGCGAAACTCTAGGAA	109	91	99	58
miRn36	CGGAATACGGATGGTACACCA	14	12	14	11
miRn37	CGGATTTCGTGGTCAGGAGGA	8	17	10	10
miRn38	CGGTCAGTAGGATCCCAAGGCA	5	11	5	9
miRn39	CGTACGATATACAATGAACGGT	16	15	16	6
miRn40	CGTACGATCTACGATGAACGG	15	5	5	6
miRn41	CTAATGACATTATAGAGGACA	192	226	302	160
miRn42	CTGCACAATGTACGATGAACGG	6	7	11	8
miRn43	CTGTACGATATATGATGAACGG	12	7	16	14
miRn44	GAATACGGATGGTACACCAT	23	9	5	7
miRn45	GCATTTGGATTTGTCTGACTTG	91	41	107	51
miRn46	GGGACTTTCAAATTCCGAGGG	23	20	53	24
miRn47	GTCAAACTGTGATTTGTAGGCA	8	16	7	7
miRn48	GTGACTGATGACATGTTGTAG	10	13	8	10
miRn49	TAGGCGTAGATAGACCGTGGG	190	174	211	152
miRn50	TCAAATTTCAAAGGTCCGGATC	8	7	20	11
miRn51	TCACACTATGGAGCGATGGTC	65	43	47	35
miRn52	TCCTCGAACTGTAGCAATGGC	6	6	11	9
miRn53	TCTAACGGTCAAGAGGATGTC	8	8	29	18
miRn54	TCTGGATGCATGAATTTGGTA	13	12	13	7
miRn55	TGAACGGACATGATTTGAGGA	11	5	16	13
miRn56	TGGATTTGGTAGAAGGGATCC	36	21	24	28
miRn57	TGTGATGTGTGGTTACGGTT	23	16	20	8
miRn58	TTCAGGGCTCTGAGTGGGATGG	8	6	10	9
miRn59	TTGGATTAAAATTGAACGGCC	24	21	22	16
